# Supplementary material for: Long non-coding RNA profiling of pediatric Medulloblastoma
Source: BMC Med Genomics. 2020 Jun 26;13:87. doi: 10.1186/s12920-020-00744-7 (PMC7318516; doi:10.1186/s12920-020-00744-7)
Supplement: Supplementary file 1 — Additional file 1. [file 12920_2020_744_MOESM1_ESM.xlsx]

## Sheet: LncRNAs-MB subgroups
	WNT									SHH									Group3									Group4
Gene Symbol	Fold Change	P-val	FDR P-val						Gene Symbol	Fold Change	P-val	FDR P-val						Gene Symbol	Fold Change	P-val	FDR P-val						Gene Symbol	Fold Change	P-val	FDR P-val
LINC01535	-2.54	0.0019	0.0094						PWAR5	-3.33	0.0061	0.0236						LINC00622	-2.58	0.0119	0.0421						DHRS4-AS1	-5.04	1.34e-06	1.79e-05
DGCR9	-2.45	0.0001	0.0011						PPP1R26-AS1	-2.88	3.42e-06	7.93e-05						LINC00884	-2.1	0.0007	0.0047						SNHG7	-2.7	3.71e-06	4.26e-05
JAKMIP2-AS1	-2.31	3.25e-06	8.28e-05						FGD5-AS1	-2.32	0.0003	0.0025						DIO3OS	-2.04	2.52e-06	5.77e-05						SERTAD4-AS1	-2.03	3.43e-07	5.58e-06
FAM95C	-2.11	0.0001	0.0011						LINC01138	-2.16	1.4e-05	0.0002						LINC00957	-2.02	0.0003	0.0026						LINC01560	2.02	0.0022	0.0092
LBX1-AS1	-2.05	1.51e-05	0.0003						OTUD6B-AS1	-2.04	5.36e-06	0.0001						LINC00342	2	0.0067	0.0271						RAMP2-AS1	2.02	0.005	0.0183
MAPT-AS1	-2.04	3.34e-07	1.77e-05						LAMA5-AS1	-2.01	3.69e-08	3.08e-06						SLC8A1-AS1	2.51	0.0019	0.0101						LINC00663	2.03	0.0011	0.0052
TTTY14	-2.03	0.0024	0.0111						ITPK1-AS1	2.02	0.0071	0.0266						ASAP1-IT1	2.67	0.0005	0.0036						LINC01551	2.07	0.0031	0.0124
FAM182B	-2.02	0.0003	0.002						DLX6-AS1	2.1	0.0026	0.0122						PRRT3-AS1	3.26	7.51e-07	2.24e-05						TMEM161B-AS1	2.15	0.0016	0.0073
LINC00475	-2.01	2.02e-07	1.26e-05						LINC00997	2.2	3.22e-05	0.0004						LINC00537	3.39	9.74e-05	0.001						HOTTIP	2.16	1.24e-06	1.68e-05
LINC00312	2.01	0.0127	0.0406						LINC00839	2.38	0.0251	0.0698						PHEX-AS1	3.53	0.0073	0.029						RUNDC3A-AS1	2.26	1.27e-05	0.0001
LINC01521	2.09	0.0006	0.0039						FIRRE	2.47	0.0001	0.0014						LINC00348	19.06	0.0013	0.0077						LINC01278	2.27	5.72e-07	8.65e-06
ATP2A1-AS1	2.09	0.001	0.0056						AGPAT4-IT1	2.5	0.0003	0.0021						XIST	-315.1	0.0066	0.0267						ERC2-IT1	2.28	0.002	0.0087
SOCS2-AS1	2.09	0.0061	0.0231						NIFK-AS1	2.52	3.28e-06	7.67e-05						XIST	-231.82	0.0055	0.0231						FAM13A-AS1	2.41	9.34e-05	0.0007
A2M-AS1	2.13	0.0079	0.0283						LINC00685	2.53	0.0003	0.0025						XIST	-189.87	0.0058	0.024						LINC00599	2.44	5.86e-06	6.34e-05
SLC25A25-AS1	2.15	0.0007	0.0042						BOLA3-AS1	2.55	0.001	0.0058						XIST	-160.38	0.0048	0.0207						ASB16-AS1	2.86	1.24e-07	2.33e-06
FLG-AS1	2.19	0.0232	0.0646						EP300-AS1	2.64	0.0017	0.0088						XIST	-91.35	0.0026	0.013						KANSL1-AS1	3.85	3.88e-05	0.0003
HOXD-AS2	2.19	0.0244	0.0669						LINC00260	2.68	0.0037	0.0159						MEG3	-58.01	0.0001	0.0011						GLYCTK-AS1	4.44	1.34e-07	2.49e-06
PLCG1-AS1	2.21	1.02e-07	7.92e-06						LINC01558	2.9	0.0054	0.0214						SOX2-OT	-50.3	1.15e-14	1.44e-11						LINC01419	139.78	0.0047	0.0175
LINC00339	2.22	0.0041	0.0172						SNHG5	3.25	0.0002	0.0015						MEG3	-42.24	0.0002	0.0019						XIST	-343.06	0.0287	0.0745
DLGAP1-AS2	2.28	8.31e-06	0.0002						MSC-AS1	3.97	2.95e-05	0.0004						LINC00844	-37.6	6.71e-08	3.47e-06						XIST	-235.81	0.0056	0.0202
UBR5-AS1	2.28	0.0005	0.0034						LINC01315	4.7	7.3e-05	0.0008						MIR100HG	-16.61	1.16e-06	3.15e-05						XIST	-211.9	0.0062	0.0217
MINCR	2.28	0.0036	0.0154						LINC00844	-33.36	1.08e-08	1.32e-06						HCG11	-12.99	1.93e-05	0.0003						XIST	-185.07	0.0028	0.0115
LINC01410	2.35	2.59e-06	7.07e-05						MIR124-2HG	-28.13	0.0005	0.0032						XIST	-10.92	0.0036	0.0167						XIST	-93.9	0.0051	0.0187
HAGLR	2.42	0.0424	0.1021						MIR124-2HG	-15.06	0.0025	0.0119						MIAT	-10.36	0.0002	0.0016						SOX2-OT	-31.6	1.9e-13	2.06e-11
TMEM44-AS1	2.45	4.92e-05	0.0006						SOX2-OT	-13.83	2.39e-07	1.15e-05						LINC00461	-9.38	0.002	0.0105						MALAT1	-13.08	5.8e-10	2.34e-08
FOXN3-AS1	2.49	3.54e-07	1.86e-05						PEG3-AS1	-12.94	5.12e-08	3.88e-06						LINC00643	-9.34	0.0005	0.0036						LINC00643	-11.64	4.39e-13	4.32e-11
LINC01184	2.66	0.0002	0.0014						LINC00643	-11.76	3.97e-06	8.83e-05						HCG11	-8.84	2.93e-05	0.0004						XIST	-11.01	0.0052	0.019
LINC01426	2.66	0.0024	0.0115						HCG11	-11.26	0.0012	0.0065						MIAT	-8.42	8.24e-09	6.75e-07						LINC00844	-9.89	1.26e-05	0.0001
LINC00899	2.72	8.44e-06	0.0002						HCG11	-9.92	0.0022	0.0108						TRHDE-AS1	-7.59	7.27e-09	6.14e-07						LRRC75A-AS1	-9.53	1.52e-08	3.87e-07
FRMD6-AS1	2.81	0.0003	0.0021						RMST	-9.43	0.0036	0.0155						MALAT1	-6.92	1.74e-05	0.0003						MIAT	-7.87	2.15e-10	9.9e-09
PINK1-AS	2.88	1.14e-05	0.0002						CCEPR	-8.93	1.49e-06	4.27e-05						ARHGEF26-AS1	-6.86	1.08e-13	8.61e-11						MALAT1	-7.86	0.0012	0.0057
LINC00592	3.02	0.0005	0.0032						MEG3	-8.53	0.0002	0.0018						MIAT	-6.73	4.67e-07	1.54e-05						PRKAG2-AS1	-7.8	4.29e-07	6.75e-06
LINC00463	3.05	0.0025	0.0115						MALAT1	-8.25	2.82e-06	6.86e-05						PRKAG2-AS1	-6.58	2.18e-05	0.0003						MIAT	-6.41	3.52e-08	7.86e-07
LINC01116	3.11	0.0197	0.0569						MEG3	-7.07	0.001	0.0057						MEG3	-5.94	0.0002	0.0018						NR2F1-AS1	-5.98	8.89e-11	4.63e-09
TFAP2A-AS1	3.35	3.28e-06	8.33e-05						TUNAR	-7.02	2.99e-11	1.51e-08						KLF3-AS1	-5.65	2.17e-05	0.0003						PEG3-AS1	-5.74	1.92e-08	4.73e-07
SNHG3	4.53	0.0001	0.0012						LINC01351	-6.45	3.25e-06	7.62e-05						PRKAG2-AS1	-5.54	0.0011	0.0067						MIAT	-5.66	0.0001	0.0008
LINC00900	4.65	1.21e-06	4.26e-05						LINC01105	-6.29	0.0022	0.0106						TUNAR	-5.33	7.34e-05	0.0008						PRKAG2-AS1	-5.51	0.0003	0.002
PCAT7	4.65	4.31e-05	0.0005						MIR100HG	-4.73	0.0011	0.0062						LINC00461	-5.1	0.0101	0.037						ARHGEF26-AS1	-5.49	1.81e-17	5.78e-15
PDCD4-AS1	6.2	6.95e-10	2.88e-07						LRRC75A-AS1	-4.59	0.0388	0.0972						LINC01561	-5.08	1.63e-13	1.07e-10						NR2F1-AS1	-5.43	3.68e-09	1.17e-07
GRTP1-AS1	7.26	1.55e-09	4.88e-07						HAR1A	-4.38	1.27e-06	3.81e-05						NR2F1-AS1	-5	2.48e-10	4.35e-08						LINC01351	-5.41	1.53e-06	1.99e-05
LINC01305	11.11	0.0001	0.001						VSTM2A-OT1	-4.11	6.9e-06	0.0001						MEG3	-4.84	0.0016	0.009						TRHDE-AS1	-5.29	1.09e-08	2.95e-07
TMEM51-AS1	16.9	3.88e-09	8.82e-07						LINC01105	-4.08	0.0102	0.0351						NR2F1-AS1	-4.65	1.46e-09	1.75e-07						MALAT1	-5.19	5.65e-06	6.15e-05
EMX2OS	38.18	9.01e-14	4.92e-10						DPP10-AS1	-4.03	7.6e-06	0.0001						LINC01088	-4.46	0.0003	0.0023						DPP10-AS1	-4.86	3.23e-17	9.44e-15
LINC00461	-62.39	1.16e-06	4.17e-05						LINC01106	-3.98	1.25e-08	1.47e-06						MEG3	-4.05	0.001	0.0059						DUBR	-4.75	3.47e-10	1.51e-08
MEG3	-58.9	9.41e-07	3.6e-05						LINC01105	-3.94	4.31e-05	0.0005						LINC01106	-4.03	3.34e-06	7.13e-05						MALAT1	-4.66	0.0047	0.0175
MEG3	-50.98	2.43e-06	6.78e-05						LINC01561	-3.93	1.39e-08	1.6e-06						MALAT1	-3.9	0.0308	0.0868						JPX	-4.32	9.96e-07	1.39e-05
LINC00844	-24.94	0.0003	0.0024						ARHGEF26-AS1	-3.67	0.0026	0.0122						LINC00623	-3.85	0.0003	0.0024						TUNAR	-4.28	5.07e-09	1.54e-07
LINC00461	-23.59	5.24e-06	0.0001						LINC01102	-3.49	3.62e-07	1.56e-05						DPP10-AS1	-3.81	0.014	0.0474						CCEPR	-4.17	1.17e-09	4.31e-08
LINC00643	-13.3	6.95e-06	0.0001						PWAR6	-3.47	0.0038	0.0164						LRRC75A-AS1	-3.78	0.0124	0.0435						NR2F1-AS1	-4.02	4.76e-07	7.42e-06
SOX2-OT	-12.13	0.0003	0.0024						LINC00643	-3.43	2.04e-07	1.02e-05						PTPRD-AS1	-3.77	1.05e-06	2.91e-05						GAS5	-4	3.36e-05	0.0003
PEG3-AS1	-10.02	3.49e-07	1.84e-05						LINC00623	-3.33	0.0013	0.007						LINC01351	-3.67	1.39e-05	0.0002						LINC01106	-3.97	3.14e-16	7.32e-14
MEG3	-9.04	5.26e-06	0.0001						LINC00672	-3.25	1.23e-06	3.74e-05						LINC00865	-3.59	2.23e-11	6.37e-09						GAS5	-3.83	6.99e-05	0.0005
TUNAR	-7.72	2.04e-12	5.87e-09						RFPL1S	-3.19	0.0009	0.0054						CCEPR	-3.54	7.75e-05	0.0008						HCG11	-3.63	0.0078	0.0262
MALAT1	-7.39	1.65e-07	1.1e-05						MALAT1	-3.17	0.0003	0.0021						LINC01102	-3.43	5.9e-12	2.1e-09						ZFAS1	-3.52	7.85e-07	1.13e-05
LINC01105	-7.39	3.77e-05	0.0005						LINC01128	-3.11	0.0007	0.0045						TRHDE-AS1	-3.39	1.35e-06	3.53e-05						WDFY3-AS2	-3.48	0.0001	0.0008
LINC01351	-6.48	2.24e-05	0.0003						MIR7-3HG	-2.68	0.0188	0.0558						NR2F1-AS1	-3.21	0.0007	0.0047						LINC01102	-3.36	4.36e-12	3.29e-10
TRHDE-AS1	-6.36	9.88e-10	3.65e-07						KIF25-AS1	-2.58	2.94e-06	7.07e-05						HAR1A	-3.19	0.0001	0.0012						PTPRD-AS1	-3.17	4.88e-06	5.41e-05
HCG11	-6.21	5.97e-05	0.0007						CASC15	-2.55	2.4e-07	1.16e-05						LINC00173	-3.16	0.0236	0.071						HAR1A	-3.11	4.19e-09	1.31e-07
ARHGEF26-AS1	-6.14	0.002	0.0099						JPX	-2.49	0.0089	0.0316						OIP5-AS1	-3.14	6.9e-08	3.53e-06						DUBR	-3.06	3.47e-13	3.52e-11
HCG11	-5.33	0.0001	0.0013						NR2F1-AS1	-2.47	0.0129	0.0418						PEG3-AS1	-3.13	0.0012	0.007						LINC00672	-3.03	3.6e-07	5.82e-06
LINC01106	-5.22	2.42e-07	1.42e-05						ZNF793-AS1	-2.41	0.001	0.0059						CASC15	-3.06	1.15e-06	3.13e-05						TRHDE-AS1	-3	2.61e-12	2.1e-10
MEG3	-5.13	4.07e-06	9.69e-05						MEG3	-2.4	0.0016	0.0084						WDFY3-AS2	-3.05	0.0003	0.0022						ZFAS1	-3	1.06e-06	1.47e-05
MEG3	-4.91	2.07e-06	6.13e-05						LINC00304	-2.31	8.4e-09	1.11e-06						LINC00672	-2.91	1.25e-07	5.59e-06						LINC00643	-2.96	1.15e-11	7.77e-10
MALAT1	-4.8	0.0089	0.0309						KRTAP5-AS1	-2.26	0.0103	0.0353						DUBR	-2.76	2.38e-05	0.0003						HCG11	-2.84	0.0182	0.0518
DPP10-AS1	-4.6	6.02e-08	5.63e-06						FAM182A	-2.25	1.56e-06	4.42e-05						PWAR6	-2.59	0.0001	0.0011						LINC01561	-2.81	0.0057	0.0205
LINC01102	-4.33	2.85e-08	3.36e-06						LINC00674	-2.12	1.5e-06	4.3e-05						MALAT1	-2.59	0.0036	0.0166						WDFY3-AS2	-2.78	0.0001	0.0008
LINC01561	-4.3	9.71e-07	3.67e-05						OIP5-AS1	-2.1	6.25e-05	0.0007						KRTAP5-AS1	-2.54	0.0028	0.0137						SNHG16	-2.76	5.19e-05	0.0004
CCEPR	-4.23	2.06e-07	1.27e-05						LINC01114	-2.06	1.83e-05	0.0003						CAHM	-2.51	2.24e-05	0.0003						ZFAS1	-2.75	3.01e-06	3.56e-05
NR2F1-AS1	-4.09	0.0001	0.0012						ZNF582-AS1	-2.02	0.0007	0.0042						KIF25-AS1	-2.47	1.05e-09	1.35e-07						LINC00888	-2.72	7.64e-05	0.0006
LINC01105	-4	1.43e-07	9.98e-06						NOP14-AS1	2.01	0.0017	0.0086						TSIX	-2.47	0.0004	0.0031						DANCR	-2.69	9.04e-05	0.0006
KRTAP5-AS1	-3.63	4.53e-05	0.0006						RUSC1-AS1	2.01	0.007	0.0262						RFPL1S	-2.36	0.0248	0.0737						TSIX	-2.62	0.0002	0.0013
PWAR6	-3.56	3.01e-05	0.0004						LINC01355	2.02	3.18e-05	0.0004						FAM182A	-2.28	8.5e-07	2.47e-05						LINC00632	-2.56	0.0184	0.0524
MIAT	-3.55	0.0016	0.0084						PTPRG-AS1	2.04	0.0041	0.0172						JPX	-2.28	0.0075	0.0294						CASC15	-2.54	3.84e-09	1.21e-07
MALAT1	-3.51	4.04e-05	0.0005						MIR181A2HG	2.04	0.0063	0.024						KRTAP5-AS1	-2.23	1.28e-05	0.0002						LINC01088	-2.52	0.0023	0.0098
NR2F1-AS1	-3.45	0.0009	0.0055						SP2-AS1	2.07	0.0026	0.012						NPTN-IT1	-2.2	0.0093	0.0349						MIR124-2HG	-2.5	0.0463	0.1077
HAR1A	-3.44	0.0002	0.0015						SNHG19	2.08	0.0211	0.061						LINC00304	-2.19	1.11e-09	1.39e-07						KCNQ1OT1	-2.38	1.3e-10	6.45e-09
LINC00173	-3.42	0.022	0.0618						GABPB1-AS1	2.11	3.79e-07	1.61e-05						WDFY3-AS2	-2.15	0.0006	0.0044						OIP5-AS1	-2.27	6.09e-07	9.14e-06
LINC00632	-3.36	0.0133	0.0421						RUSC1-AS1	2.11	0.0001	0.0012						WDFY3-AS2	-2.06	0.0004	0.003						NPTN-IT1	-2.24	0.0004	0.0024
TRHDE-AS1	-3.3	1.38e-07	9.79e-06						LINC01128	2.14	0.0004	0.003						COPG2IT1	-2.03	0.0117	0.0415						LINC00304	-2.22	2.36e-10	1.07e-08
LINC01105	-3.13	0.0018	0.0092						KLF3-AS1	2.17	0.0006	0.004						DGCR5	-2	0.012	0.0424						KIF25-AS1	-2.21	1.5e-07	2.75e-06
LINC00672	-3.12	6.74e-07	2.87e-05						LINC00476	2.17	0.0116	0.0387						PCBP1-AS1	2.01	4.12e-07	1.4e-05						CAHM	-2.18	1.49e-08	3.81e-07
LINC00643	-2.96	3.88e-05	0.0005						SNHG17	2.17	0.0285	0.0768						ASH1L-AS1	2.04	1.66e-05	0.0002						LINC01114	-2.17	8.66e-05	0.0006
CASC15	-2.95	1.14e-05	0.0002						MIR99AHG	2.18	0.0124	0.0406						MAGI2-AS3	2.04	0.0023	0.0117						KRTAP5-AS1	-2.16	5.78e-06	6.27e-05
MIAT	-2.78	0.0049	0.0196						FOXP1-IT1	2.2	0.0006	0.004						DLEU2	2.05	7.66e-05	0.0008						LINC00623	-2.13	0.003	0.012
KIF25-AS1	-2.76	2.91e-06	7.67e-05						NEAT1	2.2	0.0271	0.0739						PTPRG-AS1	2.05	0.0112	0.0402						LINC01563	2.01	0.0046	0.0173
MALAT1	-2.69	0.0246	0.0674						LINC01000	2.21	0.0016	0.0082						MAGI2-AS3	2.18	0.0414	0.1087						GLIDR	2.02	9.33e-07	1.32e-05
LINC00888	-2.67	0.0011	0.006						INTS6-AS1	2.24	0.0261	0.072						SNHG16	2.19	0.0019	0.0103						TPT1-AS1	2.03	2.28e-06	2.81e-05
DGCR5	-2.65	0.0003	0.0021						HHIP-AS1	2.25	0.0047	0.0192						RAD51-AS1	2.23	3.12e-08	1.9e-06						FOXP1-IT1	2.06	4.97e-05	0.0004
MIR7-3HG	-2.44	0.0004	0.003						AGAP2-AS1	2.26	0.003	0.0136						PCBP1-AS1	2.27	0.0005	0.0034						SPRY4-IT1	2.06	0.0023	0.0097
MEG3	-2.39	0.0008	0.0051						LINC01089	2.28	2.05e-05	0.0003						GAS5	2.29	2.17e-05	0.0003						ZNF790-AS1	2.06	0.0184	0.0524
LINC01128	-2.38	3.8e-05	0.0005						SNHG16	2.29	0.0001	0.001						SIX3-AS1	2.31	0.0004	0.0032						IPW	2.11	0.0005	0.0029
FAM182A	-2.38	0.0008	0.0048						TRIM52-AS1	2.31	2.84e-06	6.91e-05						GLIDR	2.32	6.45e-06	0.0001						ASH1L-AS1	2.13	0.0003	0.002
HCG18	-2.34	1.45e-05	0.0002						DLEU1	2.34	0.0003	0.0022						TPT1-AS1	2.34	2.73e-07	1.03e-05						LINC01341	2.16	7.95e-05	0.0006
LINC00865	-2.3	0.0031	0.0137						ZNF561-AS1	2.41	2.63e-07	1.24e-05						LINC00930	2.37	0.0001	0.0011						PSMD6-AS2	2.18	0.0001	0.001
LINC00674	-2.25	5.24e-06	0.0001						ZNF790-AS1	2.5	0.0103	0.0352						SNHG12	2.4	2.67e-05	0.0004						LEMD1-AS1	2.18	0.0004	0.0024
LINC00304	-2.24	2.75e-05	0.0004						TPT1-AS1	2.54	3.3e-06	7.71e-05						LEMD1-AS1	2.41	0.001	0.0063						PWAR6	2.19	0.0086	0.0284
CAHM	-2.22	9.83e-05	0.001						HCG18	2.55	4.29e-05	0.0005						ZNF790-AS1	2.41	0.0195	0.0613						NBR2	2.23	4.46e-05	0.0004
ZNF793-AS1	-2.21	0.0005	0.0037						RAD51-AS1	2.55	0.0003	0.0023						CDC42-IT1	2.45	0.0002	0.0021						DLEU2	2.24	0.001	0.0049
MIAT	-2.2	0.0392	0.0964						MIRLET7BHG	2.59	2.2e-05	0.0003						LINC01000	2.49	8.98e-05	0.0009						RAD51-AS1	2.27	0.0064	0.0222
KRTAP5-AS1	-2.16	1.39e-05	0.0002						DLEU2	2.67	1.86e-05	0.0003						TAPT1-AS1	2.54	0.0398	0.1055						MIR99AHG	2.28	0.0051	0.0186
ZNF582-AS1	-2.15	1.07e-07	8.15e-06						PCAT6	2.67	0.0002	0.002						MORC2-AS1	2.57	5.31e-07	1.69e-05						UBL7-AS1	2.33	1.09e-05	0.0001
COPG2IT1	-2.14	0.0255	0.0694						PAXBP1-AS1	2.71	0.0003	0.0023						LINC01355	2.61	0.0037	0.0171						ZNF561-AS1	2.35	2.47e-09	8.24e-08
HHIP-AS1	-2.09	1.3e-05	0.0002						UBL7-AS1	2.77	4.12e-07	1.7e-05						ZFAS1	2.71	0.0072	0.0286						MIR99AHG	2.38	0.0007	0.0034
OIP5-AS1	-2.06	5.55e-06	0.0001						ST7-AS1	2.8	0.0021	0.0104						MCM3AP-AS1	2.72	6.41e-05	0.0007						KLF3-AS1	2.4	1.01e-05	0.0001
ZNF582-AS1	-2.01	1.82e-05	0.0003						SH3BP5-AS1	2.83	1.81e-05	0.0003						NOP14-AS1	2.79	2.89e-08	1.79e-06						NOP14-AS1	2.43	1.24e-07	2.33e-06
NR2F1-AS1	-2.01	0.0043	0.0178						MPRIP-AS1	2.84	0.0415	0.1024						EMC3-AS1	2.87	6.51e-07	2e-05						ST7-AS1	2.43	7.29e-05	0.0005
LINC01341	2.03	3.4e-05	0.0005						MIR99AHG	2.85	0.0044	0.0183						FTX	2.88	0.0096	0.0357						SLC25A5-AS1	2.47	6.28e-08	1.29e-06
WDFY3-AS2	2.04	0.0132	0.042						PGM5-AS1	2.86	0.0008	0.0048						IPW	2.89	6.05e-06	0.0001						MIRLET7BHG	2.48	0.0002	0.001
LINC00476	2.12	6.74e-05	0.0008						TPT1-AS1	2.91	3.55e-05	0.0005						HCG18	2.94	9e-06	0.0002						LINC01089	2.54	7.38e-10	2.87e-08
ITGA9-AS1	2.12	0.0029	0.013						ZFAS1	3	0.0003	0.002						PGM5-AS1	2.95	3.34e-05	0.0004						LINC01089	2.54	9.94e-09	2.75e-07
RMST	2.14	0.0041	0.017						PVT1	3.01	0.0008	0.0047						MALAT1	3.04	0.0418	0.1095						RBM26-AS1	2.56	0.0013	0.006
KLF3-AS1	2.15	0.003	0.0133						HAND2-AS1	3.1	2.27e-05	0.0003						UBL7-AS1	3.09	8.89e-08	4.31e-06						PSMA3-AS1	2.57	0.0109	0.0346
SSBP3-AS1	2.18	0.0189	0.0551						MCM3AP-AS1	3.11	4.64e-05	0.0006						AGAP2-AS1	3.11	2.29e-05	0.0003						FGF14-AS2	2.59	1.33e-05	0.0001
BLACAT1	2.2	0.0004	0.0027						HOTAIRM1	3.13	0.0355	0.0907						LINC01563	3.15	2.16e-07	8.64e-06						RAD51-AS1	2.6	4.23e-11	2.4e-09
NBR2	2.21	0.0003	0.0025						PSMD6-AS2	3.21	0.0006	0.004						RAD51-AS1	3.16	3.1e-05	0.0004						TRIM52-AS1	2.68	3.12e-05	0.0003
SNHG17	2.21	0.0082	0.0289						GAS5	3.23	4.47e-05	0.0005						DLEU2	3.17	8.66e-06	0.0001						ANP32A-IT1	2.7	0.0003	0.0018
DLEU1	2.22	0.0002	0.0019						CDC42-IT1	3.23	0.0013	0.007						RAB30-AS1	3.19	0.0014	0.008						SLC16A1-AS1	2.72	1.52e-05	0.0001
LINC00476	2.25	3.48e-06	8.68e-05						SSBP3-AS1	3.23	0.0032	0.0142						SSBP3-AS1	3.29	0.0004	0.003						SH3BP5-AS1	2.73	2.14e-05	0.0002
MIR100HG	2.25	0.0031	0.0136						DLEU2	3.43	0.0008	0.0046						LOXL1-AS1	3.33	0.0005	0.0037						PCAT6	2.78	1.23e-06	1.67e-05
TPT1-AS1	2.26	0.0006	0.004						ASAP1-IT2	3.46	7.23e-06	0.0001						MIR124-2HG	3.35	9.37e-06	0.0002						RAB30-AS1	2.84	0.0002	0.001
LINC01000	2.3	0.0036	0.0153						NEAT1	3.52	0.0191	0.0565						PSMD6-AS2	3.39	3.58e-05	0.0005						SSBP3-AS1	2.88	0.008	0.0267
GABPB1-AS1	2.32	1.34e-05	0.0002						CASC15	3.54	1.65e-06	4.61e-05						MIR124-2HG	3.44	0.0047	0.0205						TPT1-AS1	3.01	8.11e-07	1.16e-05
DLEU2	2.32	0.0083	0.0293						EMC3-AS1	3.54	1.11e-05	0.0002						MPRIP-AS1	3.44	0.0052	0.022						LINC00467	3.03	3.55e-06	4.12e-05
SNHG12	2.35	0.0003	0.0023						ITGA9-AS1	3.57	0.0025	0.0118						PSMA3-AS1	3.51	0.0223	0.0681						SP2-AS1	3.09	2.17e-07	3.75e-06
INTS6-AS1	2.41	0.0082	0.029						RAB30-AS1	3.89	0.0005	0.0035						SLC16A1-AS1	3.59	4.39e-06	8.84e-05						LINC01000	3.1	0.0013	0.0062
MCM3AP-AS1	2.48	0.0003	0.0026						CCDC18-AS1	3.91	0.0008	0.0051						ASAP1-IT2	3.7	9.23e-05	0.0009						MORC2-AS1	3.12	5.38e-09	1.63e-07
RBM26-AS1	2.48	0.0054	0.021						HAND2-AS1	3.92	0.0004	0.0027						PSMA3-AS1	3.72	0.0025	0.0127						PAXBP1-AS1	3.16	3.07e-09	9.96e-08
LINC01355	2.49	1.97e-06	5.91e-05						HOTAIRM1	4.08	0.0229	0.0649						SH3BP5-AS1	3.85	5.19e-07	1.67e-05						CASC15	3.35	5.38e-05	0.0004
DANCR	2.5	1.83e-05	0.0003						FTX	4.2	0.0012	0.0067						MIR99AHG	3.9	0.0015	0.0082						MPRIP-AS1	3.42	0.0015	0.0069
SNHG16	2.51	0.0006	0.0039						LINC00960	4.29	0.0259	0.0714						LINC00467	4.04	3.11e-05	0.0004						DLEU2	3.43	0.0001	0.0008
PCBP1-AS1	2.56	1.88e-06	5.75e-05						LINC00632	4.79	0.0011	0.0061						DLEU2	4.05	1.31e-05	0.0002						FTX	3.43	0.0007	0.0035
ZNF561-AS1	2.6	2.27e-08	2.86e-06						ANP32A-IT1	4.94	9.36e-07	3.07e-05						CKMT2-AS1	4.42	6.3e-08	3.31e-06						ASAP1-IT2	3.47	2.63e-06	3.17e-05
MIR99AHG	2.6	0.0007	0.0046						LINC01000	4.96	1.1e-08	1.32e-06						MIR99AHG	4.47	0.0037	0.0171						EMC3-AS1	3.64	9.53e-09	2.64e-07
ST7-AS1	2.64	5.55e-06	0.0001						TPT1-AS1	5.05	3.05e-08	2.7e-06						LINC01000	4.64	3.48e-11	9.26e-09						DSCR8	3.64	0.0123	0.0381
PSMD6-AS2	2.65	1.57e-05	0.0003						TPT1-AS1	5.28	4.44e-08	3.5e-06						GAS5	4.97	0.0004	0.0027						TPT1-AS1	3.65	3.13e-09	1.01e-07
FOXP1-IT1	2.65	0.0002	0.0018						SLC16A1-AS1	5.65	8.13e-08	5.36e-06						LINC00648	5.04	0.0013	0.0077						TAPT1-AS1	3.68	2.15e-07	3.73e-06
TPT1-AS1	2.67	6.49e-10	2.73e-07						CKMT2-AS1	6.23	1.86e-09	3.59e-07						MIR99AHG	5.14	0.001	0.0062						PSMA3-AS1	4.05	0.0446	0.1047
RUSC1-AS1	2.69	8.36e-06	0.0002						MIRLET7BHG	7.49	1.79e-07	9.34e-06						ANP32A-IT1	6.18	9.19e-07	2.62e-05						TBX2-AS1	4.08	0.0002	0.001
KCNQ1OT1	2.69	0.0006	0.0037						LINC01355	8.05	2.93e-09	5.15e-07						PSMD6-AS2	6.26	3.53e-07	1.24e-05						PGM5-AS1	4.58	6.42e-07	9.57e-06
PCBP1-AS1	2.76	8.21e-06	0.0002						PRR34-AS1	8.07	1.58e-07	8.49e-06						MIRLET7BHG	6.32	0.0004	0.003						PSMD6-AS2	4.99	1.86e-08	4.6e-07
ASAP1-IT2	2.78	0.0005	0.0034						DLEU2	10.65	2.58e-08	2.42e-06						PRR34-AS1	6.63	1.37e-06	3.58e-05						MIR99AHG	5.27	9.82e-07	1.38e-05
MIRLET7BHG	2.79	0.0049	0.0194						NEAT1	11.47	0.001	0.0056						DSCR8	6.73	0.0104	0.0378						CKMT2-AS1	6.19	5.04e-11	2.82e-09
SP2-AS1	2.82	3.04e-07	1.67e-05						NEAT1	11.79	0.006	0.0231						NEAT1	7.27	0.0082	0.0315						LINC01000	6.29	4.1e-12	3.13e-10
TAPT1-AS1	2.85	0.0004	0.003						DLEU2	13.24	5.79e-11	2.41e-08						PGM5-AS1	7.73	4.32e-05	0.0005						PRR34-AS1	6.82	8.84e-12	6.11e-10
SIX3-AS1	2.88	3.89e-06	9.37e-05						NEAT1	23.48	0.0003	0.0022						DLEU2	8.25	5.34e-09	4.76e-07						MIRLET7BHG	7.01	2.03e-06	2.55e-05
SLC25A5-AS1	2.91	7.7e-07	3.14e-05															DLEU2	8.97	2.31e-09	2.49e-07						LINC01355	7.09	2.23e-07	3.85e-06
LINC00476	2.94	0.0028	0.0127															LINC01355	9.91	1.54e-08	1.09e-06						DLEU2	10.24	7.54e-15	1.23e-12
RAD51-AS1	2.96	3.76e-09	8.74e-07															BLACAT1	24.59	6.32e-08	3.32e-06						DLEU2	11.58	2.25e-15	4.16e-13
LINC00467	2.98	0.0004	0.0029															OTX2-AS1	80.96	1.03e-14	1.38e-11						BLACAT1	27.67	1.13e-18	4.59e-16
PAXBP1-AS1	3.03	8.83e-07	3.44e-05																								OTX2-AS1	60.12	9.95e-16	2.03e-13
IPW	3.06	6.79e-06	0.0001
ANP32A-IT1	3.09	0.0002	0.0015
LINC00648	3.1	0.0371	0.0923
MIR181A2HG	3.11	5.03e-06	0.0001
LEF1-AS1	3.13	4.57e-07	2.21e-05
CKMT2-AS1	3.24	9.28e-05	0.001
FGF14-AS2	3.3	8.01e-07	3.24e-05
LINC01000	3.32	1.47e-07	1.02e-05
NOP14-AS1	3.35	6.28e-07	2.72e-05
CCDC18-AS1	3.41	0.0184	0.0539
ZFAS1	3.46	0.0002	0.0019
LINC00960	3.48	0.0002	0.0018
PVT1	3.58	3.79e-06	9.19e-05
SNHG12	3.58	9.92e-06	0.0002
LINC00930	3.66	3.17e-05	0.0004
UBL7-AS1	3.81	2.55e-08	3.09e-06
RMST	3.91	2.01e-05	0.0003
SNHG19	3.99	1.16e-06	4.15e-05
SH3BP5-AS1	4.06	9.27e-08	7.43e-06
RAD51-AS1	4.14	0.0002	0.0019
SPRY4-IT1	4.22	0.0026	0.012
AGAP2-AS1	4.38	5.55e-08	5.35e-06
CKMT2-AS1	4.5	1.04e-06	3.88e-05
PRR34-AS1	4.65	6.62e-05	0.0007
RAB30-AS1	4.72	3.01e-05	0.0004
FTX	4.77	0.0006	0.0039
PART1	4.91	0.0011	0.006
DLEU2	5.22	9.35e-07	3.59e-05
FGF14-AS2	5.57	1.29e-10	1.07e-07
NEAT1	5.61	0.0229	0.0638
LINC00467	5.79	1.27e-08	1.94e-06
GAS5	5.96	4.96e-07	2.34e-05
VSTM2A-OT1	6.26	4.67e-06	0.0001
PART1	6.41	0.0002	0.0015
LINC01355	6.95	5.05e-07	2.36e-05
SLC16A1-AS1	7.14	2.28e-06	6.48e-05
NEAT1	7.8	0.0061	0.0233
TBX2-AS1	7.9	5.21e-07	2.41e-05
DLEU2	9.09	1.78e-07	1.16e-05
DLEU2	9.49	7.53e-09	1.41e-06
LEF1-AS1	9.49	1.92e-08	2.53e-06
PART1	10.94	1.89e-05	0.0003
RMST	13.92	1.14e-07	8.49e-06
HAND2-AS1	17.99	1.68e-07	1.11e-05
HAND2-AS1	18.51	9.37e-07	3.59e-05
LOXL1-AS1	21.06	1.03e-08	1.73e-06
DSCR8	24.56	0.0001	0.0013
PGM5-AS1	30.26	9.54e-09	1.63e-06
OTX2-AS1	37.84	1.14e-09	3.93e-07

## Sheet: WNT-IPA
	WNT-upstream regulator
Upstream Regulator	Expr Fold Change	Molecule Type	Predicted Activation State	p-value of overlap	Target molecules in dataset	Mechanistic Network
MAX		transcription regulator		0.00553	DLEU1,DLEU2
miR-150-5p (and other miRNAs w/seed CUCCCAA)		mature microRNA		0.00554	MIAT
miR-133a-3p (and other miRNAs w/seed UUGGUCC)		mature microRNA		0.00738	MALAT1
mir-133		microRNA		0.00922	MALAT1
FOLR1		transporter		0.0131	GAS5,PVT1
E2f		group		0.0137	DLEU1,DLEU2
ATF5		transcription regulator		0.0147	GAS5
NCAM1		other		0.0184	MALAT1
mir-150		microRNA		0.0256	MIAT
GAS2L3		other		0.0292	PVT1
E2F3		transcription regulator		0.0292	MALAT1,NEAT1
SALL4		transcription regulator		0.031	DANCR
ACSL5		enzyme		0.031	ST7-AS1
TAF6		transcription regulator		0.0471	SNHG12
TARDBP		transcription regulator		0.0488	MIAT
	WNT-Disease and function
Categories	Diseases or Functions Annotation	p-Value	Predicted Activation State	Activation z-score	Molecules	# Molecules
Cellular Development,Cellular Growth and Proliferation,Nervous System Development and Function	Neurogenesis of nervous tissue cell lines	3.38e-06			MIR100HG,RMST	2
Cellular Movement	Cell movement of tumor cell lines	1.12e-05		1.324	BLACAT1,DANCR,DGCR5,DPP10-AS1,FTX,HAND2-AS1,LINC00461,MALAT1,MIR100HG,SNHG16	12
Cellular Movement	Migration of tumor cell lines	1.14e-05		1.498	BLACAT1,DANCR,DGCR5,DPP10-AS1,FTX,HAND2-AS1,LINC00461,MALAT1,MIR100HG,SNHG16	11
Cellular Movement	Invasion of tumor cell lines	0.000155		1.083	BLACAT1,DANCR,DGCR5,DPP10-AS1,FTX,LINC00461,MALAT1,SPRY4-IT1,TUNAR	9
Cell Cycle	Arrest in G0 phase of tumor cell lines	0.000383			FTX,LINC00461,ZFAS1	3
Cancer,Organismal Injury and Abnormalities	Metastasis of tumor cell lines	0.000426		-0.277	BLACAT1,DANCR,DPP10-AS1,MALAT1,TUNAR	5
Cell Death and Survival	Cell death of eye cell lines	0.000507			KCNQ1OT1,MIAT	2
Cellular Movement	Migration of cells	0.000627		0.573	BLACAT1,DANCR,DGCR5,DPP10-AS1,FTX,HAND2-AS1,HCG18,LINC00461,MALAT1,MIAT	14
Cellular Movement	Cell movement	0.000675		0.453	BLACAT1,DANCR,DGCR5,DPP10-AS1,FTX,HAND2-AS1,HCG18,LINC00461,MALAT1,MIAT	15
Cellular Movement	Migration of hepatoma cell lines	0.00134			HAND2-AS1,MIR100HG,WDFY3-AS2	3
Cellular Movement	Migration of carcinoma cell lines	0.00174		1	DGCR5,FTX,HAND2-AS1,MIR100HG	4
Cancer,Neurological Disease,Organismal Injury and Abnormalities	Stage II glioma	0.00186			LINC00461	1
Cellular Development,Connective Tissue Development and Function,Tissue Development	Osteogenic differentiation of nucleus pulposus cells	0.00186			HCG18	1
Cancer,Neurological Disease,Organismal Injury and Abnormalities	Stage I glioma	0.00186			LINC00461	1
Cancer,Cellular Development,Cellular Growth and Proliferation,Organismal Injury and Abnormalities,Tumor Morphology	Proliferation of bladder cancer cells	0.00186			BLACAT1	1
Cancer,Gastrointestinal Disease,Organismal Injury and Abnormalities	Stage I colorectal adenocarcinoma	0.00186			SNHG16	1
Cancer,Neurological Disease,Organismal Injury and Abnormalities	Stage III glioma	0.00186			LINC00461	1
Cancer,Neurological Disease,Organismal Injury and Abnormalities	Stage IV glioma	0.00186			LINC00461	1
Nervous System Development and Function	Corticogenesis	0.00186			MIAT	1
Cellular Development,Cellular Growth and Proliferation	Cell proliferation of bladder cancer cell lines	0.00186			GAS5	1
Cell Cycle	Arrest in Gap 0-Gap 1 phase of kidney cancer cell lines	0.00186			FTX	1
Cancer	Proportion of brain cancer cell lines	0.00186			SOX2-OT	1
Cellular Assembly and Organization	Initiation of assembly of nuclear speckles	0.00186			NEAT1	1
Cell Cycle	Arrest in G0/G1 phase transition of tumor cell lines	0.00265			LINC00461,ZFAS1	2
Cell Death and Survival	Apoptosis of kidney cancer cell lines	0.00291			MALAT1,NBR2	2
Cell Death and Survival	Apoptosis of nucleus pulposus cells	0.00372			HCG18	1
Cancer,Organismal Injury and Abnormalities	Tumorigenesis of bladder cancer cell lines	0.00372			BLACAT1	1
Cancer,Cellular Development,Organismal Injury and Abnormalities,Reproductive System Disease,Tumor Morphology	Differentiation of breast carcinoma	0.00372			MALAT1	1
Cardiovascular System Development and Function,Organismal Development	Maturation of capillary vessel	0.00372			AGAP2-AS1	1
Cellular Movement	Cell movement of bladder cancer cell lines	0.00422			BLACAT1,MALAT1	2
Cellular Development,Cellular Growth and Proliferation	Proliferation of bladder cancer cell lines	0.00471			BLACAT1,GAS5	2
Cellular Growth and Proliferation	Colony formation of brain cancer cell lines	0.00557			MEG3	1
Cell Cycle,DNA Replication, Recombination, and Repair	Checkpoint control of breast cancer cell lines	0.00557			LINC00475	1
Cancer	Sphere formation of tumor cell lines	0.00633			DPP10-AS1,TUNAR	2
Cellular Development,Cellular Growth and Proliferation	Cell proliferation of tumor cell lines	0.00663	Increased	2.027	BLACAT1,DGCR5,FTX,GAS5,LINC00461,MALAT1,MEG3,OIP5-AS1,PVT1,SOCS2-AS1	11
Cell Death and Survival	Apoptosis of tumor cell lines	0.00742	Decreased	-2.245	MALAT1,MIR7-3HG,NBR2,OIP5-AS1,PVT1,SNHG16,SOCS2-AS1,SPRY4-IT1,ZFAS1	9
Developmental Disorder,Endocrine System Disorders,Gastrointestinal Disease,Hereditary Disorder,Organismal Injury and Abnormalities,Reproductive System Disease	Autosomal dominant Beckwith-Wiedemann syndrome	0.00742			KCNQ1OT1	1
Cellular Development,Embryonic Development	Differentiation of embryonic stem cell lines	0.00753			RMST,TUNAR	2
Cellular Development,Cellular Growth and Proliferation	Proliferation of kidney cancer cell lines	0.00839			FTX,MALAT1	2
Cell Death and Survival	Cell viability of prostate cancer cell lines	0.00883			SOCS2-AS1,SPRY4-IT1	2
Cancer	Sphere formation of colorectal cancer cell lines	0.00927			DPP10-AS1	1
Cellular Development	Epithelial-mesenchymal transition of bladder cancer cell lines	0.00927			MALAT1	1
Cell Cycle	Arrest in G0/G1 phase transition of leukemia cell lines	0.00927			ZFAS1	1
Cancer,Organismal Injury and Abnormalities	Stage I-II tumor	0.0106			LINC00461,MALAT1,SNHG16	3
Cancer,Gastrointestinal Disease,Organismal Injury and Abnormalities	Stage II colorectal adenocarcinoma	0.0111			SNHG16	1
Cancer,Organismal Injury and Abnormalities	Secondary tumor	0.0122		0.254	BLACAT1,DANCR,DPP10-AS1,LINC00461,MALAT1,SNHG16,TUNAR	7
Cancer,Organismal Injury and Abnormalities	Neoplastic cell transformation of fibroblast cell lines	0.013			MALAT1	1
Tissue Morphology	Quantity of bladder cancer cell lines	0.013			GAS5	1
Cancer,Gastrointestinal Disease,Organismal Injury and Abnormalities	Stage III colorectal adenocarcinoma	0.013			SNHG16	1
Cellular Growth and Proliferation	Colony formation of kidney cancer cell lines	0.013			FTX	1
Cancer,Organismal Injury and Abnormalities	Metastasis of bladder cancer cell lines	0.0148			BLACAT1	1
Cell Death and Survival	Cell viability of eye cell lines	0.0148			MIAT	1
Cancer,Organismal Injury and Abnormalities	Early stage solid tumor	0.017			LINC00461,MALAT1,SNHG16	3
Organismal Functions	Healing of tumor cell lines	0.0185			FTX	1
Cell Cycle	Arrest in Gap 0-Gap 1 phase of carcinoma cell lines	0.0185			FTX	1
Cellular Growth and Proliferation	Colony formation of bladder cancer cell lines	0.0185			BLACAT1	1
Cardiovascular Disease,Organismal Injury and Abnormalities,Skeletal and Muscular Disorders	Susceptibility to myocardial infarction	0.0239			MIAT	1
Cancer,Organismal Injury and Abnormalities,Reproductive System Disease	Metastasis of breast cancer cell lines	0.0254			DANCR,TUNAR	2
Cellular Development,Cellular Growth and Proliferation	Cell proliferation of carcinoma cell lines	0.0265		1	DGCR5,FTX,MALAT1,PVT1	4
Cancer,Organismal Injury and Abnormalities	Stage IV advanced solid tumor	0.0276			LINC00461,SNHG16	2
Cellular Movement	Invasion of prostate cancer cell lines	0.028			DANCR,SPRY4-IT1	2
Cell Death and Survival	Apoptosis of eye cell lines	0.0294			MIAT	1
Cancer,Hematological Disease,Immunological Disease,Organismal Injury and Abnormalities	Newly diagnosed plasma cell myeloma	0.0294			OIP5-AS1	1
Cellular Movement	Migration of colorectal cancer cell lines	0.0321			BLACAT1,DPP10-AS1	2
Cell Cycle,Gene Expression	Binding of p53 consensus binding site	0.033			MEG3	1
Ophthalmic Disease,Organismal Injury and Abnormalities	Cataract disease	0.0333			KCNQ1OT1,MIAT	2
Cellular Movement	Migration of eye cell lines	0.0366			MIAT	1
Cancer	Sphere formation of breast cancer cell lines	0.0366			TUNAR	1
Cellular Movement	Migration of bone marrow cell lines	0.0366			HCG18	1
Cancer,Organismal Injury and Abnormalities,Reproductive System Disease	Growth of breast carcinoma	0.0366			MALAT1	1
Cellular Development	Epithelial-mesenchymal transition of tumor cell lines	0.0382			MALAT1,TUNAR	2
Cell Death and Survival	Pyroptosis	0.0384			KCNQ1OT1	1
Cellular Movement	Invasion of bladder cancer cell lines	0.0384			MALAT1	1
Cellular Movement	Invasion of kidney cancer cell lines	0.042			FTX	1
Connective Tissue Disorders,Inflammatory Disease,Inflammatory Response,Organismal Injury and Abnormalities,Skeletal and Muscular Disorders	Degenerative disc disease	0.042			HCG18	1
Cancer,Organismal Injury and Abnormalities	Stage I cancer	0.0442			MALAT1,SNHG16	2
Cellular Growth and Proliferation	Colony formation of tumor cell lines	0.0459			BLACAT1,FTX,MEG3	3
Cellular Growth and Proliferation	Proliferation of eye cell lines	0.0473			MIAT	1
Cancer,Gastrointestinal Disease,Organismal Injury and Abnormalities	Stage IV colorectal adenocarcinoma	0.0491			SNHG16	1
	WNT Network
ID	Molecules in Network	Score	Focus Molecules	Top Diseases and Functions
1	Akt,CCND1,CLDN3,CNFN,CTNNB1,Cyclin A,DGCR5,DNMT3B,DPP10-AS1,ELAVL1,EPAS1,F11R,GAS5,IL12 (complex),KCNQ1OT1,KIF25-AS1,KLF10,LINC00674,MEF2C,MIAT,NCAM1,OIP5-AS1,POU2F1,POU5F1,PRKCD,RMST,SALL4,SNHG16,SOX2,SOX2-OT,SPRY4-IT1,TOP2A,TUNAR,ZEB1,ZFP57	27	13	[Embryonic Development, Organismal Development, Cellular Movement]
2	BLACAT1,BMI1,CCND1,CDK6,Cyclin A,Cyclin E,DANCR,DLEU1,DLEU2,EZH2,FLG-AS1,FTX,GAS2L3,GDF15,IGFBP2,LINC00461,LINC00467,MAX,MDM2,MEG3,mir-182,miR-182-5p (and other miRNAs w/seed UUGGCAA),mir-342,miR-342-3p (miRNAs w/seed CUCACAC),mir-9,MTDH,MYC,NBR2,OIP5-AS1,PAX5,PVT1,SLC2A1,SRSF1,TOP2A,TP53	24	12	[Cellular Movement, Cellular Development, Cellular Growth and Proliferation]
3	ADIPOQ,AGAP2-AS1,Akt,CCND1,CHEK1,CSN2,CTBP2,Cyclin A,E2F3,ERK1/2,ESR1,FUS,GDF15,Histone h3,IGFBP2,KLF3-AS1,KRT16,LINC00475,LTBP3,MALAT1,MDM2,NEAT1,POU2F1,RETN,RNA polymerase II,SFPQ,SOCS2-AS1,SP1,SPTB,SUZ12,TIMP3,TMPRSS2,TOP2A,ZEB2,ZFAS1	12	7	[Cancer, Organismal Injury and Abnormalities, Cellular Development]
4	ACSL5,ST7-AS1	2	1	[Lipid Metabolism, Small Molecule Biochemistry, Molecular Transport]
5	NUPR1,SNHG17	2	1	[Cancer, Organismal Injury and Abnormalities, Reproductive System Disease]
6	HOXA10,MIR99AHG	2	1	[Cancer, Developmental Disorder, Embryonic Development]
7	SNHG12,TAF6	2	1	[Developmental Disorder, Hereditary Disorder, Neurological Disease]
8	HCG18,miR-146a-5p (and other miRNAs w/seed GAGAACU),TRAF6	2	1	[Cellular Movement, Cellular Development, Connective Tissue Development and Function]

## Sheet: SHH-IPA
	SHH upstream analysis
Upstream Regulator	Expr Fold Change	Molecule Type	Predicted Activation State	p-value of overlap	Target molecules in dataset	Mechanistic Network
MAX		transcription regulator		0.00274	DLEU1,DLEU2
miR-133a-3p (and other miRNAs w/seed UUGGUCC)		mature microRNA		0.00517	MALAT1
mir-133		microRNA		0.00646	MALAT1
FOLR1		transporter		0.00658	GAS5,PVT1
E2f		group		0.00685	DLEU1,DLEU2
ATF5		transcription regulator		0.0103	GAS5
NCAM1		other		0.0129	MALAT1
E2F3		transcription regulator		0.0149	MALAT1,NEAT1
GAS2L3		other		0.0205	PVT1
ACSL5		enzyme		0.0218	ST7-AS1
miR-182-5p (and other miRNAs w/seed UUGGCAA)		mature microRNA		0.0419	MALAT1
PAX5		transcription regulator		0.0444	DLEU2
NFIB		transcription regulator		0.0469	PVT1
	SHH Disease and function
Categories	Diseases or Functions Annotation	p-Value	Predicted Activation State	Activation z-score	Molecules	# Molecules
Cellular Development,Cellular Growth and Proliferation,Nervous System Development and Function	Neurogenesis of nervous tissue cell lines	1.79e-06			MIR100HG,RMST	2
Cellular Development,Cellular Growth and Proliferation	Proliferation of kidney cancer cell lines	3.01e-06		-0.095	DLX6-AS1,FTX,MALAT1,TRIM52-AS1	4
Cellular Development,Cellular Growth and Proliferation	Cell proliferation of tumor cell lines	0.00039		0.933	DLX6-AS1,FTX,GAS5,HOTAIRM1,MALAT1,MEG3,OIP5-AS1,PVT1,SNHG5,TRIM52-AS1	11
Cellular Movement	Migration of carcinoma cell lines	0.000525		0.762	FTX,HAND2-AS1,MIR100HG,TRIM52-AS1	4
Cellular Movement	Migration of kidney cancer cell lines	0.000663			FTX,TRIM52-AS1	2
Cellular Movement	Cell movement of tumor cell lines	0.000665		0.751	DPP10-AS1,FTX,HAND2-AS1,MALAT1,MIR100HG,SNHG16,TRIM52-AS1,TUNAR	8
Cellular Movement	Migration of tumor cell lines	0.00114		1.033	DPP10-AS1,FTX,HAND2-AS1,MALAT1,MIR100HG,SNHG16,TRIM52-AS1	7
Cellular Development,Cellular Growth and Proliferation	Cell proliferation of carcinoma cell lines	0.0013		0.277	DLX6-AS1,FTX,MALAT1,PVT1,TRIM52-AS1	5
Cellular Development,Connective Tissue Development and Function,Tissue Development	Osteogenic differentiation of nucleus pulposus cells	0.00136			HCG18	1
Cancer,Gastrointestinal Disease,Organismal Injury and Abnormalities	Stage I colorectal adenocarcinoma	0.00136			SNHG16	1
Cellular Development,Cellular Growth and Proliferation	Cell proliferation of bladder cancer cell lines	0.00136			GAS5	1
Cell Cycle	Arrest in Gap 0-Gap 1 phase of kidney cancer cell lines	0.00136			FTX	1
Cancer	Proportion of brain cancer cell lines	0.00136			SOX2-OT	1
Cellular Assembly and Organization	Initiation of assembly of nuclear speckles	0.00136			NEAT1	1
Cell Death and Survival	Apoptosis of kidney cancer cell lines	0.00156			MALAT1,TRIM52-AS1	2
Cell Death and Survival	Apoptosis of nucleus pulposus cells	0.00272			HCG18	1
Cancer,Cellular Development,Organismal Injury and Abnormalities,Reproductive System Disease,Tumor Morphology	Differentiation of breast carcinoma	0.00272			MALAT1	1
Cardiovascular System Development and Function,Organismal Development	Maturation of capillary vessel	0.00272			AGAP2-AS1	1
Cell Death and Survival	Apoptosis of tumor cell lines	0.00324		-1.293	MALAT1,MIR7-3HG,OIP5-AS1,PVT1,SNHG16,SNHG5,TRIM52-AS1,ZFAS1	8
Cancer	Sphere formation of tumor cell lines	0.00343			DPP10-AS1,TUNAR	2
Cellular Growth and Proliferation	Colony formation of brain cancer cell lines	0.00408			MEG3	1
Cellular Development,Embryonic Development	Differentiation of embryonic stem cell lines	0.00409			RMST,TUNAR	2
Cell Cycle	Arrest in G0 phase of tumor cell lines	0.0048			FTX,ZFAS1	2
Cancer	Sphere formation of colorectal cancer cell lines	0.00679			DPP10-AS1	1
Cellular Development	Epithelial-mesenchymal transition of bladder cancer cell lines	0.00679			MALAT1	1
Cell Cycle	Arrest in G0/G1 phase transition of leukemia cell lines	0.00679			ZFAS1	1
Cancer,Gastrointestinal Disease,Organismal Injury and Abnormalities	Stage II colorectal adenocarcinoma	0.00814			SNHG16	1
Cancer,Organismal Injury and Abnormalities	Neoplastic cell transformation of fibroblast cell lines	0.00949			MALAT1	1
Tissue Morphology	Quantity of bladder cancer cell lines	0.00949			GAS5	1
Cancer,Gastrointestinal Disease,Organismal Injury and Abnormalities	Stage III colorectal adenocarcinoma	0.00949			SNHG16	1
Cellular Growth and Proliferation	Colony formation of kidney cancer cell lines	0.00949			FTX	1
Cellular Movement	Migration of hepatoma cell lines	0.011			HAND2-AS1,MIR100HG	2
Cancer,Organismal Injury and Abnormalities	Metastasis of tumor cell lines	0.0112			DPP10-AS1,MALAT1,TUNAR	3
Organismal Functions	Healing of tumor cell lines	0.0135			FTX	1
Cell Cycle	Arrest in Gap 0-Gap 1 phase of carcinoma cell lines	0.0135			FTX	1
Cellular Development	Epithelial-mesenchymal transition of tumor cell lines	0.0214			MALAT1,TUNAR	2
Cancer,Hematological Disease,Immunological Disease,Organismal Injury and Abnormalities	Newly diagnosed plasma cell myeloma	0.0216			OIP5-AS1	1
Cell Cycle,Gene Expression	Binding of p53 consensus binding site	0.0242			MEG3	1
Cancer,Organismal Injury and Abnormalities	Stage I cancer	0.0249			MALAT1,SNHG16	2
Tissue Morphology	Quantity of colorectal cancer cell lines	0.0256			SNHG5	1
Cancer	Sphere formation of breast cancer cell lines	0.0269			TUNAR	1
Cellular Movement	Migration of bone marrow cell lines	0.0269			HCG18	1
Cancer,Organismal Injury and Abnormalities,Reproductive System Disease	Growth of breast carcinoma	0.0269			MALAT1	1
Cancer,Organismal Injury and Abnormalities,Respiratory Disease	Pulmonary metastasis	0.0277			MALAT1,SNHG5	2
Cellular Movement	Invasion of bladder cancer cell lines	0.0282			MALAT1	1
Cellular Movement	Cell movement	0.0308		1.028	DPP10-AS1,FTX,HAND2-AS1,HCG18,MALAT1,MIR100HG,SNHG16,TRIM52-AS1,TUNAR	9
Cellular Movement	Invasion of kidney cancer cell lines	0.0309			FTX	1
Connective Tissue Disorders,Inflammatory Disease,Inflammatory Response,Organismal Injury and Abnormalities,Skeletal and Muscular Disorders	Degenerative disc disease	0.0309			HCG18	1
Cancer,Organismal Injury and Abnormalities	Secondary tumor	0.0355		-0.698	DPP10-AS1,MALAT1,SNHG16,SNHG5,TUNAR	5
Cancer,Gastrointestinal Disease,Organismal Injury and Abnormalities	Stage IV colorectal adenocarcinoma	0.0361			SNHG16	1
Cancer,Gastrointestinal Disease,Organismal Injury and Abnormalities	Stage IV metastatic colorectal carcinoma	0.0375			SNHG16	1
Cardiovascular System Development and Function,Cellular Development,Cellular Growth and Proliferation,Connective Tissue Development and Function,Digestive System Development and Function,Hepatic System Development and Function,Organ Development,Organismal Development,Tissue Development	Proliferation of hepatic stellate cells	0.0388			GAS5	1
Tissue Morphology	Quantity of tumor cell lines	0.0402			GAS5,SNHG5	2
Cellular Movement	Migration of cells	0.0409		1.302	DPP10-AS1,FTX,HAND2-AS1,HCG18,MALAT1,MIR100HG,SNHG16,TRIM52-AS1	8
Connective Tissue Disorders,Inflammatory Disease,Inflammatory Response,Organismal Injury and Abnormalities,Skeletal and Muscular Disorders	Intervertebral disc prolapse	0.0414			HCG18	1
Cancer,Organismal Injury and Abnormalities	Visceral metastasis	0.0424			MALAT1,SNHG16,SNHG5	3
Cell-To-Cell Signaling and Interaction,Connective Tissue Development and Function,Hepatic System Development and Function	Activation of hepatic stellate cells	0.0427			GAS5	1
Cancer,Organismal Injury and Abnormalities,Respiratory Disease	Stage I metastatic non-small cell lung carcinoma	0.0427			MALAT1	1
Cardiovascular Disease,Neurological Disease,Organismal Injury and Abnormalities,Psychological Disorders	Ischemic injury of brain	0.0466			MALAT1	1
Cancer,Organismal Injury and Abnormalities	Metastasis of colorectal cancer cell lines	0.0492			DPP10-AS1	1
Cancer,Organismal Injury and Abnormalities,Reproductive System Disease	Development of breast carcinoma	0.0492			MALAT1	1
	SHH Network
ID	Molecules in Network	Score	Focus Molecules	Top Diseases and Functions
1	CA3,CAMLG,CHEK1,CIDEC,CNFN,Csn1s2a,CTNNB1,DLEU1,DLEU2,DPP10-AS1,E2F3,EIF4G3,GAS5,GDF15,HOTAIRM1,HOXA4,KRT16,LTBP3,MALAT1,mir-133,MYC,NEAT1,OIP5-AS1,PAX5,PSEN2,PVT1,RPA2,SNHG16,SP1,SPI1,SPTB,SRSF1,TP53,VAPA,ZFAS1	23	11	[Cell Death and Survival, Cell Cycle, Cancer]
2	26s Proteasome,ADIPOQ,AGAP2-AS1,BMI1,CCNA2,CDH1,Creb,E2F1,ELAVL1,ESR1,EZH2,FTX,GDF15,Histone h3,IGFBP2,IRS1,KIF25-AS1,KLF3-AS1,MDM2,MEG3,mir-342,miR-342-3p (miRNAs w/seed CUCACAC),MTA2,MTDH,POU2F1,PRKCD,RMST,SNHG5,SOX2,SOX2-OT,SP1,SUZ12,TGFB1,TUNAR,ZEB1	18	9	[Cellular Development, Cellular Growth and Proliferation, Cell Cycle]
3	ACSL5,ST7-AS1	2	1	[Lipid Metabolism, Small Molecule Biochemistry, Molecular Transport]
4	NUPR1,SNHG17	2	1	[Cancer, Organismal Injury and Abnormalities, Reproductive System Disease]
5	HOXA10,MIR99AHG	2	1	[Cancer, Developmental Disorder, Embryonic Development]
6	DNMT3B,LINC00674	2	1	[DNA Replication, Recombination, and Repair, Developmental Disorder, Gastrointestinal Disease]
7	KLHL12,PCAT6	2	1	[Cellular Development, Cellular Growth and Proliferation, Embryonic Development]
8	HCG18,miR-146a-5p (and other miRNAs w/seed GAGAACU),TRAF6	2	1	[Cellular Movement, Cellular Development, Connective Tissue Development and Function]
9	DLX6,DLX6-AS1,mir-26,miR-26a-5p (and other miRNAs w/seed UCAAGUA)	2	1	[Cellular Growth and Proliferation, Cell Cycle, Nervous System Development and Function]

## Sheet: Group3-IPA
	Group 3 upstream regulator
Upstream Regulator	Expr Fold Change	Molecule Type	Predicted Activation State	p-value of overlap	Target molecules in dataset	Mechanistic Network
C17orf98		other		0.00111	XIST
ZNF426		transcription regulator		0.00111	XIST
RNF165		enzyme		0.00111	XIST
FBXO8		other		0.00111	XIST
CTCF		transcription regulator		0.00208	TSIX,XIST
LAYN		other		0.00222	XIST
PYGO1		other		0.00222	XIST
Firre		other		0.00333	XIST
TSIX	-2.47	other		0.00333	XIST
miR-150-5p (and other miRNAs w/seed CUCCCAA)		mature microRNA		0.00333	MIAT
miR-133a-3p (and other miRNAs w/seed UUGGUCC)		mature microRNA		0.00444	MALAT1
mir-133		microRNA		0.00554	MALAT1
STC1		kinase		0.00665	XIST
AURKA		kinase		0.00885	XIST
ATF5		transcription regulator		0.00885	GAS5
SOX5		transcription regulator		0.00995	XIST
E2F3		transcription regulator		0.0111	MALAT1,NEAT1
NCAM1		other		0.0111	MALAT1
ACVR1		kinase		0.0122	XIST
mir-150		microRNA		0.0154	MIAT
IFNB1		cytokine		0.0169	TSIX,XIST
NF1		other		0.0176	XIST
PDPK1		kinase		0.0285	XIST
TAF6		transcription regulator		0.0285	SNHG12
YY1		transcription regulator		0.0293	TSIX,XIST
TARDBP		transcription regulator		0.0296	MIAT
RARA		ligand-dependent nuclear receptor		0.0346	KLF3-AS1,LINC00342
miR-182-5p (and other miRNAs w/seed UUGGCAA)		mature microRNA		0.036	MALAT1
KDM2B		enzyme		0.0382	XIST
PAX5		transcription regulator		0.0382	DLEU2
MBTD1		other		0.0392	XIST
MYC		transcription regulator		0.0393	DLEU2,SNHG16,XIST
IGFBP2		other		0.0446	MALAT1
	Group 3 disease and function
Categories	Diseases or Functions Annotation	p-Value	Predicted Activation State	Activation z-score	Molecules	# Molecules
Gene Expression	Inactivation of mouse X chromosome	5.74e-06			TSIX,XIST	2
Gene Expression	Activation of mouse X chromosome	5.74e-06			TSIX,XIST	2
Cellular Movement	Cell movement of tumor cell lines	2.36e-05		0.783	BLACAT1,DGCR5,DPP10-AS1,FTX,LINC00461,MALAT1,MIR100HG,SNHG16,TUNAR,WDFY3-AS2	10
Cellular Movement	Migration of tumor cell lines	3.6e-05		0.955	BLACAT1,DGCR5,DPP10-AS1,FTX,LINC00461,MALAT1,MIR100HG,SNHG16,WDFY3-AS2	9
Cell Cycle	Arrest in G0 phase of tumor cell lines	0.000165			FTX,LINC00461,ZFAS1	3
Cellular Movement	Invasion of tumor cell lines	0.000699		0.495	BLACAT1,DGCR5,DPP10-AS1,FTX,LINC00461,MALAT1,TUNAR	7
Cellular Movement	Cell movement	0.0013		0.804	BLACAT1,DGCR5,DPP10-AS1,FTX,HCG18,LINC00461,MALAT1,MIAT,MIR100HG,SNHG16	12
Gene Expression	Imprinting	0.00131			TSIX,XIST	2
Cancer,Organismal Injury and Abnormalities	Metastasis of tumor cell lines	0.00132		0.152	BLACAT1,DPP10-AS1,MALAT1,TUNAR	4
Hereditary Disorder,Organismal Injury and Abnormalities	Familial skewed X inactivation	0.00141			XIST	1
Cancer,Neurological Disease,Organismal Injury and Abnormalities	Stage II glioma	0.00141			LINC00461	1
Cellular Development,Connective Tissue Development and Function,Tissue Development	Osteogenic differentiation of nucleus pulposus cells	0.00141			HCG18	1
Cancer,Neurological Disease,Organismal Injury and Abnormalities	Stage I glioma	0.00141			LINC00461	1
Cancer,Cellular Development,Cellular Growth and Proliferation,Organismal Injury and Abnormalities,Tumor Morphology	Proliferation of bladder cancer cells	0.00141			BLACAT1	1
Cancer,Gastrointestinal Disease,Organismal Injury and Abnormalities	Stage I colorectal adenocarcinoma	0.00141			SNHG16	1
Cancer,Neurological Disease,Organismal Injury and Abnormalities	Stage III glioma	0.00141			LINC00461	1
Cancer,Neurological Disease,Organismal Injury and Abnormalities	Stage IV glioma	0.00141			LINC00461	1
Nervous System Development and Function	Corticogenesis	0.00141			MIAT	1
Cellular Development,Cellular Growth and Proliferation	Cell proliferation of bladder cancer cell lines	0.00141			GAS5	1
Cell Cycle	Arrest in Gap 0-Gap 1 phase of kidney cancer cell lines	0.00141			FTX	1
Cancer	Proportion of brain cancer cell lines	0.00141			SOX2-OT	1
Cellular Assembly and Organization	Initiation of assembly of nuclear speckles	0.00141			NEAT1	1
Cell Cycle	Arrest in G0/G1 phase transition of tumor cell lines	0.00152			LINC00461,ZFAS1	2
Cellular Movement	Migration of cells	0.00165		0.96	BLACAT1,DGCR5,DPP10-AS1,FTX,HCG18,LINC00461,MALAT1,MIAT,MIR100HG,SNHG16	11
Cellular Movement	Cell movement of bladder cancer cell lines	0.00243			BLACAT1,MALAT1	2
Cellular Development,Cellular Growth and Proliferation	Proliferation of bladder cancer cell lines	0.00272			BLACAT1,GAS5	2
Cell Death and Survival	Apoptosis of nucleus pulposus cells	0.00281			HCG18	1
Cellular Development,Cellular Growth and Proliferation,Nervous System Development and Function	Neurogenesis of nervous tissue cell lines	0.00281			MIR100HG	1
Cancer,Organismal Injury and Abnormalities	Tumorigenesis of bladder cancer cell lines	0.00281			BLACAT1	1
Cancer,Cellular Development,Organismal Injury and Abnormalities,Reproductive System Disease,Tumor Morphology	Differentiation of breast carcinoma	0.00281			MALAT1	1
Cardiovascular System Development and Function,Organismal Development	Maturation of capillary vessel	0.00281			AGAP2-AS1	1
Organismal Injury and Abnormalities,Reproductive System Disease	Adenomyosis	0.00355			MALAT1,XIST	2
Cancer	Sphere formation of tumor cell lines	0.00366			DPP10-AS1,TUNAR	2
Cellular Growth and Proliferation	Colony formation of brain cancer cell lines	0.00422			MEG3	1
Cancer,Organismal Injury and Abnormalities	Stage I-II tumor	0.00485			LINC00461,MALAT1,SNHG16	3
Cellular Development,Cellular Growth and Proliferation	Proliferation of kidney cancer cell lines	0.00486			FTX,MALAT1	2
DNA Replication, Recombination, and Repair,Gene Expression	Methylation of DNA	0.00512			TSIX,XIST	2
Reproductive System Development and Function	Birth	0.00562			TSIX	1
Cellular Movement	Migration of carcinoma cell lines	0.00688			DGCR5,FTX,MIR100HG	3
Cancer	Sphere formation of colorectal cancer cell lines	0.00702			DPP10-AS1	1
Cellular Development	Epithelial-mesenchymal transition of bladder cancer cell lines	0.00702			MALAT1	1
Cell Cycle	Arrest in G0/G1 phase transition of leukemia cell lines	0.00702			ZFAS1	1
Cellular Development,Cellular Growth and Proliferation	Cell proliferation of tumor cell lines	0.00785		1.618	BLACAT1,DGCR5,FTX,GAS5,LINC00461,MALAT1,MEG3,OIP5-AS1,ZFAS1	9
Cancer,Organismal Injury and Abnormalities	Early stage solid tumor	0.00787			LINC00461,MALAT1,SNHG16	3
Cancer,Gastrointestinal Disease,Organismal Injury and Abnormalities	Stage II colorectal adenocarcinoma	0.00841			SNHG16	1
Cancer,Organismal Injury and Abnormalities	Neoplastic cell transformation of fibroblast cell lines	0.00981			MALAT1	1
Tissue Morphology	Quantity of bladder cancer cell lines	0.00981			GAS5	1
Cancer,Gastrointestinal Disease,Organismal Injury and Abnormalities	Stage III colorectal adenocarcinoma	0.00981			SNHG16	1
Cellular Growth and Proliferation	Colony formation of kidney cancer cell lines	0.00981			FTX	1
Cancer,Organismal Injury and Abnormalities	Secondary tumor	0.0109		0.254	BLACAT1,DPP10-AS1,LINC00461,MALAT1,SNHG16,TUNAR	6
Cellular Development,Reproductive System Development and Function	Differentiation of spongiotrophoblasts	0.0112			XIST	1
Cancer,Organismal Injury and Abnormalities	Metastasis of bladder cancer cell lines	0.0112			BLACAT1	1
Cell Death and Survival	Cell viability of eye cell lines	0.0112			MIAT	1
Cellular Movement	Migration of hepatoma cell lines	0.0118			MIR100HG,WDFY3-AS2	2
Organismal Functions	Healing of tumor cell lines	0.014			FTX	1
Cell Cycle	Arrest in Gap 0-Gap 1 phase of carcinoma cell lines	0.014			FTX	1
Cellular Growth and Proliferation	Colony formation of bladder cancer cell lines	0.014			BLACAT1	1
Cancer,Organismal Injury and Abnormalities	Stage IV advanced solid tumor	0.0163			LINC00461,SNHG16	2
Cardiovascular Disease,Connective Tissue Disorders,Dermatological Diseases and Conditions,Immunological Disease,Inflammatory Disease,Organismal Injury and Abnormalities,Skeletal and Muscular Disorders	Diffuse cutaneous systemic sclerosis	0.0168			TSIX	1
Cardiovascular Disease,Organismal Injury and Abnormalities,Skeletal and Muscular Disorders	Susceptibility to myocardial infarction	0.0181			MIAT	1
Cellular Movement	Migration of colorectal cancer cell lines	0.0191			BLACAT1,DPP10-AS1	2
Cellular Growth and Proliferation	Colony formation of tumor cell lines	0.0223			BLACAT1,FTX,MEG3	3
Cell Death and Survival	Apoptosis of eye cell lines	0.0223			MIAT	1
Cancer,Hematological Disease,Immunological Disease,Organismal Injury and Abnormalities	Newly diagnosed plasma cell myeloma	0.0223			OIP5-AS1	1
Cellular Development	Epithelial-mesenchymal transition of tumor cell lines	0.0227			MALAT1,TUNAR	2
Cell Cycle,Gene Expression	Binding of p53 consensus binding site	0.025			MEG3	1
Developmental Disorder,Embryonic Development,Organismal Development,Tissue Morphology	Abnormal morphology of extraembryonic ectoderm	0.025			XIST	1
Cellular Growth and Proliferation	Colony formation	0.0258		1.987	BLACAT1,FTX,MEG3,NEAT1	4
Cancer,Organismal Injury and Abnormalities	Stage I cancer	0.0264			MALAT1,SNHG16	2
Cellular Movement	Migration of eye cell lines	0.0278			MIAT	1
Cancer	Sphere formation of breast cancer cell lines	0.0278			TUNAR	1
Cellular Movement	Migration of bone marrow cell lines	0.0278			HCG18	1
Cancer,Organismal Injury and Abnormalities,Reproductive System Disease	Growth of breast carcinoma	0.0278			MALAT1	1
Cellular Movement	Invasion of bladder cancer cell lines	0.0292			MALAT1	1
Cellular Movement	Invasion of kidney cancer cell lines	0.0319			FTX	1
Connective Tissue Disorders,Inflammatory Disease,Inflammatory Response,Organismal Injury and Abnormalities,Skeletal and Muscular Disorders	Degenerative disc disease	0.0319			HCG18	1
Cellular Growth and Proliferation	Proliferation of eye cell lines	0.036			MIAT	1
Cancer,Gastrointestinal Disease,Organismal Injury and Abnormalities	Stage IV colorectal adenocarcinoma	0.0373			SNHG16	1
Cancer,Gastrointestinal Disease,Organismal Injury and Abnormalities	Stage IV metastatic colorectal carcinoma	0.0387			SNHG16	1
Cellular Movement	Migration of kidney cancer cell lines	0.0387			FTX	1
Cardiovascular System Development and Function,Cellular Development,Cellular Growth and Proliferation,Connective Tissue Development and Function,Digestive System Development and Function,Hepatic System Development and Function,Organ Development,Organismal Development,Tissue Development	Proliferation of hepatic stellate cells	0.04			GAS5	1
Connective Tissue Disorders,Inflammatory Disease,Inflammatory Response,Organismal Injury and Abnormalities,Skeletal and Muscular Disorders	Intervertebral disc prolapse	0.0427			HCG18	1
Cell-To-Cell Signaling and Interaction,Connective Tissue Development and Function,Hepatic System Development and Function	Activation of hepatic stellate cells	0.0441			GAS5	1
Cancer,Organismal Injury and Abnormalities,Respiratory Disease	Stage I metastatic non-small cell lung carcinoma	0.0441			MALAT1	1
Cardiovascular Disease,Neurological Disease,Organismal Injury and Abnormalities,Psychological Disorders	Ischemic injury of brain	0.0481			MALAT1	1
	Group3 Network
ID	Molecules in Network	Score	Focus Molecules	Top Diseases and Functions
1	ACVR1,AURKA,CCND1,CDK6,CEBPB,CREBBP,CTNNB1,DGCR5,DNMT1,DPP10-AS1,EP300,ESR1,EZH2,GAS5,GDF15,JAK2,KIF25-AS1,KLF3-AS1,LINC00342,LINC00461,LINC00467,MIAT,NF1,PDPK1,POU5F1,PRKCD,RBBP4,SNHG16,SOX2,SOX2-OT,SOX5,SP1,SUZ12,TUNAR,ZFAS1	29	13	[Cell Cycle, Cellular Movement, Cellular Development]
2	ACVR1,AGAP2-AS1,AURKA,AURKB,BLACAT1,CTCF,DLEU2,DNMT1,EED,EPAS1,EZH2,FTX,H2AFY,HIST1H4C,Histone h3,HNRNPC,HNRNPU,KDM2B,LBR,MALAT1,MEG3,MTDH,MYC,NEAT1,OIP5-AS1,PDPK1,PTBP1,RALY,RBBP4,RBBP7,RBM15,SOX5,TP53,TSIX,XIST	21	10	[DNA Replication, Recombination, and Repair, Gene Expression, Cellular Growth and Proliferation]
3	HOXA10,MIR99AHG	3	1	[Cancer, Developmental Disorder, Embryonic Development]
4	SNHG12,TAF6	3	1	[Developmental Disorder, Hereditary Disorder, Neurological Disease]
5	HCG18,miR-146a-5p (and other miRNAs w/seed GAGAACU),TRAF6	2	1	[Cellular Movement, Cellular Development, Connective Tissue Development and Function]

## Sheet: Group4-IPA
	Group4 upstream analysis
Upstream Regulator	Expr Fold Change	Molecule Type	Predicted Activation State	p-value of overlap	Target molecules in dataset	Mechanistic Network
C17orf98		other		0.00134	XIST
ZNF426		transcription regulator		0.00134	XIST
RNF165		enzyme		0.00134	XIST
FBXO8		other		0.00134	XIST
LAYN		other		0.00268	XIST
PYGO1		other		0.00268	XIST
CTCF		transcription regulator		0.00303	TSIX,XIST
Firre		other		0.00402	XIST
TSIX	-2.62	other		0.00402	XIST
miR-150-5p (and other miRNAs w/seed CUCCCAA)		mature microRNA		0.00402	MIAT
miR-133a-3p (and other miRNAs w/seed UUGGUCC)		mature microRNA		0.00536	MALAT1
mir-133		microRNA		0.00669	MALAT1
STC1		kinase		0.00803	XIST
AURKA		kinase		0.0107	XIST
ATF5		transcription regulator		0.0107	GAS5
SOX5		transcription regulator		0.012	XIST
NCAM1		other		0.0133	MALAT1
ACVR1		kinase		0.0147	XIST
mir-150		microRNA		0.0186	MIAT
NF1		other		0.0213	XIST
SALL4		transcription regulator		0.0226	DANCR
ACSL5		enzyme		0.0226	ST7-AS1
IFNB1		cytokine		0.0242	TSIX,XIST
PDPK1		kinase		0.0343	XIST
TARDBP		transcription regulator		0.0356	MIAT
YY1		transcription regulator		0.0416	TSIX,XIST
miR-182-5p (and other miRNAs w/seed UUGGCAA)		mature microRNA		0.0434	MALAT1
KDM2B		enzyme		0.046	XIST
PAX5		transcription regulator		0.046	DLEU2
MBTD1		other		0.0472	XIST
	Group4 disease and function
Categories	Diseases or Functions Annotation	p-Value	Predicted Activation State	Activation z-score	Molecules	# Molecules
Cellular Movement	Cell movement of tumor cell lines	4.56e-06		-0.938	BLACAT1,DANCR,DPP10-AS1,FTX,HOTTIP,MALAT1,SNHG16,SNHG7,TRIM52-AS1,TUNAR	11
Gene Expression	Inactivation of mouse X chromosome	6.13e-06			TSIX,XIST	2
Gene Expression	Activation of mouse X chromosome	6.13e-06			TSIX,XIST	2
Cellular Movement	Migration of tumor cell lines	6.36e-06		-0.877	BLACAT1,DANCR,DPP10-AS1,FTX,HOTTIP,MALAT1,SNHG16,SNHG7,TRIM52-AS1,WDFY3-AS2	10
Gene Expression	Imprinting	2.27e-05			KCNQ1OT1,TSIX,XIST	3
Cell Death and Survival	Apoptosis of kidney cancer cell lines	3.3e-05			MALAT1,NBR2,TRIM52-AS1	3
Cancer,Organismal Injury and Abnormalities	Metastasis of tumor cell lines	0.000128		0.555	BLACAT1,DANCR,DPP10-AS1,MALAT1,TUNAR	5
Cellular Movement	Invasion of tumor cell lines	0.000136		0.031	BLACAT1,DANCR,DPP10-AS1,FTX,MALAT1,SNHG7,SPRY4-IT1,TUNAR	8
Cellular Development,Cellular Growth and Proliferation	Proliferation of kidney cancer cell lines	0.000168			FTX,MALAT1,TRIM52-AS1	3
DNA Replication, Recombination, and Repair,Gene Expression	Methylation of DNA	0.000182			KCNQ1OT1,TSIX,XIST	3
Cell Death and Survival	Cell death of eye cell lines	0.000308			KCNQ1OT1,MIAT	2
Cellular Movement	Cell movement	0.000476		-1.294	BLACAT1,DANCR,DPP10-AS1,FTX,HOTTIP,MALAT1,MIAT,SNHG16,SNHG7,SPRY4-IT1	13
Cellular Movement	Migration of cells	0.000579		-1.252	BLACAT1,DANCR,DPP10-AS1,FTX,HOTTIP,MALAT1,MIAT,SNHG16,SNHG7,SPRY4-IT1	12
Cellular Movement	Migration of carcinoma cell lines	0.000676		0	FTX,HOTTIP,SNHG7,TRIM52-AS1	4
Cellular Movement	Migration of kidney cancer cell lines	0.000755			FTX,TRIM52-AS1	2
Cell Death and Survival	Apoptosis of tumor cell lines	0.00121		0.369	HOTTIP,MALAT1,NBR2,OIP5-AS1,SNHG16,SNHG7,SPRY4-IT1,TRIM52-AS1,ZFAS1	9
Hereditary Disorder,Organismal Injury and Abnormalities	Familial skewed X inactivation	0.00145			XIST	1
Cancer,Cellular Development,Cellular Growth and Proliferation,Organismal Injury and Abnormalities,Tumor Morphology	Proliferation of bladder cancer cells	0.00145			BLACAT1	1
Cancer,Gastrointestinal Disease,Organismal Injury and Abnormalities	Stage I colorectal adenocarcinoma	0.00145			SNHG16	1
Nervous System Development and Function	Corticogenesis	0.00145			MIAT	1
Cellular Development,Cellular Growth and Proliferation	Cell proliferation of bladder cancer cell lines	0.00145			GAS5	1
Cell Cycle	Arrest in Gap 0-Gap 1 phase of kidney cancer cell lines	0.00145			FTX	1
Cancer	Proportion of brain cancer cell lines	0.00145			SOX2-OT	1
Cellular Development,Cellular Growth and Proliferation	Cell proliferation of carcinoma cell lines	0.00176		-0.391	FTX,HOTTIP,MALAT1,SNHG7,TRIM52-AS1	5
Cellular Movement	Cell movement of bladder cancer cell lines	0.00259			BLACAT1,MALAT1	2
Cellular Development,Cellular Growth and Proliferation	Proliferation of bladder cancer cell lines	0.00289			BLACAT1,GAS5	2
Cancer,Organismal Injury and Abnormalities	Tumorigenesis of bladder cancer cell lines	0.0029			BLACAT1	1
Cancer,Cellular Development,Organismal Injury and Abnormalities,Reproductive System Disease,Tumor Morphology	Differentiation of breast carcinoma	0.0029			MALAT1	1
Organismal Injury and Abnormalities,Reproductive System Disease	Adenomyosis	0.00378			MALAT1,XIST	2
Cancer	Sphere formation of tumor cell lines	0.0039			DPP10-AS1,TUNAR	2
Cell Cycle	Arrest in G0 phase of tumor cell lines	0.00545			FTX,ZFAS1	2
Developmental Disorder,Endocrine System Disorders,Gastrointestinal Disease,Hereditary Disorder,Organismal Injury and Abnormalities,Reproductive System Disease	Autosomal dominant Beckwith-Wiedemann syndrome	0.0058			KCNQ1OT1	1
Reproductive System Development and Function	Birth	0.0058			TSIX	1
Cancer	Sphere formation of colorectal cancer cell lines	0.00724			DPP10-AS1	1
Cellular Development	Epithelial-mesenchymal transition of bladder cancer cell lines	0.00724			MALAT1	1
Cell Cycle	Arrest in G0/G1 phase transition of leukemia cell lines	0.00724			ZFAS1	1
Cell Death and Survival	Necrosis	0.00771		0.528	HOTTIP,KCNQ1OT1,LINC00599,MALAT1,MIAT,NBR2,OIP5-AS1,SNHG16,SNHG7,SPRY4-IT1	12
Cancer,Gastrointestinal Disease,Organismal Injury and Abnormalities	Stage II colorectal adenocarcinoma	0.00868			SNHG16	1
Cellular Development,Cellular Growth and Proliferation	Cell proliferation of tumor cell lines	0.0098		-0.302	BLACAT1,FTX,GAS5,HOTTIP,MALAT1,OIP5-AS1,SNHG7,TRIM52-AS1,ZFAS1	9
Cancer,Organismal Injury and Abnormalities	Neoplastic cell transformation of fibroblast cell lines	0.0101			MALAT1	1
Tissue Morphology	Quantity of bladder cancer cell lines	0.0101			GAS5	1
Cancer,Gastrointestinal Disease,Organismal Injury and Abnormalities	Stage III colorectal adenocarcinoma	0.0101			SNHG16	1
Cellular Growth and Proliferation	Colony formation of kidney cancer cell lines	0.0101			FTX	1
Cellular Development,Reproductive System Development and Function	Differentiation of spongiotrophoblasts	0.0116			XIST	1
Cancer,Organismal Injury and Abnormalities	Metastasis of bladder cancer cell lines	0.0116			BLACAT1	1
Cell Death and Survival	Cell viability of eye cell lines	0.0116			MIAT	1
Cancer,Organismal Injury and Abnormalities	Secondary tumor	0.0127		0.254	BLACAT1,DANCR,DPP10-AS1,MALAT1,SNHG16,TUNAR	6
Organismal Functions	Healing of tumor cell lines	0.0144			FTX	1
Cell Cycle	Arrest in Gap 0-Gap 1 phase of carcinoma cell lines	0.0144			FTX	1
Cellular Growth and Proliferation	Colony formation of bladder cancer cell lines	0.0144			BLACAT1	1
Cancer,Organismal Injury and Abnormalities,Reproductive System Disease	Metastasis of breast cancer cell lines	0.0159			DANCR,TUNAR	2
Cell Death and Survival	Quantity of apoptotic tumor cell lines	0.0173			SNHG7	1
Cardiovascular Disease,Connective Tissue Disorders,Dermatological Diseases and Conditions,Immunological Disease,Inflammatory Disease,Organismal Injury and Abnormalities,Skeletal and Muscular Disorders	Diffuse cutaneous systemic sclerosis	0.0173			TSIX	1
Cellular Movement	Invasion of prostate cancer cell lines	0.0176			DANCR,SPRY4-IT1	2
Cell Death and Survival	Apoptosis	0.0177		0.712	HOTTIP,LINC00599,MALAT1,MIAT,NBR2,OIP5-AS1,SNHG16,SNHG7,SPRY4-IT1,TRIM52-AS1	11
Cellular Movement	Migration of lung cancer cell lines	0.0185			HOTTIP,SNHG7	2
Cardiovascular Disease,Organismal Injury and Abnormalities,Skeletal and Muscular Disorders	Susceptibility to myocardial infarction	0.0187			MIAT	1
Cellular Movement	Migration of colorectal cancer cell lines	0.0202			BLACAT1,DPP10-AS1	2
Ophthalmic Disease,Organismal Injury and Abnormalities	Cataract disease	0.021			KCNQ1OT1,MIAT	2
Gene Expression	Gene silencing	0.0215			KCNQ1OT1,XIST	2
Cell Death and Survival	Apoptosis of eye cell lines	0.023			MIAT	1
Cancer,Hematological Disease,Immunological Disease,Organismal Injury and Abnormalities	Newly diagnosed plasma cell myeloma	0.023			OIP5-AS1	1
Tissue Morphology	Quantity of lung cancer cell lines	0.023			SNHG7	1
Cellular Development	Epithelial-mesenchymal transition of tumor cell lines	0.0241			MALAT1,TUNAR	2
Developmental Disorder,Embryonic Development,Organismal Development,Tissue Morphology	Abnormal morphology of extraembryonic ectoderm	0.0258			XIST	1
Cancer,Organismal Injury and Abnormalities	Stage I cancer	0.028			MALAT1,SNHG16	2
Cellular Movement	Migration of eye cell lines	0.0287			MIAT	1
Cancer	Sphere formation of breast cancer cell lines	0.0287			TUNAR	1
Cancer,Organismal Injury and Abnormalities,Reproductive System Disease	Growth of breast carcinoma	0.0287			MALAT1	1
Cell Death and Survival	Pyroptosis	0.0301			KCNQ1OT1	1
Cellular Movement	Invasion of bladder cancer cell lines	0.0301			MALAT1	1
Cellular Movement	Invasion of kidney cancer cell lines	0.0329			FTX	1
Cellular Growth and Proliferation	Proliferation of eye cell lines	0.0371			MIAT	1
Cancer,Gastrointestinal Disease,Organismal Injury and Abnormalities	Stage IV colorectal adenocarcinoma	0.0385			SNHG16	1
Cancer,Gastrointestinal Disease,Organismal Injury and Abnormalities	Stage IV metastatic colorectal carcinoma	0.0399			SNHG16	1
Cardiovascular System Development and Function,Cellular Development,Cellular Growth and Proliferation,Connective Tissue Development and Function,Digestive System Development and Function,Hepatic System Development and Function,Organ Development,Organismal Development,Tissue Development	Proliferation of hepatic stellate cells	0.0413			GAS5	1
Tissue Morphology	Quantity of tumor cell lines	0.0452			GAS5,SNHG7	2
Cell-To-Cell Signaling and Interaction,Connective Tissue Development and Function,Hepatic System Development and Function	Activation of hepatic stellate cells	0.0455			GAS5	1
Cancer,Organismal Injury and Abnormalities,Respiratory Disease	Stage I metastatic non-small cell lung carcinoma	0.0455			MALAT1	1
Organ Morphology,Organismal Injury and Abnormalities,Reproductive System Development and Function,Reproductive System Disease	Abnormal morphology of small placenta	0.0483			KCNQ1OT1	1
Tissue Morphology	Quantity of carcinoma cell lines	0.0483			SNHG7	1
Cardiovascular Disease,Neurological Disease,Organismal Injury and Abnormalities,Psychological Disorders	Ischemic injury of brain	0.0496			MALAT1	1
	Group4 network
ID	Molecules in Network	Score	Focus Molecules	Top Diseases and Functions
1	ACVR1,AR,BLACAT1,CASP1,CCND1,DANCR,DLEU2,DPP10-AS1,EED,ELAVL1,EZH2,FAM13A-AS1,GAS5,H2AFY,HNRNPU,HOTTIP,HOXA13,KCNQ1OT1,LINC00467,MALAT1,mir-21,MYC,NF1,OIP5-AS1,PTBP1,RBBP4,RBBP7,SNHG16,SOX5,SP1,SPRY4-IT1,TIMP3,TSIX,XIST,ZFAS1	38	16	[Cellular Movement, Cellular Development, Cellular Growth and Proliferation]
2	26s Proteasome,ACVR1,CASP1,CCNA2,CDH1,CEBPB,CLDN7,CNFN,DNMT1,DNMT3B,EP300,ESR1,Histone h3,IRS1,JAK2,KIF25-AS1,KLF3-AS1,MBD2,MIAT,MYC,NBR2,POU2F1,POU5F1,PRKCD,RBBP4,SALL4,SNAI1,SNAI2,SOX2,SOX2-OT,SP1,SUZ12,TUNAR,VIM,ZEB1	11	6	[Cellular Movement, Cellular Development, Cancer]
3	ACSL5,ST7-AS1	2	1	[Lipid Metabolism, Small Molecule Biochemistry, Molecular Transport]
4	FAIM2,SNHG7	2	1	[Cell Death and Survival, Tissue Morphology, Cellular Function and Maintenance]
5	HOXA10,MIR99AHG	2	1	[Cancer, Developmental Disorder, Embryonic Development]
6	KLHL12,PCAT6	2	1	[Cellular Development, Cellular Growth and Proliferation, Embryonic Development]
7	FTX,mir-342,miR-342-3p (miRNAs w/seed CUCACAC),MTDH	2	1	[Cell Cycle, Cellular Movement, Cancer]

## Sheet: MB sample info
Samples	Factors			Title
Samples	disease state	gender	other						In all MB subgroups
GSM918603	subgroup: WNT	male	M stage: MB-CL	SJMB028				Upregulated	DLEU2			Selected unique lncRNAs of MB subgroups for differential diagnosis, and functional studies
GSM918641	subgroup: WNT	male	M stage: MB-CL	SJMB137					LINC01355			MB	LncRNA	Fold Change	P-val	FDR P-val
GSM918580	subgroup: WNT	female	M stage: MB-CL	SJMB001					CASC15			WNT	EMX2OS	38.18	9.01e-14	4.92e-10
GSM918593	subgroup: WNT	female	M stage: MB-CL	SJMB051					GAS5			SHH	LINC01315	4.7	7.3e-05	0.0008
GSM918625	subgroup: WNT	female	M stage: MB-CL	SJMB114								Group3	LINC00348	19.06	0.0013	0.0077
GSM918638	subgroup: WNT	female	M stage: MB-CL	SJMB040								Group4	LINC01419	139.78	0.0047	0.0175
GSM918642	subgroup: WNT	female	M stage: MB-CL	SJMB129
GSM918643	subgroup: WNT	female	M stage: MB-CL	SJMB139
GSM918619	subgroup: SHH	male	M stage: MB-CL	SJMB033
GSM918621	subgroup: SHH	male	M stage: MB-CL	SJMB004
GSM918582	subgroup: SHH	male	M stage: MB-DN	SJMB012
GSM918649	subgroup: SHH	male	M stage: MB-DN	SJMB089
GSM918651	subgroup: SHH	male	M stage: MB-DN	SJMB013
GSM918607	subgroup: SHH	female	M stage: MB-AN	SJMB067
GSM918609	subgroup: SHH	female	M stage: MB-AN	SJMB055
GSM918608	subgroup: SHH	female	M stage: MB-CL	SJMB068
GSM918606	subgroup: SHH	female	M stage: MB-DN	SJMB107
GSM918620	subgroup: SHH	female	M stage: MB-DN	SJMB003
GSM918586	subgroup: G3	male	M stage: MB-AN	SJMB017
GSM918594	subgroup: G3	male	M stage: MB-AN	SJMB052
GSM918600	subgroup: G3	male	M stage: MB-AN	SJMB025
GSM918601	subgroup: G3	male	M stage: MB-AN	SJMB006
GSM918612	subgroup: G3	male	M stage: MB-AN	SJMB087
GSM918614	subgroup: G3	male	M stage: MB-AN	SJMB031
GSM918629	subgroup: G3	male	M stage: MB-AN	SJMB008
GSM918587	subgroup: G3	male	M stage: MB-CL	SJMB048
GSM918588	subgroup: G3	male	M stage: MB-CL	SJMB097
GSM918589	subgroup: G3	male	M stage: MB-CL	SJMB050
GSM918611	subgroup: G3	male	M stage: MB-CL	SJMB030
GSM918624	subgroup: G3	male	M stage: MB-CL	SJMB094
GSM918637	subgroup: G3	male	M stage: MB-CL	SJMB082
GSM918639	subgroup: G3	male	M stage: MB-CL	SJMB122
GSM918640	subgroup: G3	male	M stage: MB-CL	SJMB124
GSM918636	subgroup: G3	female	M stage: MB-AN	SJMB081
GSM918590	subgroup: G4	male	M stage: MB-AN	SJMB020
GSM918610	subgroup: G4	male	M stage: MB-AN	SJMB070
GSM918615	subgroup: G4	male	M stage: MB-AN	SJMB091
GSM918616	subgroup: G4	male	M stage: MB-AN	SJMB093
GSM918632	subgroup: G4	male	M stage: MB-AN	SJMB078
GSM918647	subgroup: G4	male	M stage: MB-AN	SJMB069
GSM918578	subgroup: G4	male	M stage: MB-CL	SJMB018
GSM918579	subgroup: G4	male	M stage: MB-CL	SJMB043
GSM918581	subgroup: G4	male	M stage: MB-CL	SJMB014
GSM918584	subgroup: G4	male	M stage: MB-CL	SJMB019
GSM918591	subgroup: G4	male	M stage: MB-CL	SJMB009
GSM918592	subgroup: G4	male	M stage: MB-CL	SJMB084
GSM918597	subgroup: G4	male	M stage: MB-CL	SJMB023
GSM918598	subgroup: G4	male	M stage: MB-CL	SJMB101
GSM918599	subgroup: G4	male	M stage: MB-CL	SJMB024
GSM918604	subgroup: G4	male	M stage: MB-CL	SJMB063
GSM918605	subgroup: G4	male	M stage: MB-CL	SJMB064
GSM918613	subgroup: G4	male	M stage: MB-CL	SJMB088
GSM918623	subgroup: G4	male	M stage: MB-CL	SJMB011
GSM918626	subgroup: G4	male	M stage: MB-CL	SJMB035
GSM918627	subgroup: G4	male	M stage: MB-CL	SJMB117
GSM918633	subgroup: G4	male	M stage: MB-CL	SJMB038
GSM918634	subgroup: G4	male	M stage: MB-CL	SJMB039
GSM918635	subgroup: G4	male	M stage: MB-CL	SJMB080
GSM918645	subgroup: G4	male	M stage: MB-CL	SJMB085
GSM918646	subgroup: G4	male	M stage: MB-CL	SJMB027
GSM918648	subgroup: G4	male	M stage: MB-CL	SJMB071
GSM918650	subgroup: G4	male	M stage: MB-CL	SJMB090
GSM918652	subgroup: G4	male	M stage: MB-CL	SJMB034
GSM918653	subgroup: G4	male	M stage: MB-CL	SJMB037
GSM918622	subgroup: G4	female	M stage: MB-AN	SJMB010
GSM918583	subgroup: G4	female	M stage: MB-CL	SJMB015
GSM918585	subgroup: G4	female	M stage: MB-CL	SJMB045
GSM918595	subgroup: G4	female	M stage: MB-CL	SJMB016
GSM918596	subgroup: G4	female	M stage: MB-CL	SJMB021
GSM918602	subgroup: G4	female	M stage: MB-CL	SJMB104
GSM918617	subgroup: G4	female	M stage: MB-CL	SJMB032
GSM918630	subgroup: G4	female	M stage: MB-CL	SJMB036
GSM918631	subgroup: G4	female	M stage: MB-CL	SJMB079
