# Supplementary material for: Long non-coding RNA profiling of pediatric Medulloblastoma
Source: BMC Med Genomics. 2020 Jun 26;13:87. doi: 10.1186/s12920-020-00744-7 (PMC7318516; doi:10.1186/s12920-020-00744-7)
Supplement: Supplementary file 2 — Additional file 2. [file 12920_2020_744_MOESM2_ESM.xlsx]

## Sheet: WNT
ID	WNT Avg (log2)	Control Avg (log2)	Fold Change	P-val	FDR P-val	Gene Symbol	Description		Original	Gene Symbol	Fold Change	P-val	FDR P-val		Gene Symbol	Fold Change	P-val	FDR P-val	Common in validated datsets	Gene Symbol	Fold Change	P-val	FDR P-val				Top10-Up-Original	Gene Symbol	Fold Change	P-val	FDR P-val		Top10-Up-Validated	Gene Symbol	Fold Change	P-val	FDR P-val
1561319_at	9.64	4.09	46.8	8e-16	3.21e-13	OTX2-AS1	OTX2 antisense RNA 1 (head to head)		Common in original datsets	A2M-AS1	2.13	0.0079	0.0283	Common in original and validated datsets	LINC00461	-70.96	1.57e-08	5.59e-07		OTX2-AS1	46.8	8e-16	3.21e-13					EMX2OS	38.18	9.01e-14	4.92e-10			OTX2-AS1	46.8	8e-16	3.21e-13
230595_at	10.36	5.01	40.61	2.84e-12	3.37e-10	PGM5-AS1	PGM5 antisense RNA 1			AGAP2-AS1	4.38	5.55e-08	5.35e-06		MEG3	-61.05	5.76e-13	8.96e-11		PGM5-AS1	40.61	2.84e-12	3.37e-10					OTX2-AS1	37.84	1.14e-09	3.93e-07			PGM5-AS1	40.61	2.84e-12	3.37e-10
232531_at	9.91	4.62	39.14	9.41e-22	3.95e-18	EMX2OS	EMX2 opposite strand/antisense RNA			ARHGEF26-AS1	-6.14	0.002	0.0099		MEG3	-54.67	1.22e-12	1.68e-10		EMX2OS	39.14	9.41e-22	3.95e-18					PGM5-AS1	30.26	9.54e-09	1.63e-06			EMX2OS	39.14	9.41e-22	3.95e-18
241224_x_at	8.97	3.79	36.1	4.14e-07	8.82e-06	DSCR8	Down syndrome critical region 8			CAHM	-2.22	9.83e-05	0.001		LINC00461	-43.11	7.02e-08	1.99e-06		DSCR8	36.1	4.14e-07	8.82e-06					DSCR8	24.56	0.0001	0.0013			DSCR8	36.1	4.14e-07	8.82e-06
232752_at	7.68	3.04	25.05	4.51e-15	1.47e-12	LOXL1-AS1	LOXL1 antisense RNA 1			CASC15	-2.95	1.14e-05	0.0002		LINC00844	-26.77	1.26e-06	2.25e-05		LOXL1-AS1	25.05	4.51e-15	1.47e-12					LOXL1-AS1	21.06	1.03e-08	1.73e-06			LOXL1-AS1	25.05	4.51e-15	1.47e-12
229782_at	10.95	7.26	12.92	9.63e-11	7.27e-09	RMST	rhabdomyosarcoma 2 associated transcript (non-protein coding)			CCEPR	-4.23	2.06e-07	1.27e-05		SOX2-OT	-19.14	4.58e-06	6.65e-05		RMST	12.92	9.63e-11	7.27e-09					HAND2-AS1	18.51	9.37e-07	3.59e-05			RMST	12.92	9.63e-11	7.27e-09
236141_at	7.66	4.18	11.19	1.01e-05	0.0001	HAND2-AS1	HAND2 antisense RNA 1 (head to head)			CKMT2-AS1	4.5	1.04e-06	3.88e-05		LINC00643	-12.14	1.23e-12	1.7e-10		HAND2-AS1	11.19	1.01e-05	0.0001					TMEM51-AS1	16.9	3.88e-09	8.82e-07			HAND2-AS1	11.19	1.01e-05	0.0001
219791_s_at	7.49	4.04	10.94	3.23e-06	4.99e-05	HAND2-AS1	HAND2 antisense RNA 1 (head to head)			CKMT2-AS1	3.24	9.28e-05	0.001		PEG3-AS1	-10.8	5.37e-08	1.59e-06		HAND2-AS1	10.94	3.23e-06	4.99e-05					RMST	13.92	1.14e-07	8.49e-06			LINC01116	10.76	3.4e-05	0.0004
228564_at	7.19	3.76	10.76	3.4e-05	0.0004	LINC01116	long intergenic non-protein coding RNA 1116			COPG2IT1	-2.14	0.0255	0.0694		MEG3	-9.51	1.35e-07	3.45e-06		LINC01116	10.76	3.4e-05	0.0004					LINC01305	11.11	0.0001	0.001			TBX2-AS1	9.71	1.12e-11	1.13e-09
1555216_a_at	7.91	4.63	9.71	1.12e-11	1.13e-09	TBX2-AS1	TBX2 antisense RNA 1			DANCR	2.5	1.83e-05	0.0003		MALAT1	-8.84	0.0006	0.004		TBX2-AS1	9.71	1.12e-11	1.13e-09					PART1	10.94	1.89e-05	0.0003			PART1	8.73	1.07e-07	2.83e-06
205833_s_at	8.33	5.21	8.73	1.07e-07	2.83e-06	PART1	prostate androgen-regulated transcript 1 (non-protein coding)			DGCR5	-2.65	0.0003	0.0021		ARHGEF26-AS1	-8.07	1.79e-05	0.0002		PART1	8.73	1.07e-07	2.83e-06
243362_s_at	6.57	3.47	8.59	1.05e-15	4.11e-13	LEF1-AS1	LEF1 antisense RNA 1			DGCR9	-2.45	0.0001	0.0011		TRHDE-AS1	-6.65	1.36e-17	9.31e-15		LEF1-AS1	8.59	1.05e-15	4.11e-13
239120_at	7.19	4.12	8.41	7.7e-09	3.02e-07	TMEM51-AS1	TMEM51 antisense RNA 1			DLEU1	2.22	0.0002	0.0019		LINC01105	-6.53	5.32e-05	0.0005		TMEM51-AS1	8.41	7.7e-09	3.02e-07
1560692_at	9	6.15	7.21	1.19e-11	1.19e-09	VSTM2A-OT1	VSTM2A overlapping transcript 1			DLEU2	9.49	7.53e-09	1.41e-06		TUNAR	-6.27	1.63e-18	1.43e-15		VSTM2A-OT1	7.21	1.19e-11	1.19e-09
230351_at	7.16	4.45	6.57	6.81e-17	3.98e-14	FGF14-AS2	FGF14 antisense RNA 2			DLEU2	9.09	1.78e-07	1.16e-05		LINC01351	-5.49	2.67e-05	0.0003		FGF14-AS2	6.57	6.81e-17	3.98e-14				Top10-down-Original	Gene Symbol	Fold Change	P-val	FDR P-val		Top10-down-Validated	Gene Symbol	Fold Change	P-val	FDR P-val
1559654_s_at	7.27	4.6	6.37	1.29e-09	6.41e-08	GRTP1-AS1	GRTP1 antisense RNA 1			DLEU2	5.22	9.35e-07	3.59e-05		LINC01105	-5.13	1.33e-05	0.0002		GRTP1-AS1	6.37	1.29e-09	6.41e-08					LINC00461	-62.39	1.16e-06	4.17e-05			LINC00461	-70.96	1.57e-08	5.59e-07
205834_s_at	6.88	4.38	5.64	1.29e-06	2.29e-05	PART1	prostate androgen-regulated transcript 1 (non-protein coding)			DLEU2	2.32	0.0083	0.0293		MEG3	-5.1	5.87e-14	1.24e-11		PART1	5.64	1.29e-06	2.29e-05					MEG3	-58.9	9.41e-07	3.6e-05			MEG3	-61.05	5.76e-13	8.96e-11
1557570_a_at	5.94	3.55	5.24	0.0004	0.0025	LINC01305	long intergenic non-protein coding RNA 1305			DPP10-AS1	-4.6	6.02e-08	5.63e-06		MIAT	-4.82	2.69e-05	0.0003		LINC01305	5.24	0.0004	0.0025					LINC00844	-24.94	0.0003	0.0024			LINC00844	-26.77	1.26e-06	2.25e-05
227517_s_at	9.99	7.69	4.93	2.36e-06	3.84e-05	GAS5	growth arrest-specific 5 (non-protein coding)			DSCR8	24.56	0.0001	0.0013		LINC01561	-4.69	2.62e-12	3.14e-10		GAS5	4.93	2.36e-06	3.84e-05					LINC00643	-13.3	6.95e-06	0.0001			SOX2-OT	-19.14	4.58e-06	6.65e-05
224443_at	6.49	4.29	4.59	1.42e-08	5.12e-07	LINC00467	long intergenic non-protein coding RNA 467			EMX2OS	38.18	9.01e-14	4.92e-10		MALAT1	-4.67	0.0006	0.0041		LINC00467	4.59	1.42e-08	5.12e-07					SOX2-OT	-12.13	0.0003	0.0024			LINC00643	-12.14	1.23e-12	1.7e-10
222307_at	6.33	4.15	4.54	6.98e-10	3.88e-08	PDCD4-AS1	PDCD4 antisense RNA 1			FAM182A	-2.38	0.0008	0.0048		MEG3	-4.41	2.83e-08	9.16e-07		PDCD4-AS1	4.54	6.98e-10	3.88e-08					PEG3-AS1	-10.02	3.49e-07	1.84e-05			PEG3-AS1	-10.8	5.37e-08	1.59e-06
1556821_x_at	8.13	5.97	4.48	5.2e-05	0.0005	DLEU2	deleted in lymphocytic leukemia 2 (non-protein coding)			FAM95C	-2.11	0.0001	0.0011		HCG11	-4.41	0.0011	0.0061		DLEU2	4.48	5.2e-05	0.0005					TUNAR	-7.72	2.04e-12	5.87e-09			MALAT1	-8.84	0.0006	0.004
1555907_at	6.6	4.45	4.46	1.5e-07	3.76e-06	AGAP2-AS1	AGAP2 antisense RNA 1			FGF14-AS2	5.57	1.29e-10	1.07e-07		CCEPR	-4.28	1.22e-07	3.18e-06		AGAP2-AS1	4.46	1.5e-07	3.76e-06					MALAT1	-7.39	1.65e-07	1.1e-05			ARHGEF26-AS1	-8.07	1.79e-05	0.0002
1559861_at	6.52	4.38	4.43	4.61e-07	9.65e-06	PCAT7	prostate cancer associated transcript 7 (non-protein coding)			FGF14-AS2	3.3	8.01e-07	3.24e-05		MALAT1	-4.2	0.0011	0.0064		PCAT7	4.43	4.61e-07	9.65e-06					LINC01105	-7.39	3.77e-05	0.0005			TRHDE-AS1	-6.65	1.36e-17	9.31e-15
229493_at	6.95	4.82	4.36	6.92e-05	0.0006	HOXD-AS2	HOXD cluster antisense RNA 2			FOXN3-AS1	2.49	3.54e-07	1.86e-05		PWAR6	-3.78	1.57e-08	5.58e-07		HOXD-AS2	4.36	6.92e-05	0.0006					LINC01351	-6.48	2.24e-05	0.0003			LINC01105	-6.53	5.32e-05	0.0005
228601_at	8.13	6.03	4.28	0.001	0.0058	HAGLR	HOXD antisense growth-associated long non-coding RNA			GAS5	5.96	4.96e-07	2.34e-05		SNHG15	-3.77	0.0497	0.1263		HAGLR	4.28	0.001	0.0058
239792_at	6.19	4.14	4.15	3.5e-10	2.17e-08	UBL7-AS1	UBL7 antisense RNA 1 (head to head)			GRTP1-AS1	7.26	1.55e-09	4.88e-07		LINC01105	-3.71	1.3e-06	2.31e-05		UBL7-AS1	4.15	3.5e-10	2.17e-08
228049_x_at	11.34	9.33	4.04	9.63e-11	7.27e-09	SNHG19	small nucleolar RNA host gene 19			HAGLR	2.42	0.0424	0.1021		HCG11	-3.66	0.002	0.0102		SNHG19	4.04	9.63e-11	7.27e-09				Upregulated Signature-Common in Top 10	EMX2OS
239675_at	5.73	3.75	3.96	1.5e-06	2.61e-05	LINC00900	long intergenic non-protein coding RNA 900			HAND2-AS1	18.51	9.37e-07	3.59e-05		LINC01102	-3.62	7.13e-16	2.99e-13		LINC00900	3.96	1.5e-06	2.61e-05					OTX2-AS1
243225_at	6.7	4.73	3.93	2.75e-07	6.29e-06	FGF14-AS2	FGF14 antisense RNA 2			HAND2-AS1	17.99	1.68e-07	1.11e-05		MIAT	-3.45	0.0006	0.0039		FGF14-AS2	3.93	2.75e-07	6.29e-06					PGM5-AS1
1560834_a_at	7.52	5.59	3.82	6.59e-07	1.3e-05	RMST	rhabdomyosarcoma 2 associated transcript (non-protein coding)			HAR1A	-3.44	0.0002	0.0015		TRHDE-AS1	-3.36	1.75e-19	2.28e-16		RMST	3.82	6.59e-07	1.3e-05					DSCR8
1559827_at	6.68	4.85	3.55	0.0007	0.0043	LINC00960	long intergenic non-protein coding RNA 960			HCG11	-5.33	0.0001	0.0013		LINC00672	-3.36	9.4e-07	1.76e-05		LINC00960	3.55	0.0007	0.0043					LOXL1-AS1
1556820_a_at	7.39	5.6	3.46	0.0011	0.0063	DLEU2	deleted in lymphocytic leukemia 2 (non-protein coding)			HCG11	-6.21	5.97e-05	0.0007		PWAR5	-3.35	0.0018	0.0091		DLEU2	3.46	0.0011	0.0063					HAND2-AS1
215972_at	5.96	4.18	3.43	0.0007	0.0042	PART1	prostate androgen-regulated transcript 1 (non-protein coding)			HCG18	-2.34	1.45e-05	0.0002		LINC00632	-3.34	4.63e-06	6.71e-05		PART1	3.43	0.0007	0.0042					RMST
238058_at	8.38	6.63	3.38	4.99e-06	7.16e-05	PRR34-AS1	PRR34 antisense RNA 1			HHIP-AS1	-2.09	1.3e-05	0.0002		LINC01106	-3.26	2.53e-15	8.91e-13		MIR99AHG	3.38	5.94e-06	8.33e-05					PART1
1559901_s_at	7.57	5.81	3.38	5.94e-06	8.33e-05	MIR99AHG	mir-99a-let-7c cluster host gene			HOXD-AS2	2.19	0.0244	0.0669		LINC00173	-3.22	0.0002	0.0018		PRR34-AS1	3.38	4.99e-06	7.16e-05
243363_at	6.57	4.81	3.37	4.64e-12	5.11e-10	LEF1-AS1	LEF1 antisense RNA 1			IPW	3.06	6.79e-06	0.0001		HAR1A	-3.2	2.98e-05	0.0003		LEF1-AS1	3.37	4.64e-12	5.11e-10				Downregulated Signature-Common in Top 10	LINC00461
232088_x_at	5.88	4.13	3.37	4.91e-08	1.47e-06	LINC00899	long intergenic non-protein coding RNA 899			KIF25-AS1	-2.76	2.91e-06	7.67e-05		KRTAP5-AS1	-3.15	4.26e-07	9.04e-06		LINC00899	3.37	4.91e-08	1.47e-06					MEG3
1558290_a_at	6.79	5.12	3.2	1.47e-05	0.0002	PVT1	Pvt1 oncogene (non-protein coding)			KRTAP5-AS1	-2.16	1.39e-05	0.0002		MALAT1	-3.08	0.002	0.0103		PVT1	3.2	1.47e-05	0.0002					LINC00844
1558195_at	6.34	4.68	3.16	6.73e-06	9.26e-05	LINC00592	long intergenic non-protein coding RNA 592			KRTAP5-AS1	-3.63	4.53e-05	0.0006		CAHM	-2.93	1.19e-09	5.99e-08		LINC00592	3.16	6.73e-06	9.26e-05					LINC00643
221974_at	8.32	6.7	3.06	1.95e-07	4.69e-06	IPW	imprinted in Prader-Willi syndrome (non-protein coding)			LEF1-AS1	9.49	1.92e-08	2.53e-06		DPP10-AS1	-2.92	4.5e-13	7.27e-11		IPW	3.06	1.95e-07	4.69e-06					SOX2-OT
215011_at	5.18	3.64	2.9	0.0002	0.0017	SNHG3	small nucleolar RNA host gene 3			LEF1-AS1	3.13	4.57e-07	2.21e-05		MIAT	-2.87	0.0068	0.0271		SNHG3	2.9	0.0002	0.0017					PEG3-AS1
224870_at	10.69	9.19	2.82	2.3e-07	5.4e-06	DANCR	differentiation antagonizing non-protein coding RNA			LINC00173	-3.42	0.022	0.0618		LINC00643	-2.78	6.18e-11	5.01e-09		DANCR	2.82	2.3e-07	5.4e-06					MALAT1
1559412_at	6.85	5.36	2.81	0.0004	0.0026	MIR99AHG	mir-99a-let-7c cluster host gene			LINC00304	-2.24	2.75e-05	0.0004		KIF25-AS1	-2.66	1.65e-12	2.14e-10		MIR99AHG	2.81	0.0004	0.0026					LINC01105
219865_at	6.95	5.46	2.8	0.0001	0.0012	LINC00339	long intergenic non-protein coding RNA 339			LINC00339	2.22	0.0041	0.0172		NR2F1-AS1	-2.64	0.0047	0.0204		LINC00339	2.8	0.0001	0.0012
244490_at	5.43	3.96	2.77	0.0055	0.023	LINC01355	long intergenic non-protein coding RNA 1355			LINC00461	-23.59	5.24e-06	0.0001		MEG3	-2.6	0.0009	0.0051		LINC01355	2.77	0.0055	0.023
238953_at	5.19	3.74	2.73	2.06e-08	6.98e-07	SP2-AS1	SP2 antisense RNA 1			LINC00461	-62.39	1.16e-06	4.17e-05		LINC00865	-2.36	0.0024	0.0118		SP2-AS1	2.73	2.06e-08	6.98e-07
1557114_a_at	6.48	5.04	2.7	2.97e-10	1.89e-08	ZNF561-AS1	ZNF561 antisense RNA 1 (head to head)			LINC00467	5.79	1.27e-08	1.94e-06		KRTAP5-AS1	-2.33	2.68e-05	0.0003		ZNF561-AS1	2.7	2.97e-10	1.89e-08
1555912_at	6.31	4.88	2.69	2.27e-07	5.34e-06	ST7-AS1	ST7 antisense RNA 1			LINC00467	2.98	0.0004	0.0029		NR2F1-AS1	-2.33	0.0131	0.0454		SNHG12	2.69	1.75e-06	2.99e-05
228990_at	7.26	5.83	2.69	1.75e-06	2.99e-05	SNHG12	small nucleolar RNA host gene 12			LINC00475	-2.01	2.02e-07	1.26e-05		FAM182A	-2.32	3.56e-08	1.12e-06		ST7-AS1	2.69	2.27e-07	5.34e-06
243440_at	5.84	4.46	2.6	4.01e-06	5.98e-05	SIX3-AS1	SIX3 antisense RNA 1			LINC00592	3.02	0.0005	0.0032		COPG2IT1	-2.28	0.0046	0.0199		SIX3-AS1	2.6	4.01e-06	5.98e-05
228643_at	5.49	4.14	2.55	0.0029	0.0138	RAB30-AS1	RAB30 antisense RNA 1 (head to head)			LINC00632	-3.36	0.0133	0.0421		LINC01128	-2.26	2.74e-05	0.0003		RAB30-AS1	2.55	0.0029	0.0138
1557215_at	4.81	3.5	2.47	0.0216	0.067	LINC00648	long intergenic non-protein coding RNA 648			LINC00643	-2.96	3.88e-05	0.0005		RFPL1S	-2.25	0.0083	0.0319		LINC00648	2.47	0.0216	0.067
1568640_at	6.67	5.38	2.44	1.94e-09	9.16e-08	PCBP1-AS1	PCBP1 antisense RNA 1			LINC00643	-13.3	6.95e-06	0.0001		TRAF3IP2-AS1	-2.24	8.11e-05	0.0007		PCBP1-AS1	2.44	1.94e-09	9.16e-08
244486_at	5.9	4.63	2.42	6.41e-06	8.9e-05	PINK1-AS	PINK1 antisense RNA			LINC00648	3.1	0.0371	0.0923		ZNF793-AS1	-2.22	0.0003	0.002		PINK1-AS	2.42	6.41e-06	8.9e-05
230963_at	6.79	5.52	2.41	1.21e-08	4.45e-07	EMX2OS	EMX2 opposite strand/antisense RNA			LINC00672	-3.12	6.74e-07	2.87e-05		DGCR5	-2.21	4.17e-07	8.88e-06		EMX2OS	2.41	1.21e-08	4.45e-07
1556768_at	5.54	4.3	2.37	2.9e-06	4.55e-05	LINC00930	long intergenic non-protein coding RNA 930			LINC00844	-24.94	0.0003	0.0024		CASC15	-2.21	0.0001	0.001		LINC00930	2.37	2.9e-06	4.55e-05
227591_at	6.93	5.7	2.36	0.0027	0.0129	SH3BP5-AS1	SH3BP5 antisense RNA 1			LINC00865	-2.3	0.0031	0.0137		LINC00888	-2.18	0.0004	0.0026		SH3BP5-AS1	2.36	0.0027	0.0129
235443_at	7.79	6.56	2.33	5.35e-05	0.0005	CKMT2-AS1	CKMT2 antisense RNA 1			LINC00888	-2.67	0.0011	0.006		LINC01535	-2.18	0.0031	0.0144		CKMT2-AS1	2.33	5.35e-05	0.0005
224444_s_at	6.41	5.19	2.32	0.0004	0.0026	LINC00467	long intergenic non-protein coding RNA 467			LINC00899	2.72	8.44e-06	0.0002		MIR7-3HG	-2.17	0.0002	0.0014		LINC00467	2.32	0.0004	0.0026
239242_at	6.12	4.93	2.28	2.02e-06	3.37e-05	SLC25A5-AS1	SLC25A5 antisense RNA 1			LINC00900	4.65	1.21e-06	4.26e-05		DGCR9	-2.15	4.86e-06	6.99e-05		SLC25A5-AS1	2.28	2.02e-06	3.37e-05
225857_s_at	8.57	7.38	2.28	0.0016	0.0085	SNHG17	small nucleolar RNA host gene 17			LINC00930	3.66	3.17e-05	0.0004		MAPT-AS1	-2.05	1.53e-13	2.86e-11		SNHG17	2.28	0.0016	0.0085
1562633_at	5.15	3.97	2.26	0.0014	0.0078	RMST	rhabdomyosarcoma 2 associated transcript (non-protein coding)			LINC00960	3.48	0.0002	0.0018		LINC00475	-2.05	1.71e-05	0.0002		RMST	2.26	0.0014	0.0078
1566968_at	6.69	5.52	2.25	0.0218	0.0675	SPRY4-IT1	SPRY4 intronic transcript 1			LINC01102	-4.33	2.85e-08	3.36e-06		LINC00304	-2.05	0.0014	0.0075		SPRY4-IT1	2.25	0.0218	0.0675
1553992_s_at	6.59	5.42	2.24	8.39e-05	0.0008	NBR2	neighbor of BRCA1 gene 2 (non-protein coding)			LINC01105	-3.13	0.0018	0.0092		LINC01138	-2.05	3.65e-05	0.0004		NBR2	2.24	8.39e-05	0.0008
227887_at	6.05	4.91	2.2	1.16e-10	8.54e-09	FOXN3-AS1	FOXN3 antisense RNA 1			LINC01105	-4	1.43e-07	9.98e-06		FAM95C	-2.04	9.83e-09	3.71e-07		FOXN3-AS1	2.2	1.16e-10	8.54e-09
239407_at	6.9	5.76	2.2	4.88e-05	0.0005	PAXBP1-AS1	PAXBP1 antisense RNA 1			LINC01105	-7.39	3.77e-05	0.0005		ZNF582-AS1	-2.04	7.55e-06	0.0001		PAXBP1-AS1	2.2	4.88e-05	0.0005
205677_s_at	7.49	6.36	2.19	1.89e-05	0.0002	DLEU1	deleted in lymphocytic leukemia 1 (non-protein coding)			LINC01106	-5.22	2.42e-07	1.42e-05		HCG18	-2.04	1.66e-05	0.0002		DLEU1	2.19	1.89e-05	0.0002
1559835_at	5.53	4.4	2.18	2.43e-06	3.94e-05	LINC01410	long intergenic non-protein coding RNA 1410			LINC01116	3.11	0.0197	0.0569		JPX	-2.04	0.0277	0.0808		LINC01410	2.18	2.43e-06	3.94e-05
225381_at	10.22	9.1	2.18	4.72e-05	0.0005	MIR100HG	mir-100-let-7a-2 cluster host gene			LINC01128	-2.38	3.8e-05	0.0005		HHIP-AS1	-2.02	0.0101	0.0371		MIR100HG	2.18	4.72e-05	0.0005
228612_at	7.94	6.82	2.17	7.29e-08	2.06e-06	RAB30-AS1	RAB30 antisense RNA 1 (head to head)			LINC01305	11.11	0.0001	0.001		A2M-AS1	2	0.0143	0.0488		RAB30-AS1	2.17	7.29e-08	2.06e-06
1559315_s_at	6.44	5.33	2.16	0.0016	0.0083	SOCS2-AS1	SOCS2 antisense RNA 1			LINC01351	-6.48	2.24e-05	0.0003		SNHG12	2.04	0.0006	0.0039		SOCS2-AS1	2.16	0.0016	0.0083
1560503_a_at	5.44	4.35	2.14	0.0004	0.003	TFAP2A-AS1	TFAP2A antisense RNA 1			LINC01355	6.95	5.05e-07	2.36e-05		ZNF674-AS1	2.04	4.47e-06	6.53e-05		TFAP2A-AS1	2.14	0.0004	0.003
224603_at	9.68	8.58	2.13	1.04e-05	0.0001	SNHG16	small nucleolar RNA host gene 16			LINC01355	2.49	1.97e-06	5.91e-05		GAS5	2.05	0.0001	0.0009		SNHG16	2.13	1.04e-05	0.0001
242518_at	5.29	4.21	2.12	0.0023	0.0115	RAD51-AS1	RAD51 antisense RNA 1 (head to head)			LINC01410	2.35	2.59e-06	7.07e-05		URB1-AS1	2.05	1.94e-09	9.19e-08		RAD51-AS1	2.12	0.0023	0.0115
227969_at	6.9	5.83	2.1	5.17e-09	2.15e-07	PCBP1-AS1	PCBP1 antisense RNA 1			LINC01535	-2.54	0.0019	0.0094		PCBP1-AS1	2.1	5.17e-09	2.15e-07		PCBP1-AS1	2.1	5.17e-09	2.15e-07
228238_at	8.55	7.51	2.05	0.0001	0.0009	GAS5	growth arrest-specific 5 (non-protein coding)			LINC01561	-4.3	9.71e-07	3.67e-05		RAD51-AS1	2.12	0.0023	0.0115		GAS5	2.05	0.0001	0.0009
223773_s_at	9.25	8.23	2.04	0.0006	0.0039	SNHG12	small nucleolar RNA host gene 12			LOXL1-AS1	21.06	1.03e-08	1.73e-06		HAGLROS	2.12	0.0006	0.0037		SNHG12	2.04	0.0006	0.0039
1564139_at	6.23	5.23	2	0.0143	0.0488	A2M-AS1	A2M antisense RNA 1 (head to head)			MALAT1	-2.69	0.0246	0.0674		SNHG16	2.13	1.04e-05	0.0001		A2M-AS1	2	0.0143	0.0488
236632_at	5.47	6.49	-2.02	0.0101	0.0371	HHIP-AS1	HHIP antisense RNA 1			MALAT1	-3.51	4.04e-05	0.0005		TFAP2A-AS1	2.14	0.0004	0.003		HHIP-AS1	-2.02	0.0101	0.0371
244297_at	3.48	4.51	-2.04	9.83e-09	3.71e-07	FAM95C	family with sequence similarity 95, member C			MALAT1	-4.8	0.0089	0.0309		PTPRG-AS1	2.14	2.79e-05	0.0003		FAM95C	-2.04	9.83e-09	3.71e-07
231260_at	5.24	6.28	-2.04	7.55e-06	0.0001	ZNF582-AS1	ZNF582 antisense RNA 1 (head to head)			MALAT1	-7.39	1.65e-07	1.1e-05		SOCS2-AS1	2.16	0.0016	0.0083		HCG18	-2.04	1.66e-05	0.0002
225584_at	7.14	8.17	-2.04	1.66e-05	0.0002	HCG18	HLA complex group 18 (non-protein coding)			MAPT-AS1	-2.04	3.34e-07	1.77e-05		RAB30-AS1	2.17	7.29e-08	2.06e-06		ZNF582-AS1	-2.04	7.55e-06	0.0001
1563367_at	3.22	4.25	-2.05	1.53e-13	2.86e-11	MAPT-AS1	MAPT antisense RNA 1			MEG3	-2.39	0.0008	0.0051		LINC01410	2.18	2.43e-06	3.94e-05		LINC00304	-2.05	0.0014	0.0075
233524_at	3.78	4.81	-2.05	1.71e-05	0.0002	LINC00475	long intergenic non-protein coding RNA 475			MEG3	-4.91	2.07e-06	6.13e-05		MIR100HG	2.18	4.72e-05	0.0005		LINC00475	-2.05	1.71e-05	0.0002
1553449_at	3.99	5.03	-2.05	0.0014	0.0075	LINC00304	long intergenic non-protein coding RNA 304			MEG3	-5.13	4.07e-06	9.69e-05		DLEU1	2.19	1.89e-05	0.0002		MAPT-AS1	-2.05	1.53e-13	2.86e-11
215003_at	5.48	6.59	-2.15	4.86e-06	6.99e-05	DGCR9	DiGeorge syndrome critical region gene 9 (non-protein coding)			MEG3	-9.04	5.26e-06	0.0001		FOXN3-AS1	2.2	1.16e-10	8.54e-09		DGCR9	-2.15	4.86e-06	6.99e-05
223913_s_at	4.48	5.6	-2.17	0.0002	0.0014	MIR7-3HG	MIR7-3 host gene			MEG3	-50.98	2.43e-06	6.78e-05		PAXBP1-AS1	2.2	4.88e-05	0.0005		MIR7-3HG	-2.17	0.0002	0.0014
236798_at	7.56	8.68	-2.18	0.0004	0.0026	LINC00888	long intergenic non-protein coding RNA 888			MEG3	-58.9	9.41e-07	3.6e-05		LINC00520	2.23	8.54e-05	0.0008		LINC00888	-2.18	0.0004	0.0026
1560238_at	4.23	5.35	-2.18	0.0031	0.0144	LINC01535	long intergenic non-protein coding RNA 1535			MIAT	-2.2	0.0392	0.0964		NBR2	2.24	8.39e-05	0.0008		LINC01535	-2.18	0.0031	0.0144
215244_at	5.23	6.37	-2.21	4.17e-07	8.88e-06	DGCR5	DiGeorge syndrome critical region gene 5 (non-protein coding)			MIAT	-2.78	0.0049	0.0196		SPRY4-IT1	2.25	0.0218	0.0675		CASC15	-2.21	0.0001	0.001
241671_x_at	5.21	6.35	-2.21	0.0001	0.001	CASC15	cancer susceptibility candidate 15 (non-protein coding)			MIAT	-3.55	0.0016	0.0084		RMST	2.26	0.0014	0.0078		DGCR5	-2.21	4.17e-07	8.88e-06
229205_at	6.44	7.59	-2.22	0.0003	0.002	ZNF793-AS1	ZNF793 antisense RNA 1 (head to head)			MIR100HG	2.25	0.0031	0.0136		SLC25A5-AS1	2.28	2.02e-06	3.37e-05		ZNF793-AS1	-2.22	0.0003	0.002
235497_at	7.46	8.64	-2.26	2.74e-05	0.0003	LINC01128	long intergenic non-protein coding RNA 1128			MIR7-3HG	-2.44	0.0004	0.003		SNHG17	2.28	0.0016	0.0085		LINC01128	-2.26	2.74e-05	0.0003
213486_at	8.27	9.46	-2.28	0.0046	0.0199	COPG2IT1	COPG2 imprinted transcript 1 (non-protein coding)			MIR99AHG	2.6	0.0007	0.0046		SERTAD4-AS1	2.31	0.0002	0.0016		COPG2IT1	-2.28	0.0046	0.0199
230539_at	3.99	5.21	-2.32	3.56e-08	1.12e-06	FAM182A	family with sequence similarity 182, member A			NBR2	2.21	0.0003	0.0025		LINC00467	2.32	0.0004	0.0026		FAM182A	-2.32	3.56e-08	1.12e-06
1562681_at	5.12	6.34	-2.33	2.68e-05	0.0003	KRTAP5-AS1	KRTAP5-1/KRTAP5-2 antisense RNA 1			NR2F1-AS1	-2.01	0.0043	0.0178		CKMT2-AS1	2.33	5.35e-05	0.0005		KRTAP5-AS1	-2.33	2.68e-05	0.0003
1556696_s_at	5.57	6.8	-2.33	0.0131	0.0454	NR2F1-AS1	NR2F1 antisense RNA 1			NR2F1-AS1	-3.45	0.0009	0.0055		SH3BP5-AS1	2.36	0.0027	0.0129		NR2F1-AS1	-2.33	0.0131	0.0454
232239_at	5.37	6.61	-2.36	0.0024	0.0118	LINC00865	long intergenic non-protein coding RNA 865			NR2F1-AS1	-4.09	0.0001	0.0012		LINC00930	2.37	2.9e-06	4.55e-05		LINC00865	-2.36	0.0024	0.0118
226211_at	3.89	5.27	-2.6	0.0009	0.0051	MEG3	maternally expressed 3 (non-protein coding)			OTX2-AS1	37.84	1.14e-09	3.93e-07		EMX2OS	2.41	1.21e-08	4.45e-07		MEG3	-2.6	0.0009	0.0051
1556695_a_at	4.36	5.75	-2.64	0.0047	0.0204	NR2F1-AS1	NR2F1 antisense RNA 1			PART1	10.94	1.89e-05	0.0003		PINK1-AS	2.42	6.41e-06	8.9e-05		NR2F1-AS1	-2.64	0.0047	0.0204
207963_at	4.1	5.51	-2.66	1.65e-12	2.14e-10	KIF25-AS1	KIF25 antisense RNA 1			PART1	6.41	0.0002	0.0015		PCBP1-AS1	2.44	1.94e-09	9.16e-08		KIF25-AS1	-2.66	1.65e-12	2.14e-10
231186_at	3.27	4.74	-2.78	6.18e-11	5.01e-09	LINC00643	long intergenic non-protein coding RNA 643			PART1	4.91	0.0011	0.006		LINC00648	2.47	0.0216	0.067		LINC00643	-2.78	6.18e-11	5.01e-09
228658_at	7.71	9.23	-2.87	0.0068	0.0271	MIAT	myocardial infarction associated transcript (non-protein coding)			PAXBP1-AS1	3.03	8.83e-07	3.44e-05		RAB30-AS1	2.55	0.0029	0.0138		MIAT	-2.87	0.0068	0.0271
236351_at	3.82	5.37	-2.92	4.5e-13	7.27e-11	DPP10-AS1	DPP10 antisense RNA 1			PCAT7	4.65	4.31e-05	0.0005		SIX3-AS1	2.6	4.01e-06	5.98e-05		DPP10-AS1	-2.92	4.5e-13	7.27e-11
235829_at	4.41	5.96	-2.93	1.19e-09	5.99e-08	CAHM	colon adenocarcinoma hypermethylated (non-protein coding)			PCBP1-AS1	2.76	8.21e-06	0.0002		ST7-AS1	2.69	2.27e-07	5.34e-06		CAHM	-2.93	1.19e-09	5.99e-08
223940_x_at	10.73	12.35	-3.08	0.002	0.0103	MALAT1	metastasis associated lung adenocarcinoma transcript 1 (non-protein coding)			PCBP1-AS1	2.56	1.88e-06	5.75e-05		SNHG12	2.69	1.75e-06	2.99e-05		MALAT1	-3.08	0.002	0.0103
1566219_at	3.5	5.16	-3.15	4.26e-07	9.04e-06	KRTAP5-AS1	KRTAP5-1/KRTAP5-2 antisense RNA 1			PDCD4-AS1	6.2	6.95e-10	2.88e-07		ZNF561-AS1	2.7	2.97e-10	1.89e-08		KRTAP5-AS1	-3.15	4.26e-07	9.04e-06
1557098_s_at	4.19	5.87	-3.2	2.98e-05	0.0003	HAR1A	highly accelerated region 1A (non-protein coding)			PEG3-AS1	-10.02	3.49e-07	1.84e-05		SP2-AS1	2.73	2.06e-08	6.98e-07		HAR1A	-3.2	2.98e-05	0.0003
237591_at	4.98	6.67	-3.22	0.0002	0.0018	LINC00173	long intergenic non-protein coding RNA 173			PGM5-AS1	30.26	9.54e-09	1.63e-06		LINC01355	2.77	0.0055	0.023		LINC00173	-3.22	0.0002	0.0018
235083_at	3.82	5.53	-3.26	2.53e-15	8.91e-13	LINC01106	long intergenic non-protein coding RNA 1106			PINK1-AS	2.88	1.14e-05	0.0002		LINC00339	2.8	0.0001	0.0012		LINC01106	-3.26	2.53e-15	8.91e-13
1557133_at	3.05	4.79	-3.34	4.63e-06	6.71e-05	LINC00632	long intergenic non-protein coding RNA 632			PRR34-AS1	4.65	6.62e-05	0.0007		MIR99AHG	2.81	0.0004	0.0026		LINC00632	-3.34	4.63e-06	6.71e-05
1560697_at	3.64	5.39	-3.36	1.75e-19	2.28e-16	TRHDE-AS1	TRHDE antisense RNA 1			PVT1	3.58	3.79e-06	9.19e-05		DANCR	2.82	2.3e-07	5.4e-06		LINC00672	-3.36	9.4e-07	1.76e-05
238360_s_at	4.37	6.12	-3.36	9.4e-07	1.76e-05	LINC00672	long intergenic non-protein coding RNA 672			PWAR6	-3.56	3.01e-05	0.0004		SNHG3	2.9	0.0002	0.0017		TRHDE-AS1	-3.36	1.75e-19	2.28e-16
227168_at	7.85	9.64	-3.45	0.0006	0.0039	MIAT	myocardial infarction associated transcript (non-protein coding)			RAB30-AS1	4.72	3.01e-05	0.0004		SPANXA2-OT1	2.92	0.0095	0.0353		MIAT	-3.45	0.0006	0.0039
230495_at	3.47	5.33	-3.62	7.13e-16	2.99e-13	LINC01102	long intergenic non-protein coding RNA 1102			RAD51-AS1	4.14	0.0002	0.0019		IPW	3.06	1.95e-07	4.69e-06		LINC01102	-3.62	7.13e-16	2.99e-13
1557169_x_at	4.83	6.7	-3.66	0.002	0.0102	HCG11	HLA complex group 11 (non-protein coding)			RAD51-AS1	2.96	3.76e-09	8.74e-07		LINC00592	3.16	6.73e-06	9.26e-05		HCG11	-3.66	0.002	0.0102
1553796_at	4.73	6.63	-3.71	1.3e-06	2.31e-05	LINC01105	long intergenic non-protein coding RNA 1105			RMST	13.92	1.14e-07	8.49e-06		PVT1	3.2	1.47e-05	0.0002		LINC01105	-3.71	1.3e-06	2.31e-05
226591_at	8.79	10.71	-3.78	1.57e-08	5.58e-07	PWAR6	Prader Willi/Angelman region RNA 6			RMST	3.91	2.01e-05	0.0003		LEF1-AS1	3.37	4.64e-12	5.11e-10		PWAR6	-3.78	1.57e-08	5.58e-07
224567_x_at	11.25	13.32	-4.2	0.0011	0.0064	MALAT1	metastasis associated lung adenocarcinoma transcript 1 (non-protein coding)			RMST	2.14	0.0041	0.017		LINC00899	3.37	4.91e-08	1.47e-06		MALAT1	-4.2	0.0011	0.0064
228679_at	7.94	10.03	-4.28	1.22e-07	3.18e-06	CCEPR	cervical carcimona expressed PCNA regulatory lncRNA			SH3BP5-AS1	4.06	9.27e-08	7.43e-06		PRR34-AS1	3.38	4.99e-06	7.16e-05		CCEPR	-4.28	1.22e-07	3.18e-06
210794_s_at	6.58	8.72	-4.41	2.83e-08	9.16e-07	MEG3	maternally expressed 3 (non-protein coding)			SIX3-AS1	2.88	3.89e-06	9.37e-05		MIR99AHG	3.38	5.94e-06	8.33e-05		HCG11	-4.41	0.0011	0.0061
1557167_at	4.86	7	-4.41	0.0011	0.0061	HCG11	HLA complex group 11 (non-protein coding)			SLC25A5-AS1	2.91	7.7e-07	3.14e-05		PART1	3.43	0.0007	0.0042		MEG3	-4.41	2.83e-08	9.16e-07
224568_x_at	9.55	11.77	-4.67	0.0006	0.0041	MALAT1	metastasis associated lung adenocarcinoma transcript 1 (non-protein coding)			SNHG12	3.58	9.92e-06	0.0002		DLEU2	3.46	0.0011	0.0063		MALAT1	-4.67	0.0006	0.0041
236855_at	4.39	6.62	-4.69	2.62e-12	3.14e-10	LINC01561	long intergenic non-protein coding RNA 1561			SNHG12	2.35	0.0003	0.0023		LINC00960	3.55	0.0007	0.0043		LINC01561	-4.69	2.62e-12	3.14e-10
237322_at	6.01	8.28	-4.82	2.69e-05	0.0003	MIAT	myocardial infarction associated transcript (non-protein coding)			SNHG16	2.51	0.0006	0.0039		RMST	3.82	6.59e-07	1.3e-05		MIAT	-4.82	2.69e-05	0.0003
229557_at	5.06	7.41	-5.1	5.87e-14	1.24e-11	MEG3	maternally expressed 3 (non-protein coding)			SNHG17	2.21	0.0082	0.0289		FGF14-AS2	3.93	2.75e-07	6.29e-06		MEG3	-5.1	5.87e-14	1.24e-11
236739_at	4.16	6.52	-5.13	1.33e-05	0.0002	LINC01105	long intergenic non-protein coding RNA 1105			SNHG19	3.99	1.16e-06	4.15e-05		LINC00900	3.96	1.5e-06	2.61e-05		LINC01105	-5.13	1.33e-05	0.0002
237675_at	4.79	7.24	-5.49	2.67e-05	0.0003	LINC01351	long intergenic non-protein coding RNA 1351			SNHG3	4.53	0.0001	0.0012		SNHG19	4.04	9.63e-11	7.27e-09		LINC01351	-5.49	2.67e-05	0.0003
232111_at	4.66	7.31	-6.27	1.63e-18	1.43e-15	TUNAR	TCL1 upstream neural differentiation-associated RNA			SOCS2-AS1	2.09	0.0061	0.0231		UBL7-AS1	4.15	3.5e-10	2.17e-08		TUNAR	-6.27	1.63e-18	1.43e-15
1553797_a_at	5.44	8.15	-6.53	5.32e-05	0.0005	LINC01105	long intergenic non-protein coding RNA 1105			SOX2-OT	-12.13	0.0003	0.0024		HAGLR	4.28	0.001	0.0058		LINC01105	-6.53	5.32e-05	0.0005
1560698_a_at	3.9	6.63	-6.65	1.36e-17	9.31e-15	TRHDE-AS1	TRHDE antisense RNA 1			SP2-AS1	2.82	3.04e-07	1.67e-05		HOXD-AS2	4.36	6.92e-05	0.0006		TRHDE-AS1	-6.65	1.36e-17	9.31e-15
236575_at	3.29	6.31	-8.07	1.79e-05	0.0002	ARHGEF26-AS1	ARHGEF26 antisense RNA 1			SPRY4-IT1	4.22	0.0026	0.012		PCAT7	4.43	4.61e-07	9.65e-06		ARHGEF26-AS1	-8.07	1.79e-05	0.0002
226675_s_at	9.53	12.67	-8.84	0.0006	0.004	MALAT1	metastasis associated lung adenocarcinoma transcript 1 (non-protein coding)			ST7-AS1	2.64	5.55e-06	0.0001		AGAP2-AS1	4.46	1.5e-07	3.76e-06		MALAT1	-8.84	0.0006	0.004
226210_s_at	4.22	7.47	-9.51	1.35e-07	3.45e-06	MEG3	maternally expressed 3 (non-protein coding)			TBX2-AS1	7.9	5.21e-07	2.41e-05		DLEU2	4.48	5.2e-05	0.0005		MEG3	-9.51	1.35e-07	3.45e-06
230068_s_at	4.98	8.41	-10.8	5.37e-08	1.59e-06	PEG3-AS1	PEG3 antisense RNA 1			TFAP2A-AS1	3.35	3.28e-06	8.33e-05		PDCD4-AS1	4.54	6.98e-10	3.88e-08		PEG3-AS1	-10.8	5.37e-08	1.59e-06
236902_at	3.39	6.99	-12.14	1.23e-12	1.7e-10	LINC00643	long intergenic non-protein coding RNA 643			TMEM51-AS1	16.9	3.88e-09	8.82e-07		LINC00467	4.59	1.42e-08	5.12e-07		LINC00643	-12.14	1.23e-12	1.7e-10
231898_x_at	4.8	9.06	-19.14	4.58e-06	6.65e-05	SOX2-OT	SOX2 overlapping transcript			TRHDE-AS1	-3.3	1.38e-07	9.79e-06		GAS5	4.93	2.36e-06	3.84e-05		SOX2-OT	-19.14	4.58e-06	6.65e-05
230577_at	3.88	8.62	-26.77	1.26e-06	2.25e-05	LINC00844	long intergenic non-protein coding RNA 844			TRHDE-AS1	-6.36	9.88e-10	3.65e-07		LINC01305	5.24	0.0004	0.0025		LINC00844	-26.77	1.26e-06	2.25e-05
238850_at	6.04	11.47	-43.11	7.02e-08	1.99e-06	LINC00461	long intergenic non-protein coding RNA 461			TUNAR	-7.72	2.04e-12	5.87e-09		PART1	5.64	1.29e-06	2.29e-05		LINC00461	-43.11	7.02e-08	1.99e-06
212732_at	4.35	10.12	-54.67	1.22e-12	1.68e-10	MEG3	maternally expressed 3 (non-protein coding)			UBL7-AS1	3.81	2.55e-08	3.09e-06		GRTP1-AS1	6.37	1.29e-09	6.41e-08		MEG3	-54.67	1.22e-12	1.68e-10
235077_at	4.82	10.75	-61.05	5.76e-13	8.96e-11	MEG3	maternally expressed 3 (non-protein coding)			VSTM2A-OT1	6.26	4.67e-06	0.0001		FGF14-AS2	6.57	6.81e-17	3.98e-14		MEG3	-61.05	5.76e-13	8.96e-11
230272_at	5.6	11.75	-70.96	1.57e-08	5.59e-07	LINC00461	long intergenic non-protein coding RNA 461			ZNF561-AS1	2.6	2.27e-08	2.86e-06		VSTM2A-OT1	7.21	1.19e-11	1.19e-09		LINC00461	-70.96	1.57e-08	5.59e-07
227424_x_at	6.83	5.8	2.05	1.94e-09	9.19e-08	URB1-AS1	URB1 antisense RNA 1 (head to head)			ZNF582-AS1	-2.01	1.82e-05	0.0003		TMEM51-AS1	8.41	7.7e-09	3.02e-07
241972_at	5.85	4.83	2.04	4.47e-06	6.53e-05	ZNF674-AS1	ZNF674 antisense RNA 1 (head to head)			ZNF582-AS1	-2.15	1.07e-07	8.15e-06		LEF1-AS1	8.59	1.05e-15	4.11e-13
232242_at	6.47	5.37	2.14	2.79e-05	0.0003	PTPRG-AS1	PTPRG antisense RNA 1			ZNF793-AS1	-2.21	0.0005	0.0037		PART1	8.73	1.07e-07	2.83e-06
1556033_at	4.91	5.94	-2.05	3.65e-05	0.0004	LINC01138	long intergenic non-protein coding RNA 1138		Not in the validated dataset	LINC00476	2.94	0.0028	0.0127	New in the validated dataset	TBX2-AS1	9.71	1.12e-11	1.13e-09
230589_at	5.37	6.53	-2.24	8.11e-05	0.0007	TRAF3IP2-AS1	TRAF3IP2 antisense RNA 1			LINC00476	2.25	3.48e-06	8.68e-05		LINC01116	10.76	3.4e-05	0.0004
1555786_s_at	6.71	5.55	2.23	8.54e-05	0.0008	LINC00520	long intergenic non-protein coding RNA 520			LINC00476	2.12	6.74e-05	0.0008		HAND2-AS1	10.94	3.23e-06	4.99e-05
230121_at	6.57	5.37	2.31	0.0002	0.0016	SERTAD4-AS1	SERTAD4 antisense RNA 1			LINC01000	3.32	1.47e-07	1.02e-05		HAND2-AS1	11.19	1.01e-05	0.0001
230935_at	5.3	4.22	2.12	0.0006	0.0037	HAGLROS	HAGLR opposite strand (non-protein coding)			LINC01000	2.3	0.0036	0.0153		RMST	12.92	9.63e-11	7.27e-09
214834_at	4.99	6.74	-3.35	0.0018	0.0091	PWAR5	Prader Willi/Angelman region RNA 5			NEAT1	7.8	0.0061	0.0233		LOXL1-AS1	25.05	4.51e-15	1.47e-12
214120_at	8.02	9.2	-2.25	0.0083	0.0319	RFPL1S	RFPL1 antisense RNA 1			NEAT1	5.61	0.0229	0.0638		DSCR8	36.1	4.14e-07	8.82e-06
1564491_at	5.3	3.76	2.92	0.0095	0.0353	SPANXA2-OT1	SPANXA2 overlapping transcript 1			TPT1-AS1	2.67	6.49e-10	2.73e-07		EMX2OS	39.14	9.41e-22	3.95e-18
1554447_at	6.81	7.84	-2.04	0.0277	0.0808	JPX	JPX transcript, XIST activator (non-protein coding)			TPT1-AS1	2.26	0.0006	0.004		PGM5-AS1	40.61	2.84e-12	3.37e-10
225699_at	5.51	7.43	-3.77	0.0497	0.1263	SNHG15	small nucleolar RNA host gene 15			ANP32A-IT1	3.09	0.0002	0.0015		OTX2-AS1	46.8	8e-16	3.21e-13
210292_s_at	2.99	8.11	-34.74	3.97e-31	2.17e-26	PCDH11X; PCDH11Y	protocadherin 11 X-linked; protocadherin 11 Y-linked			ASAP1-IT2	2.78	0.0005	0.0034
232231_at	11.04	3.71	160.33	3.75e-30	1.02e-25	RUNX2	runt-related transcription factor 2			ATP2A1-AS1	2.09	0.001	0.0056
221950_at	11.23	3.37	233.57	9.97e-30	1.81e-25	EMX2	empty spiracles homeobox 2			BLACAT1	2.2	0.0004	0.0027
206731_at	3.35	6.39	-8.2	7.8e-28	1.06e-23	CNKSR2	connector enhancer of kinase suppressor of Ras 2			CCDC18-AS1	3.41	0.0184	0.0539
220345_at	2.94	7.39	-21.79	1.74e-27	1.9e-23	LRRTM4	leucine rich repeat transmembrane neuronal 4			DLGAP1-AS2	2.28	8.31e-06	0.0002
227817_at	4.08	9.22	-35.22	6.94e-25	6.32e-21	PRKCB	protein kinase C, beta			FAM182B	-2.02	0.0003	0.002
236420_s_at	3.5	7.68	-18.2	1.36e-24	1.06e-20	ANO4	anoctamin 4			FLG-AS1	2.19	0.0232	0.0646
210135_s_at	12.53	3.69	456.38	1.15e-23	7.82e-20	SHOX2	short stature homeobox 2			FOXP1-IT1	2.65	0.0002	0.0018
224400_s_at	3.07	5.96	-7.42	3.77e-23	2.29e-19	CHST9	carbohydrate (N-acetylgalactosamine 4-0) sulfotransferase 9			FRMD6-AS1	2.81	0.0003	0.0021
237719_x_at	3.28	7.98	-25.92	4.23e-23	2.31e-19	RGS7BP	regulator of G-protein signaling 7 binding protein			FTX	4.77	0.0006	0.0039
240532_at	4.11	8.4	-19.59	8.03e-23	3.99e-19	SLC32A1	solute carrier family 32 (GABA vesicular transporter), member 1			GABPB1-AS1	2.32	1.34e-05	0.0002
208443_x_at	11.17	3.25	241.85	4.41e-22	2.01e-18	SHOX2	short stature homeobox 2			INTS6-AS1	2.41	0.0082	0.029
205374_at	4.82	10.3	-44.67	1.31e-21	5.01e-18	SLN	sarcolipin			ITGA9-AS1	2.12	0.0029	0.013
1553890_s_at	10.92	5.34	47.95	1.37e-21	5.01e-18	NTN5	netrin 5			JAKMIP2-AS1	-2.31	3.25e-06	8.28e-05
235845_at	11.14	7.89	9.55	2.34e-21	8e-18	SP5	Sp5 transcription factor			KCNQ1OT1	2.69	0.0006	0.0037
217574_at	3.12	6.22	-8.57	3.23e-21	1.04e-17	CDH8	cadherin 8, type 2			KLF3-AS1	2.15	0.003	0.0133
206711_at	3.73	8.07	-20.18	6.1e-21	1.85e-17	TMEM257	transmembrane protein 257			LBX1-AS1	-2.05	1.51e-05	0.0003
231223_at	3	7.66	-25.22	7.19e-21	1.99e-17	CSMD1	CUB and Sushi multiple domains 1			LINC00312	2.01	0.0127	0.0406
204508_s_at	4.55	7.58	-8.18	7.29e-21	1.99e-17	CA12	carbonic anhydrase XII			LINC00463	3.05	0.0025	0.0115
52837_at	3.96	7.74	-13.75	7.76e-21	2.02e-17	KIAA1644	KIAA1644			LINC00674	-2.25	5.24e-06	0.0001
205501_at	3.18	8.49	-39.54	8.4e-21	2.09e-17	PDE10A	phosphodiesterase 10A			LINC01184	2.66	0.0002	0.0014
237268_at	3.52	5.97	-5.48	1.01e-20	2.39e-17	DSCAM	Down syndrome cell adhesion molecule			LINC01341	2.03	3.4e-05	0.0005
221558_s_at	11.14	7.21	15.28	1.11e-20	2.52e-17	LEF1	lymphoid enhancer-binding factor 1			LINC01426	2.66	0.0024	0.0115
215290_at	3.35	8.89	-46.54	1.74e-20	3.8e-17					LINC01521	2.09	0.0006	0.0039
57715_at	8.75	5.45	9.87	1.92e-20	4.02e-17	CALHM2	calcium homeostasis modulator 2			MCM3AP-AS1	2.48	0.0003	0.0026
238786_at	4.04	7.92	-14.72	2.22e-20	4.5e-17	ANK3	ankyrin 3, node of Ranvier (ankyrin G)			MINCR	2.28	0.0036	0.0154
1556583_a_at	3.05	7.29	-18.84	3.04e-20	5.8e-17	SLC8A1	solute carrier family 8 (sodium/calcium exchanger), member 1			MIR181A2HG	3.11	5.03e-06	0.0001
214961_at	3.59	7.91	-19.97	3.08e-20	5.8e-17	MTUS2	microtubule associated tumor suppressor candidate 2			MIRLET7BHG	2.79	0.0049	0.0194
220727_at	5.3	7.7	-5.29	3.31e-20	5.89e-17	KCNK10	potassium channel, two pore domain subfamily K, member 10			NOP14-AS1	3.35	6.28e-07	2.72e-05
212848_s_at	11.2	7.33	14.63	3.35e-20	5.89e-17	C9orf3	chromosome 9 open reading frame 3			OIP5-AS1	-2.06	5.55e-06	0.0001
214175_x_at	9.47	6.68	6.92	4.03e-20	6.88e-17	PDLIM4	PDZ and LIM domain 4			PLCG1-AS1	2.21	1.02e-07	7.92e-06
206228_at	3.81	7.8	-15.85	5.2e-20	8.6e-17	PAX2	paired box 2			PSMD6-AS2	2.65	1.57e-05	0.0003
207957_s_at	3.75	11.44	-206.69	5.46e-20	8.77e-17	PRKCB	protein kinase C, beta			RBM26-AS1	2.48	0.0054	0.021
240841_at	4.34	6.96	-6.16	5.89e-20	9.2e-17	INSM2	insulinoma-associated 2			RUSC1-AS1	2.69	8.36e-06	0.0002
231465_at	3.71	7.62	-15.04	1.04e-19	1.57e-16					SLC16A1-AS1	7.14	2.28e-06	6.48e-05
228795_at	4.31	6.65	-5.07	1.08e-19	1.59e-16	PRKCB	protein kinase C, beta			SLC25A25-AS1	2.15	0.0007	0.0042
238605_at	3.46	8.66	-36.65	1.23e-19	1.77e-16	NOL4	nucleolar protein 4			SSBP3-AS1	2.18	0.0189	0.0551
202733_at	10.56	5.92	24.88	1.43e-19	1.98e-16	P4HA2	prolyl 4-hydroxylase, alpha polypeptide II			TAPT1-AS1	2.85	0.0004	0.003
229613_at	12.02	6.58	43.46	1.45e-19	1.98e-16	NKD1	naked cuticle homolog 1 (Drosophila)			TMEM44-AS1	2.45	4.92e-05	0.0006
240218_at	3.06	5.39	-5.02	1.51e-19	2.01e-16	DSCAM	Down syndrome cell adhesion molecule			TTTY14	-2.03	0.0024	0.0111
243347_at	3.56	5.92	-5.15	1.81e-19	2.3e-16					UBR5-AS1	2.28	0.0005	0.0034
200606_at	10.96	6.38	23.87	3.34e-19	4.06e-16	DSP	desmoplakin			WDFY3-AS2	2.04	0.0132	0.042
232305_at	2.95	7.87	-30.26	3.34e-19	4.06e-16	HMGCLL1	3-hydroxymethyl-3-methylglutaryl-CoA lyase-like 1			ZFAS1	3.46	0.0002	0.0019
221565_s_at	8.79	5.5	9.77	3.47e-19	4.12e-16	CALHM2	calcium homeostasis modulator 2
203963_at	4.81	9.37	-23.63	3.9e-19	4.47e-16	CA12	carbonic anhydrase XII			0.733668
223737_x_at	3.45	6.44	-7.96	3.93e-19	4.47e-16	CHST9	carbohydrate (N-acetylgalactosamine 4-0) sulfotransferase 9			0.733
1558945_s_at	7.91	3.77	17.71	4.76e-19	5.3e-16	CACNA1A	calcium channel, voltage-dependent, P/Q type, alpha 1A subunit
238747_at	4.3	7.82	-11.42	5.26e-19	5.7e-16	CACNA1E	calcium channel, voltage-dependent, R type, alpha 1E subunit
229585_at	10.4	5.89	22.74	5.41e-19	5.7e-16	ADAMTSL1	ADAMTS like 1
231310_at	3.63	5.7	-4.21	5.43e-19	5.7e-16	TRIM71	tripartite motif containing 71, E3 ubiquitin protein ligase
208032_s_at	4.52	7.5	-7.91	5.57e-19	5.74e-16	GRIA3	glutamate receptor, ionotropic, AMPA 3
242186_x_at	3.72	8.25	-23.1	6.33e-19	6.4e-16	ADGRL3	adhesion G protein-coupled receptor L3
219937_at	3.46	6.35	-7.43	9.44e-19	9.37e-16	TRHDE	thyrotropin-releasing hormone degrading enzyme
222927_s_at	9.66	5.05	24.35	9.84e-19	9.59e-16	CPLX3	complexin 3
210814_at	3.32	8.38	-33.36	1.11e-18	1.06e-15	TRPC3	transient receptor potential cation channel, subfamily C, member 3
232760_at	2.82	5.4	-6	1.16e-18	1.09e-15	TEX15	testis expressed 15
229481_at	9.02	5.76	9.58	1.44e-18	1.33e-15	NKD1	naked cuticle homolog 1 (Drosophila)
206425_s_at	3.94	8.65	-26.11	1.46e-18	1.33e-15	TRPC3	transient receptor potential cation channel, subfamily C, member 3
206732_at	3.43	6.08	-6.27	1.64e-18	1.43e-15	SLITRK3	SLIT and NTRK-like family, member 3
207142_at	3.1	5.29	-4.57	1.65e-18	1.43e-15	KCNJ3	potassium channel, inwardly rectifying subfamily J, member 3
204712_at	12.62	6.04	95.8	1.74e-18	1.49e-15	WIF1	WNT inhibitory factor 1
211564_s_at	8.86	5.34	11.52	2.11e-18	1.78e-15	PDLIM4	PDZ and LIM domain 4
233547_x_at	2.95	5.74	-6.93	2.39e-18	1.98e-15	PDE1A	phosphodiesterase 1A, calmodulin-dependent
232203_at	10.35	6.24	17.25	2.61e-18	2.13e-15	NKD1	naked cuticle homolog 1 (Drosophila)
209685_s_at	5.03	10.83	-55.54	3.12e-18	2.51e-15	PRKCB	protein kinase C, beta
225016_at	12.01	9.12	7.4	3.19e-18	2.52e-15	APCDD1	adenomatosis polyposis coli down-regulated 1
244675_at	4.41	9.3	-29.59	3.76e-18	2.94e-15	RGS8	regulator of G-protein signaling 8
218862_at	10.64	7.57	8.37	4.01e-18	3.09e-15	ASB13	ankyrin repeat and SOCS box containing 13
204419_x_at	5.88	13.74	-232.32	4.07e-18	3.09e-15	HBG2	hemoglobin, gamma G
232313_at	10.81	7.23	11.9	5.18e-18	3.88e-15	TMEM132C	transmembrane protein 132C
230765_at	3.46	9.05	-48.08	5.78e-18	4.27e-15	NWD2	NACHT and WD repeat domain containing 2
241772_at	2.93	6.12	-9.11	7.84e-18	5.71e-15
219410_at	9.6	6.35	9.54	8.03e-18	5.77e-15	TMEM45A	transmembrane protein 45A
242128_at	12.31	8.98	10.03	9.22e-18	6.54e-15	OTX2	orthodenticle homeobox 2
202035_s_at	4.01	8.63	-24.47	1.19e-17	8.36e-15	SFRP1	secreted frizzled-related protein 1
204848_x_at	6.2	13.43	-150.46	1.36e-17	9.31e-15	HBG1; HBG2	hemoglobin, gamma A; hemoglobin, gamma G
1569469_a_at	11.29	3.58	209.1	1.56e-17	1.05e-14	LHX8	LIM homeobox 8
232136_s_at	4.01	7.95	-15.3	1.59e-17	1.06e-14	CTTNBP2	cortactin binding protein 2
238537_at	3.55	8.58	-32.7	1.86e-17	1.22e-14	CA8	carbonic anhydrase VIII
206363_at	9.76	5.81	15.52	2e-17	1.3e-14	MAF	v-maf avian musculoaponeurotic fibrosarcoma oncogene homolog
209765_at	8.73	5.42	9.92	2.3e-17	1.47e-14	ADAM19	ADAM metallopeptidase domain 19
213222_at	11.55	9.62	3.8	2.71e-17	1.72e-14	PLCB1	phospholipase C, beta 1 (phosphoinositide-specific)
1552943_at	3.08	6.02	-7.66	3.01e-17	1.89e-14	GABRG1	gamma-aminobutyric acid (GABA) A receptor, gamma 1
206433_s_at	3.91	6.73	-7.04	3.48e-17	2.16e-14	SPOCK3	sparc/osteonectin, cwcv and kazal-like domains proteoglycan (testican) 3
230883_at	3.1	6.69	-12.01	3.62e-17	2.22e-14	NXPH2	neurexophilin 2
206105_at	4.98	8.64	-12.66	4.4e-17	2.67e-14	AFF2	AF4/FMR2 family, member 2
211568_at	2.96	6.24	-9.77	6.01e-17	3.6e-14	ADGRB3	adhesion G protein-coupled receptor B3
244184_at	3.63	5.82	-4.57	6.57e-17	3.9e-14
220313_at	3.1	4.81	-3.28	6.86e-17	3.98e-14	GPR88	G protein-coupled receptor 88
1568611_at	8.38	5	10.44	7.17e-17	4.12e-14
206045_s_at	4.22	8.68	-22.11	8.32e-17	4.73e-14	NOL4	nucleolar protein 4
241998_at	3.49	7.53	-16.48	1.11e-16	6.23e-14	C2orf80	chromosome 2 open reading frame 80
223810_at	3	8.14	-35.06	1.17e-16	6.54e-14	KLHL1	kelch-like family member 1
232122_s_at	4.01	7.13	-8.71	1.2e-16	6.63e-14	VEPH1	ventricular zone expressed PH domain containing 1
243139_at	3.44	5.53	-4.25	1.23e-16	6.71e-14	SV2C	synaptic vesicle glycoprotein 2C
215767_at	3.32	7.18	-14.52	1.24e-16	6.71e-14	ZNF804A	zinc finger protein 804A
232327_at	4.07	7.17	-8.56	1.4e-16	7.49e-14	THSD7B	thrombospondin type 1 domain containing 7B
207261_at	9.09	3.76	40.28	1.49e-16	7.9e-14	CNGA3	cyclic nucleotide gated channel alpha 3
241500_at	3.27	6.57	-9.81	1.76e-16	9.25e-14	CDH8	cadherin 8, type 2
220045_at	5.22	8.51	-9.78	1.88e-16	9.8e-14	NEUROD6	neuronal differentiation 6
1552626_a_at	3.67	7.14	-11.09	2.07e-16	1.07e-13	TMEM163	transmembrane protein 163
230695_s_at	4.03	5.83	-3.49	2.22e-16	1.13e-13	RSPH9	radial spoke head 9 homolog (Chlamydomonas)
209369_at	3.42	7.42	-15.98	2.45e-16	1.24e-13	ANXA3	annexin A3
227812_at	11.54	8.93	6.12	2.72e-16	1.36e-13	TNFRSF19	tumor necrosis factor receptor superfamily, member 19
235375_x_at	5.73	9.01	-9.69	3e-16	1.49e-13	TTC9B	tetratricopeptide repeat domain 9B
244889_at	5.93	7.78	-3.61	3.07e-16	1.51e-13	LOC400499	uncharacterized LOC400499
206669_at	9.08	5.99	8.54	3.1e-16	1.51e-13	GAD1	glutamate decarboxylase 1
236465_at	4.44	7.56	-8.7	3.16e-16	1.53e-13	RNF175	ring finger protein 175
227971_at	3.35	9.11	-54.23	3.43e-16	1.63e-13	NRK	Nik related kinase
239935_at	2.81	5.17	-5.12	3.45e-16	1.63e-13	MDGA2	MAM domain containing glycosylphosphatidylinositol anchor 2
213515_x_at	5.92	13.31	-167.43	3.45e-16	1.63e-13	HBG2	hemoglobin, gamma G
243672_at	3.57	6.71	-8.81	3.74e-16	1.74e-13	SALL3	spalt-like transcription factor 3
214164_x_at	5.69	9.28	-12.07	3.86e-16	1.78e-13	CA12	carbonic anhydrase XII
1558795_at	3.54	7.36	-14.13	3.9e-16	1.79e-13	LOC101928307	uncharacterized LOC101928307
204530_s_at	3.73	5.74	-4.03	4.19e-16	1.91e-13	TOX	thymocyte selection-associated high mobility group box
230680_at	3.5	8.29	-27.56	4.25e-16	1.92e-13	SLITRK4	SLIT and NTRK-like family, member 4
208065_at	8.34	4.87	11.08	4.48e-16	2e-13	ST8SIA3	ST8 alpha-N-acetyl-neuraminide alpha-2,8-sialyltransferase 3
242752_at	3.27	4.88	-3.04	4.57e-16	2.03e-13	PPM1K	protein phosphatase, Mg2+/Mn2+ dependent, 1K
219877_at	9.96	7.12	7.14	5.32e-16	2.34e-13	ZMAT4	zinc finger, matrin-type 4
205934_at	3.6	6.56	-7.8	5.94e-16	2.59e-13	PLCL1	phospholipase C-like 1
226582_at	9.72	5.7	16.28	6.29e-16	2.73e-13	LOC400043	uncharacterized LOC400043
235171_at	3.48	6.73	-9.53	6.49e-16	2.78e-13	LOC100505501	uncharacterized LOC100505501
219908_at	11.86	4.41	175.09	6.52e-16	2.78e-13	DKK2	dickkopf WNT signaling pathway inhibitor 2
218305_at	7.44	5.25	4.56	7.04e-16	2.98e-13	IPO4	importin 4
226618_at	4.3	8.63	-20.02	7.29e-16	3.04e-13	UBE2QL1	ubiquitin conjugating enzyme E2Q family-like 1
1556328_at	2.97	5.65	-6.38	7.7e-16	3.17e-13	PCDH10	protocadherin 10
237169_at	8.76	4.29	22.02	7.77e-16	3.17e-13	TNC	tenascin C
227048_at	4.02	6.84	-7.09	7.82e-16	3.17e-13	LAMA1	laminin, alpha 1
201645_at	12.99	10.41	5.97	7.83e-16	3.17e-13	TNC	tenascin C
240382_at	7.64	4.46	9.06	8.41e-16	3.35e-13	LOC101928076	uncharacterized LOC101928076
233051_at	4.14	7.51	-10.35	8.61e-16	3.41e-13	SLITRK2	SLIT and NTRK-like family, member 2
228574_at	4.79	9.72	-30.4	1.1e-15	4.28e-13	TMTC2	transmembrane and tetratricopeptide repeat containing 2
1556881_at	3.51	4.92	-2.66	1.18e-15	4.56e-13	ARHGEF33	Rho guanine nucleotide exchange factor 33
230889_at	4.66	6.65	-3.97	1.2e-15	4.6e-13	LOC645321	uncharacterized LOC645321
227195_at	10.09	6.2	14.81	1.2e-15	4.6e-13	ZNF503	zinc finger protein 503
1556598_at	2.93	5.03	-4.3	1.3e-15	4.92e-13	ARPP21	cAMP-regulated phosphoprotein 21kDa
240228_at	3.23	7.27	-16.52	1.32e-15	4.98e-13	CSMD3	CUB and Sushi multiple domains 3
226973_at	6.02	9.11	-8.54	1.37e-15	5.09e-13	VSTM2L	V-set and transmembrane domain containing 2 like
227341_at	3.33	6.6	-9.63	1.37e-15	5.09e-13	BEND7	BEN domain containing 7
214217_at	4.26	8.44	-18.16	1.51e-15	5.55e-13	GRM5	glutamate receptor, metabotropic 5
206882_at	5.49	9.57	-16.92	1.55e-15	5.67e-13	SLC1A6	solute carrier family 1 (high affinity aspartate/glutamate transporter), member 6
243688_at	8.98	5.77	9.23	1.56e-15	5.69e-13	LOC90768	uncharacterized LOC90768
232805_at	3.87	5.76	-3.7	1.59e-15	5.75e-13
213749_at	5.68	7.48	-3.48	1.81e-15	6.51e-13	MASP1	mannan-binding lectin serine peptidase 1 (C4/C2 activating component of Ra-reactive factor)
239904_at	3.39	4.97	-2.99	1.98e-15	7.08e-13
210170_at	3.33	7.45	-17.35	2.2e-15	7.81e-13	PDLIM3	PDZ and LIM domain 3
1556599_s_at	3.51	7.05	-11.59	2.56e-15	8.98e-13	ARPP21	cAMP-regulated phosphoprotein 21kDa
227204_at	8.75	6.75	3.99	2.86e-15	9.95e-13	PARD6G	par-6 family cell polarity regulator gamma
230785_at	4.16	5.83	-3.19	3.04e-15	1.05e-12	SALL3	spalt-like transcription factor 3
232270_at	7.72	4.05	12.73	3.09e-15	1.06e-12	C9orf3	chromosome 9 open reading frame 3
232275_s_at	3.04	6.22	-9.07	3.28e-15	1.12e-12	HS6ST3	heparan sulfate 6-O-sulfotransferase 3
1557430_at	5.63	9.94	-19.84	3.62e-15	1.23e-12	SMIM17	small integral membrane protein 17
224999_at	4.54	9.27	-26.38	3.67e-15	1.24e-12	EGFR	epidermal growth factor receptor
1554636_at	3.08	7.54	-22.06	4.06e-15	1.35e-12
1553357_at	3.27	5.37	-4.29	4.06e-15	1.35e-12	FGF13; LINC00889	fibroblast growth factor 13; long intergenic non-protein coding RNA 889
230923_at	3.31	7.2	-14.8	4.2e-15	1.39e-12	FAM19A1	family with sequence similarity 19 (chemokine (C-C motif)-like), member A1
204678_s_at	5.53	9.65	-17.33	4.28e-15	1.41e-12	KCNK1	potassium channel, two pore domain subfamily K, member 1
1554755_a_at	3.65	5.14	-2.81	4.51e-15	1.47e-12	MTUS2	microtubule associated tumor suppressor candidate 2
226137_at	9.29	6.44	7.18	4.66e-15	1.51e-12	ZFHX3	zinc finger homeobox 3
232636_at	3.33	8.32	-31.92	4.92e-15	1.58e-12	SLITRK4	SLIT and NTRK-like family, member 4
209031_at	11.92	9.68	4.72	5.01e-15	1.6e-12	CADM1	cell adhesion molecule 1
227702_at	3.2	7.19	-15.91	5.09e-15	1.62e-12	CYP4X1	cytochrome P450, family 4, subfamily X, polypeptide 1
230692_at	4.2	9.93	-53.23	5.2e-15	1.64e-12	LOC157503; XKR4	uncharacterized LOC157503; X-linked Kx blood group related 4
224617_at	11.91	9.6	4.95	5.76e-15	1.81e-12	PTBP3	polypyrimidine tract binding protein 3
229749_at	4.68	6.14	-2.73	6.07e-15	1.89e-12	ANO4	anoctamin 4
202037_s_at	5.14	11.11	-62.93	6.2e-15	1.93e-12	SFRP1	secreted frizzled-related protein 1
209100_at	7.77	6.12	3.16	6.82e-15	2.11e-12	IFRD2	interferon-related developmental regulator 2
232208_at	4.9	8.36	-11.04	6.95e-15	2.13e-12	ISLR2	immunoglobulin superfamily containing leucine-rich repeat 2
229714_at	4.26	7.31	-8.27	7.23e-15	2.21e-12	HS6ST3	heparan sulfate 6-O-sulfotransferase 3
205277_at	6.16	8.38	-4.68	7.3e-15	2.21e-12	PRDM2	PR domain containing 2, with ZNF domain
213644_at	9.65	6.68	7.87	7.43e-15	2.24e-12	CEP112	centrosomal protein 112kDa
203327_at	8.55	7.03	2.87	7.93e-15	2.38e-12	IDE	insulin-degrading enzyme
241758_at	3.51	6.53	-8.1	8.05e-15	2.4e-12	NUP93	nucleoporin 93kDa
213249_at	10.11	7.64	5.54	8.21e-15	2.43e-12	FBXL7	F-box and leucine-rich repeat protein 7
205901_at	4.13	7.6	-11.09	8.22e-15	2.43e-12	PNOC	prepronociceptin
237945_at	3.52	5.7	-4.55	8.37e-15	2.46e-12
242789_at	3.27	5.83	-5.91	8.44e-15	2.46e-12	PDE1A	phosphodiesterase 1A, calmodulin-dependent
232276_at	4.82	8.67	-14.35	8.62e-15	2.5e-12	HS6ST3	heparan sulfate 6-O-sulfotransferase 3
1555250_a_at	3.87	5.91	-4.1	8.88e-15	2.57e-12	CPEB3	cytoplasmic polyadenylation element binding protein 3
204850_s_at	4.33	11.51	-144.76	9e-15	2.59e-12	DCX	doublecortin
1556329_a_at	3.13	7.7	-23.69	9.62e-15	2.75e-12	PCDH10	protocadherin 10
239909_at	8.74	5.62	8.66	9.93e-15	2.82e-12	ADAMTSL1	ADAMTS like 1
1554530_at	10.42	6.81	12.18	1.02e-14	2.89e-12	VSTM2A	V-set and transmembrane domain containing 2A
239295_at	6.08	8.29	-4.63	1.03e-14	2.89e-12	SRSF12	serine/arginine-rich splicing factor 12
1556182_x_at	7.5	5.63	3.65	1.05e-14	2.93e-12	ANKRD65	ankyrin repeat domain 65
1558944_at	8.16	4.84	9.98	1.06e-14	2.97e-12	CACNA1A	calcium channel, voltage-dependent, P/Q type, alpha 1A subunit
204851_s_at	3.78	12.09	-318.38	1.11e-14	3.07e-12	DCX	doublecortin
202036_s_at	4.67	8.96	-19.56	1.14e-14	3.15e-12	SFRP1	secreted frizzled-related protein 1
208464_at	4.2	7.15	-7.71	1.22e-14	3.35e-12	GRIA4	glutamate receptor, ionotropic, AMPA 4
229039_at	4.26	8.04	-13.82	1.26e-14	3.43e-12	SYN2	synapsin II
201340_s_at	4.3	9.34	-32.97	1.29e-14	3.49e-12	ENC1	ectodermal-neural cortex 1 (with BTB domain)
206434_at	3.01	7.06	-16.58	1.37e-14	3.7e-12	SPOCK3	sparc/osteonectin, cwcv and kazal-like domains proteoglycan (testican) 3
209987_s_at	3.52	8.02	-22.72	1.41e-14	3.8e-12	ASCL1	achaete-scute family bHLH transcription factor 1
222696_at	11.27	8.4	7.34	1.48e-14	3.97e-12	AXIN2	axin 2
210315_at	3.79	5.22	-2.7	1.53e-14	4.08e-12	SYN2	synapsin II
232484_at	4.58	5.7	-2.17	1.58e-14	4.19e-12
1552457_a_at	6.56	3.42	8.8	1.6e-14	4.21e-12	ADAMTSL1	ADAMTS like 1
215571_at	3.16	6.78	-12.27	1.6e-14	4.21e-12
221901_at	5.69	7.77	-4.22	1.63e-14	4.25e-12	KIAA1644	KIAA1644
215716_s_at	10.51	8.56	3.86	1.7e-14	4.41e-12	ATP2B1	ATPase, Ca++ transporting, plasma membrane 1
239671_at	3.69	7.41	-13.22	1.74e-14	4.5e-12	SYT16	synaptotagmin XVI
240821_at	2.93	3.98	-2.07	1.81e-14	4.67e-12
1556927_at	3.16	5.65	-5.62	1.84e-14	4.72e-12	KCNK10	potassium channel, two pore domain subfamily K, member 10
57082_at	8.37	5.5	7.31	1.85e-14	4.72e-12	LDLRAP1	low density lipoprotein receptor adaptor protein 1
226907_at	5.31	9.84	-23.08	1.87e-14	4.75e-12	PPP1R14C	protein phosphatase 1, regulatory (inhibitor) subunit 14C
58916_at	7.71	4.92	6.91	1.9e-14	4.81e-12	KCTD14; NDUFC2-KCTD14	potassium channel tetramerization domain containing 14; NDUFC2-KCTD14 readthrough
219271_at	10.59	7.2	10.52	1.94e-14	4.88e-12	GALNT14	polypeptide N-acetylgalactosaminyltransferase 14
226773_at	6.76	9.86	-8.58	1.97e-14	4.94e-12	PPM1K	protein phosphatase, Mg2+/Mn2+ dependent, 1K
232603_at	2.94	5.41	-5.52	2.05e-14	5.12e-12	DCDC1; DCDC5	doublecortin domain containing 1; doublecortin domain containing 5
244739_at	3.58	5.94	-5.14	2.16e-14	5.37e-12	RDX	radixin
204153_s_at	9.15	6.12	8.2	2.18e-14	5.38e-12	MFNG	MFNG O-fucosylpeptide 3-beta-N-acetylglucosaminyltransferase
227824_at	3.97	5.35	-2.59	2.21e-14	5.45e-12	PRKCB	protein kinase C, beta
209442_x_at	6.1	11.04	-30.75	2.31e-14	5.65e-12	ANK3	ankyrin 3, node of Ranvier (ankyrin G)
228885_at	3.23	6.26	-8.14	2.42e-14	5.89e-12	MAMDC2	MAM domain containing 2
215867_x_at	5.48	9.47	-15.97	2.47e-14	6e-12	CA12	carbonic anhydrase XII
203607_at	8.03	11.01	-7.9	2.49e-14	6.01e-12	INPP5F	inositol polyphosphate-5-phosphatase F
219142_at	10.8	7.66	8.77	2.79e-14	6.71e-12	RASL11B	RAS-like, family 11, member B
239108_at	3.59	7.55	-15.62	2.84e-14	6.81e-12	FAR2	fatty acyl-CoA reductase 2
228732_at	5.13	8.21	-8.45	2.87e-14	6.85e-12	GUCY1A2	guanylate cyclase 1, soluble, alpha 2
232771_at	3.19	4.96	-3.42	2.97e-14	7.06e-12	NRK	Nik related kinase
218113_at	9.74	6.05	12.9	3e-14	7.08e-12	TMEM2	transmembrane protein 2
233059_at	3.59	8.16	-23.78	3.12e-14	7.34e-12	KCNJ3	potassium channel, inwardly rectifying subfamily J, member 3
228900_at	4.99	8.33	-10.13	3.2e-14	7.49e-12	SPECC1	sperm antigen with calponin homology and coiled-coil domains 1
1562309_s_at	9.81	8.07	3.34	3.27e-14	7.63e-12	PHF21B	PHD finger protein 21B
233434_at	3.18	4.46	-2.43	3.34e-14	7.73e-12
206186_at	5.7	7.9	-4.62	3.34e-14	7.73e-12	MPP3	membrane protein, palmitoylated 3
227070_at	11.19	5.93	38.41	3.42e-14	7.89e-12	GLT8D2	glycosyltransferase 8 domain containing 2
207210_at	3.61	5.42	-3.52	3.54e-14	8.13e-12	GABRA3	gamma-aminobutyric acid (GABA) A receptor, alpha 3
205430_at	3.1	4.93	-3.56	3.64e-14	8.31e-12	BMP5	bone morphogenetic protein 5
238592_at	3.23	7.01	-13.74	3.71e-14	8.45e-12
226743_at	8.91	4.91	16.05	3.74e-14	8.48e-12	SLFN11	schlafen family member 11
244617_at	5.08	7.19	-4.32	3.82e-14	8.59e-12	GPR26	G protein-coupled receptor 26
218815_s_at	9.98	7.16	7.04	3.82e-14	8.59e-12	TMEM51	transmembrane protein 51
236331_at	4.54	8.58	-16.43	3.85e-14	8.61e-12	CDKL2	cyclin-dependent kinase-like 2 (CDC2-related kinase)
244227_at	4.71	7.56	-7.2	4.03e-14	8.94e-12	SYT6	synaptotagmin VI
203928_x_at	7.21	11.13	-15.18	4.12e-14	9.11e-12	MAPT	microtubule associated protein tau
201650_at	4.08	5.8	-3.29	4.21e-14	9.27e-12	KRT19	keratin 19, type I
205743_at	5.73	7	-2.42	4.29e-14	9.41e-12	STAC	SH3 and cysteine rich domain
238964_at	3.49	8.01	-22.9	4.41e-14	9.63e-12	FIGN	fidgetin
236294_at	5.38	7.44	-4.17	4.5e-14	9.79e-12	HUWE1	HECT, UBA and WWE domain containing 1, E3 ubiquitin protein ligase
242410_s_at	3.09	5.63	-5.85	5.13e-14	1.11e-11	CACNA1E	calcium channel, voltage-dependent, R type, alpha 1E subunit
211546_x_at	6.92	8.59	-3.19	5.15e-14	1.11e-11	SNCA	synuclein alpha
213369_at	11.17	6.24	30.48	5.53e-14	1.19e-11	CDHR1	cadherin-related family member 1
229463_at	4.65	7.68	-8.17	5.59e-14	1.2e-11	NTRK2	neurotrophic tyrosine kinase, receptor, type 2
226360_at	10.25	7.82	5.36	5.7e-14	1.22e-11	ZNRF3	zinc and ring finger 3
214913_at	3.15	7.46	-19.77	5.74e-14	1.22e-11	ADAMTS3	ADAM metallopeptidase with thrombospondin type 1 motif 3
228509_at	3.71	8.73	-32.51	5.94e-14	1.25e-11	SPHKAP	SPHK1 interactor, AKAP domain containing
206915_at	3.78	7.78	-15.97	6.23e-14	1.31e-11	NKX2-2	NK2 homeobox 2
231230_at	3.67	5.53	-3.64	6.27e-14	1.31e-11	KCNK10	potassium channel, two pore domain subfamily K, member 10
232377_at	3.51	8.67	-35.58	6.28e-14	1.31e-11	NXPH1	neurexophilin 1
207455_at	3.27	5.5	-4.7	6.29e-14	1.31e-11	P2RY1	purinergic receptor P2Y, G-protein coupled, 1
223503_at	3.91	8.38	-22.31	6.43e-14	1.33e-11	TMEM163	transmembrane protein 163
220234_at	4.61	9.07	-21.95	6.68e-14	1.38e-11	CA8	carbonic anhydrase VIII
230117_at	11.06	8.92	4.41	7.2e-14	1.48e-11	VSTM2A	V-set and transmembrane domain containing 2A
239357_at	4.68	7.93	-9.53	7.35e-14	1.5e-11	ATP2B2	ATPase, Ca++ transporting, plasma membrane 2
225379_at	7.07	10.44	-10.35	7.53e-14	1.53e-11	MAPT	microtubule associated protein tau
238956_at	4.09	8.96	-29.35	7.83e-14	1.59e-11	EFNA2	ephrin-A2
219989_s_at	4.21	6.15	-3.83	7.84e-14	1.59e-11	ANKS1B	ankyrin repeat and sterile alpha motif domain containing 1B
1555991_s_at	3.19	4.62	-2.7	7.9e-14	1.59e-11	C22orf42	chromosome 22 open reading frame 42
233446_at	10.39	6.67	13.16	7.97e-14	1.6e-11	ONECUT2	one cut homeobox 2
222008_at	4.83	6.86	-4.08	8.92e-14	1.78e-11	COL9A1	collagen, type IX, alpha 1
243907_at	3.06	5.46	-5.27	9.13e-14	1.82e-11	GREB1L	growth regulation by estrogen in breast cancer-like
209361_s_at	10.63	8.4	4.7	9.86e-14	1.95e-11	PCBP4	poly(rC) binding protein 4
238870_at	4.68	6.51	-3.56	9.88e-14	1.95e-11	KCNK9	potassium channel, two pore domain subfamily K, member 9
210220_at	9.09	6.93	4.49	1e-13	1.97e-11	FZD2	frizzled class receptor 2
214858_at	3.57	4.81	-2.37	1.03e-13	2.01e-11	PP14571	uncharacterized LOC100130449
226086_at	5.67	10.55	-29.45	1.04e-13	2.04e-11	SYT13	synaptotagmin XIII
227124_at	8.22	11.01	-6.96	1.06e-13	2.07e-11	SMIM13	small integral membrane protein 13
205669_at	3.43	6.1	-6.39	1.09e-13	2.12e-11	NCAM2	neural cell adhesion molecule 2
210518_at	3.87	5.68	-3.5	1.11e-13	2.16e-11	CDH8	cadherin 8, type 2
206730_at	3.6	7.89	-19.64	1.12e-13	2.16e-11	GRIA3	glutamate receptor, ionotropic, AMPA 3
219370_at	6.22	9.83	-12.23	1.19e-13	2.28e-11	RPRM	reprimo, TP53 dependent G2 arrest mediator candidate
203570_at	9.83	4.72	34.47	1.22e-13	2.33e-11	LOXL1	lysyl oxidase-like 1
210056_at	5.78	7.63	-3.6	1.22e-13	2.34e-11	RND1	Rho family GTPase 1
201787_at	10.53	7.56	7.87	1.41e-13	2.67e-11	FBLN1	fibulin 1
228635_at	4.25	7.49	-9.48	1.42e-13	2.68e-11	PCDH10	protocadherin 10
220120_s_at	3.44	5.45	-4.03	1.45e-13	2.75e-11	EPB41L4A	erythrocyte membrane protein band 4.1 like 4A
1552736_a_at	3.4	6.24	-7.15	1.47e-13	2.77e-11	NETO1	neuropilin (NRP) and tolloid (TLL)-like 1
206670_s_at	8.94	4.57	20.81	1.5e-13	2.82e-11	GAD1	glutamate decarboxylase 1
214081_at	9.84	5.21	24.7	1.53e-13	2.86e-11	PLXDC1	plexin domain containing 1
201341_at	6.44	11.44	-31.92	1.55e-13	2.88e-11	ENC1	ectodermal-neural cortex 1 (with BTB domain)
206159_at	3.62	6.75	-8.76	1.6e-13	2.96e-11	GDF10	growth differentiation factor 10
208064_s_at	7.15	4.31	7.14	1.62e-13	2.99e-11	ST8SIA3	ST8 alpha-N-acetyl-neuraminide alpha-2,8-sialyltransferase 3
213779_at	9.37	6.22	8.87	1.63e-13	2.99e-11	EMID1	EMI domain containing 1
231438_x_at	3.05	4.77	-3.28	1.72e-13	3.15e-11	CDH8	cadherin 8, type 2
238940_at	4.38	7.25	-7.31	1.77e-13	3.24e-11	KLF12	Kruppel-like factor 12
203505_at	9.99	8.23	3.39	1.8e-13	3.27e-11	ABCA1	ATP binding cassette subfamily A member 1
37566_at	3.49	4.79	-2.47	1.82e-13	3.31e-11	PHF24	PHD finger protein 24
230783_at	4.54	6.76	-4.63	1.84e-13	3.32e-11	LOC283713; OTUD7A	uncharacterized LOC283713; OTU deubiquitinase 7A
209883_at	10.68	7.56	8.66	1.84e-13	3.32e-11	COLGALT2	collagen beta(1-O)galactosyltransferase 2
204499_at	6.26	8.26	-4.01	1.9e-13	3.41e-11	AGTPBP1	ATP/GTP binding protein 1
240745_at	7.93	4.7	9.4	1.93e-13	3.45e-11
228598_at	3.05	6.98	-15.22	1.95e-13	3.48e-11	DPP10	dipeptidyl-peptidase 10 (inactive)
219355_at	3.7	7.55	-14.37	2.04e-13	3.61e-11	CXorf57	chromosome X open reading frame 57
240395_at	3.92	6.7	-6.87	2.04e-13	3.61e-11	DGKI; LOC100128727	diacylglycerol kinase, iota; uncharacterized LOC100128727
237411_at	3.41	6.99	-12	2.11e-13	3.72e-11	ADAMTS6	ADAM metallopeptidase with thrombospondin type 1 motif 6
230447_at	4.52	7.92	-10.51	2.23e-13	3.92e-11	FAXC	failed axon connections homolog
212111_at	8.92	10.87	-3.85	2.24e-13	3.93e-11	STX12	syntaxin 12
236234_at	3	7.16	-17.95	2.26e-13	3.96e-11	PDE1A	phosphodiesterase 1A, calmodulin-dependent
235775_at	3.6	8.78	-36.28	2.33e-13	4.06e-11	TMTC2	transmembrane and tetratricopeptide repeat containing 2
204199_at	7.45	9.62	-4.5	2.34e-13	4.07e-11	RALGPS1	Ral GEF with PH domain and SH3 binding motif 1
219728_at	9.64	3.19	87.03	2.37e-13	4.1e-11	MYOT	myotilin
230863_at	4	7.55	-11.7	2.49e-13	4.3e-11	LRP2	LDL receptor related protein 2
207447_s_at	2.98	5.71	-6.66	2.5e-13	4.31e-11	MGAT4C	MGAT4 family, member C
213571_s_at	8.81	6.88	3.82	2.57e-13	4.41e-11	EIF4E2	eukaryotic translation initiation factor 4E family member 2
228010_at	5.93	11.42	-44.9	2.6e-13	4.45e-11	PPP2R2C	protein phosphatase 2, regulatory subunit B, gamma
204105_s_at	12.22	10.78	2.72	2.61e-13	4.45e-11	NRCAM	neuronal cell adhesion molecule
238389_s_at	7.87	5.51	5.13	2.67e-13	4.54e-11
239722_at	3.26	4.99	-3.33	2.73e-13	4.63e-11	C5orf49	chromosome 5 open reading frame 49
219203_at	8.18	6.54	3.11	2.77e-13	4.69e-11	EMC9	ER membrane protein complex subunit 9
221923_s_at	10.3	8.29	4.02	2.87e-13	4.84e-11	NPM1	nucleophosmin (nucleolar phosphoprotein B23, numatrin)
1554500_a_at	3.86	5.96	-4.28	2.9e-13	4.87e-11	RGS7	regulator of G-protein signaling 7
227755_at	9.61	5.98	12.35	2.96e-13	4.96e-11	ERN1	endoplasmic reticulum to nucleus signaling 1
237416_at	2.92	4.16	-2.37	3.32e-13	5.55e-11
210310_s_at	5.03	6.8	-3.41	3.47e-13	5.77e-11	FGF5	fibroblast growth factor 5
206806_at	4.22	6.66	-5.44	3.6e-13	5.98e-11	DGKI	diacylglycerol kinase, iota
209829_at	3.27	8.21	-30.62	3.69e-13	6.1e-11	FAM65B	family with sequence similarity 65, member B
243337_at	2.99	5.9	-7.52	3.78e-13	6.23e-11	FREM3	FRAS1 related extracellular matrix 3
219298_at	7.16	5.64	2.87	3.84e-13	6.31e-11	ECHDC3	enoyl-CoA hydratase domain containing 3
236081_at	4.69	8.97	-19.49	3.92e-13	6.44e-11	SNCA	synuclein alpha
222978_at	10.03	8.7	2.51	3.97e-13	6.5e-11	SURF4	surfeit 4
241506_at	3.18	6.91	-13.28	4.19e-13	6.83e-11
1558680_s_at	3.79	6.73	-7.69	4.25e-13	6.91e-11	PDE1A	phosphodiesterase 1A, calmodulin-dependent
210227_at	3.3	4.38	-2.12	4.46e-13	7.23e-11	DLGAP2	discs, large (Drosophila) homolog-associated protein 2
238194_at	4.62	6.03	-2.67	4.54e-13	7.31e-11	DGKK	diacylglycerol kinase, kappa
227250_at	9.56	6.33	9.43	4.59e-13	7.38e-11	KREMEN1	kringle containing transmembrane protein 1
220750_s_at	7.96	6.09	3.65	4.62e-13	7.4e-11	P3H1	prolyl 3-hydroxylase 1
218100_s_at	12.01	8.72	9.77	4.71e-13	7.52e-11	IFT57	intraflagellar transport 57
231984_at	6.99	5	3.98	4.99e-13	7.95e-11	MTAP	methylthioadenosine phosphorylase
1558796_a_at	3.89	7.05	-8.91	5.01e-13	7.95e-11	LOC101928307	uncharacterized LOC101928307
205638_at	3.41	10.07	-101.02	5.1e-13	8.07e-11	ADGRB3	adhesion G protein-coupled receptor B3
223574_x_at	4.85	7.83	-7.88	5.2e-13	8.2e-11	PPP2R2C	protein phosphatase 2, regulatory subunit B, gamma
230902_at	5.09	8.62	-11.58	5.25e-13	8.26e-11
207827_x_at	7.43	9.13	-3.26	5.29e-13	8.31e-11	SNCA	synuclein alpha
235798_at	6.87	9.53	-6.34	5.35e-13	8.37e-11	TMEM170B	transmembrane protein 170B
203527_s_at	6.16	8.8	-6.21	5.49e-13	8.57e-11	APC	adenomatous polyposis coli
206017_at	4.47	6.93	-5.5	5.84e-13	9.06e-11	KIAA0319	KIAA0319
214222_at	4.48	6.56	-4.22	5.95e-13	9.21e-11	DNAH7	dynein, axonemal, heavy chain 7
230271_at	10.47	7.02	10.95	6.01e-13	9.27e-11	ONECUT2	one cut homeobox 2
200654_at	10.89	9.39	2.83	6.17e-13	9.5e-11	P4HB	prolyl 4-hydroxylase, beta polypeptide
231391_at	3.09	5.35	-4.77	6.21e-13	9.53e-11	CTXN3	cortexin 3
206401_s_at	6.62	10.63	-16.1	6.41e-13	9.81e-11	MAPT	microtubule associated protein tau
239290_at	5.38	8.31	-7.64	6.53e-13	9.96e-11	FRMPD4	FERM and PDZ domain containing 4
241859_at	3.12	4.75	-3.08	6.64e-13	1.01e-10	PLCL1	phospholipase C-like 1
206070_s_at	11.41	7	21.19	6.87e-13	1.04e-10	EPHA3	EPH receptor A3
205330_at	3.63	8.99	-40.99	6.92e-13	1.05e-10	MN1	meningioma (disrupted in balanced translocation) 1
229759_s_at	3.49	4.96	-2.77	6.98e-13	1.05e-10	VEPH1	ventricular zone expressed PH domain containing 1
203525_s_at	8.22	10.65	-5.36	7.13e-13	1.07e-10	APC	adenomatous polyposis coli
210383_at	3.81	8.06	-19.12	7.18e-13	1.08e-10	SCN1A	sodium channel, voltage gated, type I alpha subunit
219532_at	5.74	9.21	-11.04	7.51e-13	1.12e-10	ELOVL4	ELOVL fatty acid elongase 4
236576_at	3.57	7.61	-16.42	7.81e-13	1.16e-10	CTNNA3	catenin (cadherin-associated protein), alpha 3
222288_at	9.92	6.79	8.75	7.85e-13	1.17e-10
203857_s_at	9.14	6.6	5.79	7.91e-13	1.17e-10	PDIA5	protein disulfide isomerase family A, member 5
215014_at	3.12	7.43	-19.81	8.08e-13	1.19e-10	KCND3	potassium channel, voltage gated Shal related subfamily D, member 3
219100_at	7.89	5.69	4.57	8.49e-13	1.25e-10	OBFC1	oligonucleotide/oligosaccharide-binding fold containing 1
206805_at	4.23	6.84	-6.1	8.78e-13	1.29e-10	SEMA3A	sema domain, immunoglobulin domain (Ig), short basic domain, secreted, (semaphorin) 3A
213317_at	3.05	4.94	-3.71	8.82e-13	1.29e-10	CLIC5	chloride intracellular channel 5
242828_at	3.9	8.56	-25.16	8.87e-13	1.3e-10	FIGN	fidgetin
219197_s_at	5.05	7.89	-7.15	9.21e-13	1.34e-10	SCUBE2	signal peptide, CUB domain, EGF-like 2
204529_s_at	3.27	8.25	-31.57	9.28e-13	1.35e-10	TOX	thymocyte selection-associated high mobility group box
206307_s_at	8.37	5.46	7.52	9.31e-13	1.35e-10	FOXD1	forkhead box D1
212300_at	7.73	5.53	4.59	9.39e-13	1.36e-10	TXLNA	taxilin alpha
227515_at	6.61	4.71	3.74	9.43e-13	1.36e-10	STAMBP	STAM binding protein
1553864_at	3.37	6.99	-12.27	9.5e-13	1.36e-10	GPR26	G protein-coupled receptor 26
219700_at	9.93	6.29	12.45	9.51e-13	1.36e-10	PLXDC1	plexin domain containing 1
237281_at	3.27	5.2	-3.8	9.6e-13	1.37e-10	AKAP14	A kinase (PRKA) anchor protein 14
1560091_a_at	8.13	5.37	6.77	9.69e-13	1.38e-10	PHF21B	PHD finger protein 21B
204726_at	3.52	7.27	-13.47	9.83e-13	1.4e-10	CDH13	cadherin 13
213601_at	5.48	8.03	-5.85	1.03e-12	1.47e-10	SLIT1	slit guidance ligand 1
1555974_a_at	6.55	4.45	4.29	1.06e-12	1.49e-10
209621_s_at	5.65	9.58	-15.18	1.09e-12	1.53e-10	PDLIM3	PDZ and LIM domain 3
237598_at	7.64	4.91	6.62	1.1e-12	1.55e-10	SEC1P	secretory blood group 1, pseudogene
201984_s_at	4.17	5.52	-2.54	1.11e-12	1.56e-10	EGFR	epidermal growth factor receptor
203263_s_at	8.06	6.04	4.04	1.13e-12	1.58e-10	ARHGEF9	Cdc42 guanine nucleotide exchange factor 9
1556129_at	6.99	5.35	3.12	1.13e-12	1.58e-10	ZNF778	zinc finger protein 778
38703_at	8.42	7.16	2.4	1.15e-12	1.61e-10	DNPEP	aspartyl aminopeptidase
209988_s_at	3.53	9.52	-63.6	1.17e-12	1.63e-10	ASCL1	achaete-scute family bHLH transcription factor 1
231213_at	3.53	9.54	-64.43	1.2e-12	1.66e-10	PDE1A	phosphodiesterase 1A, calmodulin-dependent
232201_at	7.7	5.26	5.41	1.24e-12	1.71e-10	NKD2	naked cuticle homolog 2 (Drosophila)
1554804_a_at	7.16	5.45	3.28	1.26e-12	1.74e-10	CLDN19	claudin 19
231986_at	5.08	8.72	-12.46	1.27e-12	1.74e-10	RIMS1	regulating synaptic membrane exocytosis 1
243237_at	4.1	5.35	-2.38	1.27e-12	1.74e-10	CFAP221	cilia and flagella associated protein 221
213847_at	9.1	6.63	5.53	1.3e-12	1.77e-10	PRPH	peripherin
237939_at	3.06	8.2	-35.21	1.34e-12	1.81e-10	EPHA5	EPH receptor A5
1556244_s_at	3.22	4.45	-2.36	1.34e-12	1.82e-10	LOC375196	uncharacterized LOC375196
232925_at	3.9	5.35	-2.73	1.39e-12	1.87e-10
201410_at	8.9	10.49	-3.02	1.4e-12	1.89e-10	PLEKHB2	pleckstrin homology domain containing, family B (evectins) member 2
213411_at	7.35	10.1	-6.72	1.41e-12	1.9e-10	ADAM22	ADAM metallopeptidase domain 22
229288_at	12.12	10.06	4.17	1.42e-12	1.9e-10	EPHA7	EPH receptor A7
231935_at	4.8	8.59	-13.86	1.42e-12	1.9e-10	ARPP21	cAMP-regulated phosphoprotein 21kDa
204086_at	8.62	5.57	8.27	1.43e-12	1.9e-10	PRAME	preferentially expressed antigen in melanoma
207307_at	3.24	7.7	-21.94	1.44e-12	1.92e-10	HTR2C	5-hydroxytryptamine (serotonin) receptor 2C, G protein-coupled
213832_at	4.64	9.62	-31.58	1.46e-12	1.94e-10	KCND3	potassium channel, voltage gated Shal related subfamily D, member 3
225781_at	7.23	9.01	-3.43	1.46e-12	1.94e-10	MAPK9	mitogen-activated protein kinase 9
1559355_at	4.32	5.6	-2.43	1.49e-12	1.98e-10	NXPH2	neurexophilin 2
208396_s_at	4	8.13	-17.56	1.5e-12	1.98e-10	PDE1A	phosphodiesterase 1A, calmodulin-dependent
226101_at	5.92	9.08	-8.91	1.55e-12	2.04e-10	PRKCE	protein kinase C, epsilon
1553865_a_at	5.1	7.85	-6.72	1.58e-12	2.07e-10	GPR26	G protein-coupled receptor 26
219746_at	5.22	6.73	-2.84	1.61e-12	2.11e-10	DPF3	D4, zinc and double PHD fingers, family 3
226507_at	8.15	9.52	-2.59	1.62e-12	2.11e-10	PAK1	p21 protein (Cdc42/Rac)-activated kinase 1
212632_at	6.91	9.87	-7.82	1.62e-12	2.11e-10	STX7	syntaxin 7
1563022_at	2.97	5.02	-4.15	1.64e-12	2.13e-10	CCDC160	coiled-coil domain containing 160
211484_s_at	5.56	7.05	-2.8	1.65e-12	2.14e-10	DSCAM	Down syndrome cell adhesion molecule
221750_at	7.97	9.72	-3.37	1.7e-12	2.2e-10	HMGCS1	3-hydroxy-3-methylglutaryl-CoA synthase 1 (soluble)
223272_s_at	10.09	8.22	3.67	1.73e-12	2.22e-10	NTPCR	nucleoside-triphosphatase, cancer-related
240746_s_at	7.95	4.78	9	1.77e-12	2.27e-10	LOC101927760	uncharacterized LOC101927760
205440_s_at	2.97	5.6	-6.18	1.78e-12	2.28e-10	NPY1R	neuropeptide Y receptor Y1
235228_at	3.19	7.57	-20.86	1.79e-12	2.29e-10	CCDC85A	coiled-coil domain containing 85A
229108_at	4.87	6.42	-2.93	1.85e-12	2.36e-10
233240_at	3.54	5.95	-5.3	1.85e-12	2.36e-10
225264_at	7.94	9.11	-2.25	1.87e-12	2.37e-10	RARS2	arginyl-tRNA synthetase 2, mitochondrial
225186_at	4.39	6.76	-5.18	1.94e-12	2.46e-10	RAPH1	Ras association (RalGDS/AF-6) and pleckstrin homology domains 1
202847_at	7.78	5.84	3.84	1.95e-12	2.46e-10	PCK2	phosphoenolpyruvate carboxykinase 2 (mitochondrial)
239144_at	4.12	9.36	-37.62	1.98e-12	2.5e-10	B3GAT2	beta-1,3-glucuronyltransferase 2
242007_at	5.45	9.16	-13.07	2e-12	2.52e-10	FBXO30	F-box protein 30
212345_s_at	9.58	7.53	4.15	2.03e-12	2.55e-10	CREB3L2	cAMP responsive element binding protein 3-like 2
1555352_at	3.21	5.64	-5.38	2.08e-12	2.6e-10	FOXP2	forkhead box P2
203462_x_at	9.79	8.13	3.17	2.09e-12	2.6e-10	EIF3B	eukaryotic translation initiation factor 3, subunit B
239911_at	9.94	6.85	8.49	2.09e-12	2.6e-10	ONECUT2	one cut homeobox 2
206330_s_at	5.5	6.99	-2.81	2.14e-12	2.66e-10	SHC3	SHC (Src homology 2 domain containing) transforming protein 3
236456_at	4.69	7.76	-8.42	2.19e-12	2.72e-10	PTPN5	protein tyrosine phosphatase, non-receptor type 5 (striatum-enriched)
230896_at	2.98	5.17	-4.57	2.2e-12	2.72e-10	BEND4	BEN domain containing 4
219215_s_at	6.98	4.73	4.75	2.25e-12	2.78e-10	SLC39A4	solute carrier family 39 (zinc transporter), member 4
1568803_at	4.06	6.84	-6.86	2.26e-12	2.79e-10
205498_at	3.34	7.02	-12.79	2.27e-12	2.79e-10	GHR	growth hormone receptor
215129_at	3.64	5.01	-2.58	2.33e-12	2.86e-10	PIK3C2G	phosphatidylinositol-4-phosphate 3-kinase, catalytic subunit type 2 gamma
230258_at	4.45	7.05	-6.06	2.39e-12	2.92e-10	GLIS3	GLIS family zinc finger 3
216073_at	3.4	6.36	-7.76	2.47e-12	3.01e-10	ANKRD34C	ankyrin repeat domain 34C
1570351_at	4.07	5.26	-2.27	2.48e-12	3.02e-10	ADAMTS6	ADAM metallopeptidase with thrombospondin type 1 motif 6
205721_at	4.89	6.51	-3.08	2.49e-12	3.02e-10	GFRA2	GDNF family receptor alpha 2
206253_at	3.94	6.58	-6.25	2.49e-12	3.02e-10	DLG2	discs, large homolog 2 (Drosophila)
244743_x_at	6.18	7.62	-2.72	2.55e-12	3.08e-10	ZNF138	zinc finger protein 138
201069_at	10.26	6.73	11.58	2.58e-12	3.11e-10	MMP2	matrix metallopeptidase 2
205112_at	4.35	6.98	-6.18	2.6e-12	3.12e-10	PLCE1	phospholipase C, epsilon 1
238624_at	6.65	4.78	3.67	2.6e-12	3.12e-10	LOC102724517; NLK	uncharacterized LOC102724517; nemo-like kinase
236440_at	3.81	5.43	-3.07	2.78e-12	3.32e-10	NETO1	neuropilin (NRP) and tolloid (TLL)-like 1
230834_at	4.65	6.44	-3.46	2.79e-12	3.32e-10
214772_at	5.03	8.4	-10.35	2.81e-12	3.34e-10	KIAA1549L	KIAA1549-like
203884_s_at	10.9	8.69	4.62	2.85e-12	3.37e-10	RAB11FIP2	RAB11 family interacting protein 2 (class I)
236264_at	4.09	8.9	-28.08	2.9e-12	3.42e-10	ADGRL3	adhesion G protein-coupled receptor L3
213419_at	3.94	6.73	-6.91	2.95e-12	3.47e-10	APBB2	amyloid beta (A4) precursor protein-binding, family B, member 2
241925_x_at	3.05	4.61	-2.95	2.99e-12	3.52e-10	SLC16A7	solute carrier family 16 (monocarboxylate transporter), member 7
222967_at	3.11	5.09	-3.93	3.02e-12	3.54e-10	SLC5A7	solute carrier family 5 (sodium/choline cotransporter), member 7
212488_at	9.77	6.58	9.11	3.18e-12	3.71e-10	COL5A1	collagen, type V, alpha 1
214755_at	6.08	4.34	3.35	3.2e-12	3.74e-10	UAP1L1	UDP-N-acetylglucosamine pyrophosphorylase 1 like 1
221523_s_at	6.13	9.41	-9.73	3.25e-12	3.78e-10	RRAGD	Ras-related GTP binding D
214183_s_at	3.86	6.74	-7.36	3.33e-12	3.88e-10	TKTL1	transketolase-like 1
204811_s_at	7.13	9.33	-4.59	3.35e-12	3.88e-10	CACNA2D2	calcium channel, voltage-dependent, alpha 2/delta subunit 2
230932_at	7.23	9.59	-5.14	3.48e-12	4.02e-10	RNF130	ring finger protein 130
242985_x_at	3.56	5.69	-4.37	3.51e-12	4.05e-10	RNF180	ring finger protein 180
236756_at	3.45	5.42	-3.94	3.53e-12	4.07e-10	CENPVP1; CENPVP2	centromere protein V pseudogene 1; centromere protein V pseudogene 2
217901_at	9.48	6.06	10.73	3.66e-12	4.21e-10	DSG2	desmoglein 2
233884_at	3.69	7.07	-10.45	3.7e-12	4.25e-10	HIVEP3	human immunodeficiency virus type I enhancer binding protein 3
227167_s_at	9.07	5.82	9.53	3.74e-12	4.28e-10	RASSF3	Ras association (RalGDS/AF-6) domain family member 3
218137_s_at	8.13	10.16	-4.07	3.75e-12	4.28e-10	SMAP1	small ArfGAP 1
218847_at	5.83	9.58	-13.42	3.8e-12	4.34e-10	IGF2BP2	insulin-like growth factor 2 mRNA binding protein 2
228412_at	6.63	5.05	2.99	3.82e-12	4.35e-10	LOC643072	uncharacterized LOC643072
237217_at	7.38	3.34	16.41	3.88e-12	4.4e-10	ADAMTSL1	ADAMTS like 1
216184_s_at	4.23	5.64	-2.66	3.96e-12	4.49e-10	RIMS1	regulating synaptic membrane exocytosis 1
224366_s_at	7.75	8.88	-2.19	4e-12	4.52e-10	REPS1	RALBP1 associated Eps domain containing 1
200732_s_at	8.82	10.53	-3.26	4.01e-12	4.52e-10	PTP4A1	protein tyrosine phosphatase type IVA, member 1
244174_at	7.45	3.53	15.12	4.1e-12	4.61e-10	LOC101926913	uncharacterized LOC101926913
237530_at	3.14	5.71	-5.95	4.11e-12	4.61e-10
229453_at	7.56	5.86	3.24	4.12e-12	4.61e-10	PDIA3	protein disulfide isomerase family A member 3
240331_at	3.15	4.56	-2.66	4.12e-12	4.61e-10
225344_at	7.47	9.76	-4.91	4.33e-12	4.84e-10	NCOA7	nuclear receptor coactivator 7
1560848_at	3.64	4.86	-2.34	4.37e-12	4.87e-10	LOC101927490	uncharacterized LOC101927490
207103_at	4.3	10.31	-64.55	4.47e-12	4.96e-10	KCND2	potassium channel, voltage gated Shal related subfamily D, member 2
226863_at	3.44	5.52	-4.23	4.47e-12	4.96e-10	FAM110C	family with sequence similarity 110, member C
226695_at	9.33	6.84	5.63	4.61e-12	5.11e-10	PRRX1	paired related homeobox 1
206051_at	5.36	10.38	-32.42	4.63e-12	5.11e-10	ELAVL4	ELAV like neuron-specific RNA binding protein 4
205135_s_at	7.07	5.61	2.74	4.63e-12	5.11e-10	NUFIP1	nuclear fragile X mental retardation protein interacting protein 1
202780_at	8.55	9.98	-2.7	4.69e-12	5.15e-10	OXCT1	3-oxoacid CoA-transferase 1
224415_s_at	9.28	8	2.42	4.75e-12	5.21e-10	HINT2	histidine triad nucleotide binding protein 2
219545_at	7.76	5.6	4.46	4.8e-12	5.26e-10	KCTD14; NDUFC2-KCTD14	potassium channel tetramerization domain containing 14; NDUFC2-KCTD14 readthrough
211301_at	5.21	6.35	-2.21	4.94e-12	5.39e-10	KCND3	potassium channel, voltage gated Shal related subfamily D, member 3
213113_s_at	7.85	6.45	2.65	4.99e-12	5.43e-10	SLC43A3	solute carrier family 43, member 3
227775_at	8.75	6.19	5.88	4.99e-12	5.43e-10	CELF6	CUGBP, Elav-like family member 6
240799_at	3.35	5.6	-4.76	5.13e-12	5.57e-10	SLC35F4	solute carrier family 35, member F4
1564841_at	3.5	9.03	-46.25	5.28e-12	5.72e-10	GABRA2	gamma-aminobutyric acid (GABA) A receptor, alpha 2
212899_at	8.32	9.61	-2.44	5.67e-12	6.12e-10	CDK19	cyclin-dependent kinase 19
216086_at	3.93	7.4	-11.11	5.67e-12	6.12e-10	SV2C	synaptic vesicle glycoprotein 2C
222953_at	3.91	7.13	-9.28	5.7e-12	6.14e-10	GPR83	G protein-coupled receptor 83
218691_s_at	6.1	4.16	3.81	5.86e-12	6.3e-10	PDLIM4	PDZ and LIM domain 4
224710_at	9.01	7.56	2.74	5.89e-12	6.31e-10	RAB34	RAB34, member RAS oncogene family
211685_s_at	6.35	9.29	-7.68	5.9e-12	6.31e-10	NCALD	neurocalcin delta
226908_at	9.04	4.48	23.64	6.05e-12	6.47e-10	LRIG3	leucine-rich repeats and immunoglobulin-like domains 3
213664_at	4.23	8.7	-22.13	6.07e-12	6.48e-10	SLC1A1	solute carrier family 1 (neuronal/epithelial high affinity glutamate transporter, system Xag), member 1
201380_at	7.55	5.59	3.9	6.17e-12	6.57e-10	CRTAP	cartilage associated protein
205257_s_at	5.8	9.6	-13.95	6.39e-12	6.79e-10	AMPH	amphiphysin
220316_at	5.85	9.79	-15.37	6.4e-12	6.79e-10	NPAS3	neuronal PAS domain protein 3
208378_x_at	3.87	5.11	-2.36	6.82e-12	7.22e-10	FGF5	fibroblast growth factor 5
208688_x_at	9.78	8.49	2.44	7.02e-12	7.41e-10	EIF3B	eukaryotic translation initiation factor 3, subunit B
219671_at	3.93	7.49	-11.78	7.22e-12	7.61e-10	HPCAL4	hippocalcin like 4
205126_at	7.5	5.93	2.97	7.48e-12	7.87e-10	VRK2	vaccinia related kinase 2
236395_at	3.23	4.74	-2.84	7.49e-12	7.87e-10
206343_s_at	3.93	7.98	-16.59	7.65e-12	8.02e-10	NRG1	neuregulin 1
221168_at	3.44	5.67	-4.67	7.68e-12	8.04e-10	PRDM13	PR domain containing 13
229944_at	3.05	4.92	-3.64	7.77e-12	8.11e-10	OPRK1	opioid receptor, kappa 1
1569290_s_at	3.45	5.63	-4.53	7.85e-12	8.18e-10	GRIA3	glutamate receptor, ionotropic, AMPA 3
214919_s_at	7.5	5.44	4.18	8.29e-12	8.63e-10	ANKHD1-EIF4EBP3; EIF4EBP3	ANKHD1-EIF4EBP3 readthrough; eukaryotic translation initiation factor 4E binding protein 3
208086_s_at	3.57	4.75	-2.27	8.35e-12	8.67e-10	DMD	dystrophin
1559072_a_at	4.37	5.87	-2.84	8.78e-12	9.1e-10	ELFN2	extracellular leucine-rich repeat and fibronectin type III domain containing 2
224848_at	11.25	8.51	6.68	8.94e-12	9.25e-10	CDK6	cyclin-dependent kinase 6
205578_at	7.79	4.98	7.01	9.08e-12	9.38e-10	ROR2	receptor tyrosine kinase-like orphan receptor 2
200945_s_at	10.64	9.52	2.19	9.11e-12	9.39e-10	SEC31A	SEC31 homolog A, COPII coat complex component
40148_at	3.7	6	-4.93	9.41e-12	9.68e-10	APBB2	amyloid beta (A4) precursor protein-binding, family B, member 2
204467_s_at	6.42	10.07	-12.57	9.69e-12	9.95e-10	SNCA	synuclein alpha
1553194_at	3.81	6.23	-5.37	9.83e-12	1.01e-09	NEGR1	neuronal growth regulator 1
1559546_s_at	3.23	5.08	-3.61	9.97e-12	1.02e-09	SNRPN	small nuclear ribonucleoprotein polypeptide N
242268_at	3.56	6.75	-9.12	1.02e-11	1.04e-09	CELF2	CUGBP, Elav-like family member 2
219471_at	4.96	7.31	-5.09	1.07e-11	1.09e-09	KIAA0226L	KIAA0226-like
213768_s_at	4.59	6.36	-3.42	1.1e-11	1.12e-09	ASCL1	achaete-scute family bHLH transcription factor 1
241424_at	4.97	6.35	-2.61	1.12e-11	1.13e-09	ELAVL4	ELAV like neuron-specific RNA binding protein 4
239710_at	3.07	7.45	-20.9	1.13e-11	1.14e-09	FIGN	fidgetin
224847_at	11.76	9.44	5.01	1.13e-11	1.14e-09	CDK6	cyclin-dependent kinase 6
221619_s_at	10.29	11.52	-2.35	1.14e-11	1.15e-09	MTCH1	mitochondrial carrier 1
210911_at	3.76	5.09	-2.51	1.18e-11	1.18e-09	ID2B	inhibitor of DNA binding 2B, dominant negative helix-loop-helix protein (pseudogene)
203075_at	9.91	8.39	2.88	1.19e-11	1.19e-09	SMAD2	SMAD family member 2
222520_s_at	8.03	4.21	14.06	1.2e-11	1.2e-09	IFT57	intraflagellar transport 57
216452_at	11	8.71	4.88	1.2e-11	1.2e-09	TRPM3	transient receptor potential cation channel, subfamily M, member 3
235129_at	4.69	6.66	-3.93	1.29e-11	1.28e-09	PPP1R1A	protein phosphatase 1, regulatory (inhibitor) subunit 1A
212828_at	4.73	8.56	-14.17	1.29e-11	1.28e-09	SYNJ2	synaptojanin 2
218854_at	10.45	7.09	10.3	1.31e-11	1.3e-09	DSE	dermatan sulfate epimerase
208017_s_at	3.54	5.16	-3.07	1.34e-11	1.32e-09	MCF2	MCF.2 cell line derived transforming sequence
203609_s_at	4.07	5.94	-3.64	1.39e-11	1.37e-09	ALDH5A1	aldehyde dehydrogenase 5 family, member A1
221861_at	6.59	8.03	-2.72	1.4e-11	1.38e-09	ARRB1	arrestin, beta 1
203127_s_at	7.54	6.12	2.69	1.41e-11	1.39e-09	SPTLC2	serine palmitoyltransferase, long chain base subunit 2
229851_s_at	9.16	7.61	2.93	1.41e-11	1.39e-09	C11orf54	chromosome 11 open reading frame 54
231764_at	7.21	5.89	2.5	1.43e-11	1.4e-09	CHRAC1	chromatin accessibility complex 1
205111_s_at	4.36	7.62	-9.57	1.43e-11	1.4e-09	PLCE1	phospholipase C, epsilon 1
240292_x_at	3.95	7.24	-9.75	1.46e-11	1.42e-09	ANKS1B	ankyrin repeat and sterile alpha motif domain containing 1B
238073_at	5.6	11.1	-45.27	1.46e-11	1.42e-09	ELAVL4	ELAV like neuron-specific RNA binding protein 4
236154_at	3.32	6.23	-7.56	1.53e-11	1.49e-09	QKI	QKI, KH domain containing, RNA binding
234985_at	11.13	8.77	5.13	1.57e-11	1.52e-09	LDLRAD3	low density lipoprotein receptor class A domain containing 3
209687_at	4.38	9.42	-32.84	1.58e-11	1.53e-09	CXCL12	chemokine (C-X-C motif) ligand 12
1559342_a_at	3.31	5.03	-3.3	1.6e-11	1.54e-09	SNRPN	small nuclear ribonucleoprotein polypeptide N
229340_at	4.45	6.11	-3.16	1.6e-11	1.54e-09	NKAPL	NFKB activating protein-like
233977_at	4.68	6.09	-2.65	1.61e-11	1.56e-09	GREB1L	growth regulation by estrogen in breast cancer-like
236563_at	8.69	4.58	17.29	1.63e-11	1.57e-09	RD3	retinal degeneration 3
213332_at	4.37	6.05	-3.21	1.66e-11	1.59e-09	PAPPA2	pappalysin 2
202934_at	11.33	8.02	9.91	1.74e-11	1.67e-09	HK2	hexokinase 2
221767_x_at	9.94	8.43	2.84	1.76e-11	1.69e-09	HDLBP	high density lipoprotein binding protein
220331_at	4.5	7.24	-6.66	1.77e-11	1.69e-09	CYP46A1	cytochrome P450, family 46, subfamily A, polypeptide 1
243998_at	3.05	6.9	-14.42	1.78e-11	1.7e-09	KRT222	keratin 222, type II
209217_s_at	7.36	6.02	2.53	1.8e-11	1.72e-09	WDR45	WD repeat domain 45
227417_at	4.39	6.89	-5.65	1.87e-11	1.78e-09	43526	mitochondrial amidoxime reducing component 2
206322_at	4.44	5.55	-2.16	1.89e-11	1.79e-09	SYN3	synapsin III
226811_at	3.99	6.71	-6.58	1.89e-11	1.79e-09	FAM46C	family with sequence similarity 46, member C
227313_at	8.01	6.95	2.08	1.9e-11	1.8e-09	CNPY4	canopy FGF signaling regulator 4
212396_s_at	7.82	6.39	2.7	1.91e-11	1.8e-09	EMC1	ER membrane protein complex subunit 1
226303_at	11.03	6.74	19.6	1.93e-11	1.82e-09	PGM5	phosphoglucomutase 5
203354_s_at	5.36	9.37	-16.11	1.98e-11	1.86e-09	PSD3	pleckstrin and Sec7 domain containing 3
221575_at	6.94	5.39	2.94	1.99e-11	1.86e-09	SCLY	selenocysteine lyase
222161_at	3.12	4.8	-3.2	2e-11	1.87e-09	NAALAD2	N-acetylated alpha-linked acidic dipeptidase 2
212775_at	8.1	5.73	5.18	2.03e-11	1.89e-09	OBSL1	obscurin-like 1
238766_at	6.53	4.79	3.33	2.06e-11	1.92e-09
212841_s_at	8.04	4.69	10.26	2.11e-11	1.96e-09	PPFIBP2	PTPRF interacting protein, binding protein 2 (liprin beta 2)
220949_s_at	7.2	5.92	2.43	2.11e-11	1.96e-09	C7orf49	chromosome 7 open reading frame 49
232549_at	2.9	4.37	-2.79	2.15e-11	1.99e-09	RBM11	RNA binding motif protein 11
225478_at	9.07	7.4	3.18	2.19e-11	2.02e-09	MFHAS1	malignant fibrous histiocytoma amplified sequence 1
209839_at	4.63	9.72	-34.02	2.19e-11	2.03e-09	DNM3	dynamin 3
210221_at	4.72	7.67	-7.74	2.2e-11	2.03e-09	CHRNA3	cholinergic receptor, nicotinic alpha 3
242203_at	8.78	5.03	13.42	2.25e-11	2.07e-09
231170_at	5.11	6.67	-2.94	2.25e-11	2.07e-09	CDKL5	cyclin-dependent kinase-like 5
239019_at	3.89	5.56	-3.16	2.41e-11	2.21e-09	KLF12	Kruppel-like factor 12
205220_at	3.71	5.87	-4.45	2.45e-11	2.24e-09	HCAR3	hydroxycarboxylic acid receptor 3
210612_s_at	4.36	8.47	-17.24	2.45e-11	2.24e-09	SYNJ2	synaptojanin 2
225163_at	7.51	10.57	-8.35	2.51e-11	2.29e-09	FRMD4A	FERM domain containing 4A
218640_s_at	10.3	6.89	10.64	2.6e-11	2.37e-09	PLEKHF2	pleckstrin homology domain containing, family F (with FYVE domain) member 2
239230_at	4.6	6.87	-4.82	2.69e-11	2.44e-09	HES5	hes family bHLH transcription factor 5
202946_s_at	8.93	11.46	-5.79	2.71e-11	2.46e-09	BTBD3	BTB (POZ) domain containing 3
221524_s_at	7.3	9.94	-6.22	2.77e-11	2.51e-09	RRAGD	Ras-related GTP binding D
1553619_a_at	4.3	5.47	-2.24	2.79e-11	2.53e-09	TRIM43; TRIM43B	tripartite motif containing 43; tripartite motif containing 43B
241864_x_at	7.95	4.92	8.17	2.81e-11	2.53e-09
1554593_s_at	2.95	8.07	-34.8	2.83e-11	2.55e-09	SLC1A6	solute carrier family 1 (high affinity aspartate/glutamate transporter), member 6
225950_at	7.88	9.56	-3.19	2.85e-11	2.56e-09	SAMD8	sterile alpha motif domain containing 8
202460_s_at	7.88	9.29	-2.65	2.85e-11	2.56e-09	LPIN2	lipin 2
225270_at	7.64	9.55	-3.76	2.85e-11	2.56e-09	NEO1	neogenin 1
219454_at	3.88	7.16	-9.7	2.86e-11	2.56e-09	EGFL6	EGF-like-domain, multiple 6
218361_at	8.56	7.24	2.51	3e-11	2.67e-09	GOLPH3L	golgi phosphoprotein 3-like
217143_s_at	11.26	4.69	94.74	3.03e-11	2.7e-09	TRDC	T cell receptor delta constant
234151_at	4.16	6.93	-6.84	3.05e-11	2.72e-09
213967_at	3.31	8.75	-43.21	3.07e-11	2.73e-09	RALYL	RALY RNA binding protein-like
238017_at	3.41	6.26	-7.19	3.1e-11	2.75e-09	SDR16C5	short chain dehydrogenase/reductase family 16C, member 5
232027_at	3.51	6.54	-8.14	3.11e-11	2.76e-09	SYNE1	spectrin repeat containing, nuclear envelope 1
212448_at	6.92	9.8	-7.4	3.21e-11	2.84e-09	NEDD4L	neural precursor cell expressed, developmentally down-regulated 4-like, E3 ubiquitin protein ligase
228973_at	5.36	9.36	-15.94	3.33e-11	2.93e-09	DLG2	discs, large homolog 2 (Drosophila)
218326_s_at	3.93	8.01	-16.96	3.33e-11	2.93e-09	LGR4	leucine-rich repeat containing G protein-coupled receptor 4
1555630_a_at	8.86	7.24	3.08	3.36e-11	2.95e-09	RAB34	RAB34, member RAS oncogene family
226789_at	9.81	4.38	43.23	3.42e-11	3e-09	EMB	embigin
225701_at	7.87	6.54	2.51	3.44e-11	3.01e-09	AKNA	AT-hook transcription factor
206022_at	3.87	9.3	-42.87	3.5e-11	3.06e-09	NDP	Norrie disease (pseudoglioma)
244246_at	6.4	4.33	4.2	3.51e-11	3.06e-09	MIPOL1	mirror-image polydactyly 1
210040_at	5.21	8.93	-13.22	3.51e-11	3.06e-09	SLC12A5	solute carrier family 12 (potassium/chloride transporter), member 5
237336_at	5.7	7.74	-4.09	3.52e-11	3.07e-09	ADD2	adducin 2 (beta)
219825_at	5.77	10.2	-21.69	3.56e-11	3.09e-09	CYP26B1	cytochrome P450, family 26, subfamily B, polypeptide 1
1554027_a_at	3.68	6.64	-7.73	3.57e-11	3.09e-09	SLC4A4	solute carrier family 4 (sodium bicarbonate cotransporter), member 4
225685_at	10.07	8.37	3.24	3.57e-11	3.09e-09	CDC42EP3	CDC42 effector protein (Rho GTPase binding) 3
216044_x_at	5.08	8.9	-14.09	3.77e-11	3.27e-09	FAM69A	family with sequence similarity 69, member A
1554012_at	3.26	6.27	-8.06	3.84e-11	3.32e-09	RSPO2	R-spondin 2
224164_at	5.52	7.89	-5.18	3.88e-11	3.34e-09	TPM3	tropomyosin 3
231489_x_at	3.29	5.48	-4.55	3.89e-11	3.35e-09	CREG2	cellular repressor of E1A-stimulated genes 2
230144_at	3.48	8.3	-28.28	3.9e-11	3.35e-09	GRIA3	glutamate receptor, ionotropic, AMPA 3
235205_at	6.07	9.17	-8.55	3.9e-11	3.35e-09	OXR1	oxidation resistance 1
219181_at	3.5	6.38	-7.37	4.06e-11	3.48e-09	LIPG	lipase, endothelial
215021_s_at	4.73	7.81	-8.43	4.09e-11	3.5e-09	NRXN3	neurexin 3
226068_at	8.46	4.11	20.35	4.11e-11	3.51e-09	SYK	spleen tyrosine kinase
232416_at	4.8	8.75	-15.52	4.18e-11	3.56e-09	CELF5	CUGBP, Elav-like family member 5
237015_at	8.83	5.42	10.62	4.27e-11	3.64e-09	LOC105371352	uncharacterized LOC105371352
206267_s_at	5.07	6.45	-2.61	4.31e-11	3.67e-09	MATK	megakaryocyte-associated tyrosine kinase
236308_at	11.16	8.98	4.52	4.35e-11	3.69e-09	VSTM2A	V-set and transmembrane domain containing 2A
206701_x_at	5.12	9.5	-20.77	4.35e-11	3.69e-09	EDNRB	endothelin receptor type B
231743_at	5.61	7.49	-3.69	4.41e-11	3.74e-09	LOC101929777; WNT3	uncharacterized LOC101929777; wingless-type MMTV integration site family, member 3
223582_at	9.41	6.98	5.4	4.43e-11	3.74e-09	ADGRV1	adhesion G protein-coupled receptor V1
242769_at	4.07	6.76	-6.44	4.43e-11	3.74e-09	CTTNBP2	cortactin binding protein 2
236325_at	3.69	5.57	-3.69	4.5e-11	3.79e-09	CEP126	centrosomal protein 126kDa
237400_at	7.4	5	5.28	4.58e-11	3.85e-09
225112_at	9.58	10.61	-2.05	4.68e-11	3.93e-09	ABI2	abl-interactor 2
238751_at	3.39	6.81	-10.71	4.72e-11	3.96e-09
213533_at	6.41	10.06	-12.53	4.83e-11	4.04e-09	NSG1	neuron specific gene family member 1
239221_at	4.78	5.98	-2.31	4.96e-11	4.15e-09	ADGRA1	adhesion G protein-coupled receptor A1
226913_s_at	4.81	9.48	-25.34	5.01e-11	4.19e-09	SOX8	SRY box 8
219368_at	3.78	9.21	-42.98	5.07e-11	4.22e-09	NAP1L2	nucleosome assembly protein 1-like 2
231851_at	7.95	5.91	4.12	5.07e-11	4.22e-09	RAVER2	ribonucleoprotein, PTB-binding 2
207038_at	4.79	6.26	-2.77	5.12e-11	4.25e-09	SLC16A6	solute carrier family 16, member 6
216191_s_at	10.73	3.93	111.1	5.13e-11	4.26e-09	TRDV3	T cell receptor delta variable 3
244260_at	4.08	5.66	-2.99	5.26e-11	4.36e-09
240336_at	4.1	6.09	-3.96	5.3e-11	4.39e-09	HBM	hemoglobin, mu
212608_s_at	9.28	11.1	-3.52	5.36e-11	4.43e-09	NUDT3	nudix hydrolase 3
220591_s_at	3.48	5.9	-5.37	5.38e-11	4.44e-09	EFHC2	EF-hand domain (C-terminal) containing 2
1559399_s_at	6.4	4.62	3.41	5.39e-11	4.44e-09	ZCCHC10	zinc finger, CCHC domain containing 10
223672_at	4.68	8.09	-10.62	5.47e-11	4.49e-09	SGIP1	SH3-domain GRB2-like (endophilin) interacting protein 1
219479_at	8.31	6.79	2.86	5.5e-11	4.51e-09	KDELC1	KDEL (Lys-Asp-Glu-Leu) containing 1
213938_at	6.74	9	-4.77	5.85e-11	4.79e-09	ERC2	ELKS/RAB6-interacting/CAST family member 2
207557_s_at	4.24	6.08	-3.56	5.91e-11	4.83e-09	RYR2	ryanodine receptor 2 (cardiac)
201479_at	10.31	9.16	2.23	5.99e-11	4.88e-09	DKC1	dyskeratosis congenita 1, dyskerin
204679_at	6.92	10.87	-15.37	6e-11	4.88e-09	KCNK1	potassium channel, two pore domain subfamily K, member 1
222925_at	3.09	4.44	-2.54	6.04e-11	4.91e-09	DCDC2	doublecortin domain containing 2
212112_s_at	8.47	10.32	-3.6	6.22e-11	5.03e-09	STX12	syntaxin 12
228457_at	5.77	7.39	-3.07	6.35e-11	5.13e-09	PPM1L	protein phosphatase, Mg2+/Mn2+ dependent, 1L
238752_at	3.46	5.71	-4.76	6.55e-11	5.28e-09	GPLD1	glycosylphosphatidylinositol specific phospholipase D1
236013_at	4.4	7.31	-7.52	6.58e-11	5.3e-09	CACNA1E	calcium channel, voltage-dependent, R type, alpha 1E subunit
209348_s_at	11.06	8.6	5.51	6.62e-11	5.32e-09	MAF	v-maf avian musculoaponeurotic fibrosarcoma oncogene homolog
1559545_at	3.75	6.54	-6.93	6.7e-11	5.38e-09	SNRPN	small nuclear ribonucleoprotein polypeptide N
204268_at	6.62	4.8	3.53	6.71e-11	5.38e-09	S100A2	S100 calcium binding protein A2
209460_at	7.69	12.2	-22.74	6.83e-11	5.47e-09	ABAT	4-aminobutyrate aminotransferase
225634_at	8.83	7.33	2.81	6.84e-11	5.47e-09	ZC3HAV1	zinc finger CCCH-type, antiviral 1
1552714_at	3.49	5.69	-4.61	6.91e-11	5.52e-09	CREG2	cellular repressor of E1A-stimulated genes 2
218216_x_at	9.56	8.34	2.34	7.04e-11	5.62e-09	ARL6IP4	ADP-ribosylation factor like GTPase 6 interacting protein 4
203912_s_at	7.07	6.06	2	7.1e-11	5.66e-09	DNASE1L1	deoxyribonuclease I-like 1
209200_at	5.61	10.08	-22.15	7.13e-11	5.67e-09	MEF2C	myocyte enhancer factor 2C
215664_s_at	3.38	5.33	-3.86	7.3e-11	5.79e-09	EPHA5	EPH receptor A5
1255_g_at	3.21	4.9	-3.24	7.32e-11	5.8e-09	GUCA1A	guanylate cyclase activator 1A (retina)
216944_s_at	5.11	9.11	-16.08	7.36e-11	5.83e-09	ITPR1	inositol 1,4,5-trisphosphate receptor, type 1
235532_at	8.27	6.92	2.55	7.57e-11	5.98e-09
239148_at	3.6	4.85	-2.38	7.64e-11	6.03e-09	MARVELD3	MARVEL domain containing 3
224851_at	12.14	9.49	6.26	7.71e-11	6.07e-09	CDK6	cyclin-dependent kinase 6
213405_at	7.41	8.99	-3.01	7.75e-11	6.09e-09	RAB22A	RAB22A, member RAS oncogene family
242098_at	3.39	4.56	-2.25	7.8e-11	6.12e-09	ARFGEF3	ARFGEF family member 3
235486_at	5.85	9.71	-14.54	7.81e-11	6.12e-09	KIAA1549L	KIAA1549-like
225205_at	8.67	9.81	-2.21	7.82e-11	6.12e-09	KIF3B	kinesin family member 3B
202741_at	10.06	11.49	-2.69	7.88e-11	6.16e-09	PRKACB	protein kinase, cAMP-dependent, catalytic, beta
236644_at	2.89	5.58	-6.49	7.94e-11	6.19e-09	RNF180	ring finger protein 180
213830_at	11.7	5.56	70.72	7.97e-11	6.21e-09	YME1L1	YME1-like 1 ATPase
201611_s_at	8.22	6.78	2.72	8.03e-11	6.25e-09	ICMT	isoprenylcysteine carboxyl methyltransferase
231341_at	9.51	3.27	75.78	8.1e-11	6.3e-09	SLC35D3	solute carrier family 35, member D3
206290_s_at	5.74	8.88	-8.81	8.19e-11	6.35e-09	RGS7	regulator of G-protein signaling 7
235483_at	8.48	5.44	8.26	8.2e-11	6.35e-09	STX3	syntaxin 3
203325_s_at	9.17	6.57	6.05	8.37e-11	6.47e-09	COL5A1	collagen, type V, alpha 1
204434_at	6.83	8.39	-2.94	8.5e-11	6.57e-09	SPATA2	spermatogenesis associated 2
210776_x_at	9.65	8.04	3.05	8.56e-11	6.61e-09	TCF3	transcription factor 3
200982_s_at	9.34	7.55	3.46	8.68e-11	6.68e-09	ANXA6	annexin A6
221447_s_at	10.75	5.54	36.98	8.7e-11	6.69e-09	GLT8D2	glycosyltransferase 8 domain containing 2
206490_at	4.09	5.33	-2.36	8.72e-11	6.69e-09	DLGAP1	discs, large (Drosophila) homolog-associated protein 1
205722_s_at	4.42	6.25	-3.56	8.73e-11	6.7e-09	GFRA2	GDNF family receptor alpha 2
1557729_at	4.87	6.24	-2.57	8.75e-11	6.71e-09	GRK5	G protein-coupled receptor kinase 5
222871_at	11	8.71	4.88	8.83e-11	6.76e-09	KLHDC8A	kelch domain containing 8A
49111_at	6.44	7.94	-2.83	8.85e-11	6.76e-09	ARRB1	arrestin, beta 1
1569788_at	3.2	5.92	-6.61	8.95e-11	6.82e-09	ST8SIA1	ST8 alpha-N-acetyl-neuraminide alpha-2,8-sialyltransferase 1
202740_at	7.93	5.41	5.73	9.03e-11	6.87e-09	ABHD14A-ACY1; ACY1	ABHD14A-ACY1 readthrough; aminoacylase 1
230645_at	5.03	8.31	-9.71	9.06e-11	6.88e-09	FRMD3	FERM domain containing 3
230788_at	6.69	9.44	-6.73	9.46e-11	7.16e-09	GCNT2	glucosaminyl (N-acetyl) transferase 2, I-branching enzyme (I blood group)
241706_at	4.18	6.06	-3.68	9.47e-11	7.16e-09	CPNE8	copine VIII
226233_at	9.28	7.46	3.53	9.83e-11	7.4e-09	B3GALNT2	beta-1,3-N-acetylgalactosaminyltransferase 2
209570_s_at	7.12	11.58	-21.94	9.83e-11	7.4e-09	NSG1	neuron specific gene family member 1
1559640_at	3.03	4.53	-2.84	1.01e-10	7.56e-09	ANKFN1	ankyrin-repeat and fibronectin type III domain containing 1
208216_at	7.45	3.75	13	1.01e-10	7.58e-09	DLX4	distal-less homeobox 4
1554592_a_at	3.14	6.9	-13.55	1.02e-10	7.63e-09	SLC1A6	solute carrier family 1 (high affinity aspartate/glutamate transporter), member 6
235874_at	3.51	5.44	-3.79	1.02e-10	7.63e-09	PRSS35	protease, serine 35
1553765_a_at	3.17	6.23	-8.3	1.03e-10	7.72e-09	KLHL32	kelch-like family member 32
210948_s_at	6.72	4.05	6.35	1.06e-10	7.86e-09	LEF1	lymphoid enhancer-binding factor 1
232562_at	4.58	6.58	-3.98	1.06e-10	7.86e-09	OTUD7A	OTU deubiquitinase 7A
218481_at	8.3	6.54	3.39	1.06e-10	7.88e-09	EXOSC5	exosome component 5
232720_at	4.72	7.41	-6.48	1.07e-10	7.9e-09	LINGO2	leucine rich repeat and Ig domain containing 2
214046_at	7.37	11.04	-12.77	1.08e-10	7.97e-09	FUT9	fucosyltransferase 9 (alpha (1,3) fucosyltransferase)
230864_at	5.12	7.04	-3.78	1.15e-10	8.49e-09	NIM1K	NIM1 serine/threonine protein kinase
236255_at	4.34	5.87	-2.9	1.15e-10	8.49e-09	PLEKHG4B	pleckstrin homology domain containing, family G (with RhoGef domain) member 4B
236344_at	5.36	7.54	-4.53	1.15e-10	8.49e-09	PDE1C	phosphodiesterase 1C, calmodulin-dependent 70kDa
227178_at	6.7	9.94	-9.43	1.15e-10	8.49e-09	CELF2	CUGBP, Elav-like family member 2
223393_s_at	8.23	5.94	4.88	1.18e-10	8.67e-09	TSHZ3	teashirt zinc finger homeobox 3
214619_at	5.24	6.32	-2.11	1.19e-10	8.69e-09	CRHR1; MGC57346-CRHR1	corticotropin releasing hormone receptor 1; MGC57346-CRHR1 readthrough
219527_at	5.17	6.49	-2.49	1.19e-10	8.69e-09	43526	mitochondrial amidoxime reducing component 2
227154_at	9.98	7.51	5.55	1.2e-10	8.77e-09	IGSF21	immunoglobin superfamily, member 21
206440_at	3.81	5.41	-3.05	1.2e-10	8.78e-09	LIN7A	lin-7 homolog A (C. elegans)
1553635_s_at	3.28	6.04	-6.78	1.2e-10	8.78e-09	TCTEX1D1	Tctex1 domain containing 1
236442_at	4.78	6.58	-3.48	1.22e-10	8.88e-09	DPF3	D4, zinc and double PHD fingers, family 3
206194_at	8.66	5.66	7.97	1.23e-10	8.92e-09	HOXC4	homeobox C4
213399_x_at	11.58	10.49	2.14	1.26e-10	9.17e-09	RPN2	ribophorin II
212774_at	10.92	12.62	-3.25	1.28e-10	9.26e-09	ZBTB18	zinc finger and BTB domain containing 18
203719_at	8.9	7.21	3.22	1.31e-10	9.46e-09	ERCC1	excision repair cross-complementation group 1
207693_at	4.36	6.37	-4.04	1.32e-10	9.54e-09	CACNB4	calcium channel, voltage-dependent, beta 4 subunit
229371_at	8.67	7.11	2.94	1.35e-10	9.71e-09
203040_s_at	7.92	6.57	2.54	1.35e-10	9.72e-09	HMBS	hydroxymethylbilane synthase
240665_at	3.96	6.65	-6.47	1.37e-10	9.81e-09
219132_at	6	9.79	-13.87	1.37e-10	9.82e-09	PELI2	pellino E3 ubiquitin protein ligase family member 2
209220_at	4.48	5.62	-2.19	1.38e-10	9.87e-09	GPC3	glypican 3
1559696_at	3.95	5.35	-2.63	1.39e-10	9.92e-09
241255_at	3.74	7.36	-12.31	1.39e-10	9.92e-09	CTNNA3	catenin (cadherin-associated protein), alpha 3
205625_s_at	3.94	11.59	-200.99	1.4e-10	9.97e-09	CALB1	calbindin 1
229824_at	5.65	9.2	-11.77	1.41e-10	1e-08	SHC3	SHC (Src homology 2 domain containing) transforming protein 3
202925_s_at	7.06	5.19	3.67	1.41e-10	1e-08	PLAGL2	pleiomorphic adenoma gene-like 2
224735_at	6.63	5.35	2.43	1.42e-10	1.01e-08	CYB561A3	cytochrome b561 family, member A3
227176_at	4.71	8.54	-14.26	1.44e-10	1.02e-08	SLC2A13	solute carrier family 2 (facilitated glucose transporter), member 13
212122_at	6.61	4.57	4.11	1.44e-10	1.02e-08	RHOQ	ras homolog family member Q
229116_at	6.52	9.42	-7.42	1.45e-10	1.03e-08	CNKSR2	connector enhancer of kinase suppressor of Ras 2
223612_s_at	4.85	6.42	-2.96	1.46e-10	1.03e-08	LNX1	ligand of numb-protein X 1, E3 ubiquitin protein ligase
226612_at	4.96	11.56	-97.4	1.48e-10	1.04e-08	UBE2QL1	ubiquitin conjugating enzyme E2Q family-like 1
213838_at	7.14	8.82	-3.19	1.48e-10	1.04e-08	NOL7	nucleolar protein 7
242964_at	9.09	4.19	29.78	1.48e-10	1.04e-08
226974_at	6.42	9.33	-7.51	1.5e-10	1.05e-08	NEDD4L	neural precursor cell expressed, developmentally down-regulated 4-like, E3 ubiquitin protein ligase
213689_x_at	5.17	8.79	-12.33	1.51e-10	1.06e-08	FAM69A	family with sequence similarity 69, member A
235211_at	6.39	4.61	3.45	1.52e-10	1.07e-08
239218_at	5.42	9.2	-13.73	1.53e-10	1.07e-08	PDE1C	phosphodiesterase 1C, calmodulin-dependent 70kDa
201074_at	9.72	8.27	2.74	1.54e-10	1.08e-08	SMARCC1	SWI/SNF related, matrix associated, actin dependent regulator of chromatin, subfamily c, member 1
207014_at	3.8	10.04	-75.51	1.55e-10	1.08e-08	GABRA2	gamma-aminobutyric acid (GABA) A receptor, alpha 2
202963_at	9.14	7.51	3.08	1.56e-10	1.09e-08	RFX5	regulatory factor X, 5 (influences HLA class II expression)
210232_at	5.96	10.06	-17.12	1.58e-10	1.1e-08	CDC42	cell division cycle 42
44790_s_at	3.64	6.86	-9.29	1.58e-10	1.1e-08	KIAA0226L	KIAA0226-like
213628_at	8.51	7.25	2.4	1.62e-10	1.13e-08	CLCC1	chloride channel CLIC-like 1
238532_at	4.63	7.18	-5.86	1.63e-10	1.13e-08	DPF3	D4, zinc and double PHD fingers, family 3
214315_x_at	9.34	6.99	5.1	1.63e-10	1.13e-08	CALR	calreticulin
230466_s_at	8.23	4.21	16.23	1.64e-10	1.13e-08	RASSF3	Ras association (RalGDS/AF-6) domain family member 3
226777_at	9.31	6.65	6.31	1.64e-10	1.13e-08	ADAM12	ADAM metallopeptidase domain 12
222931_s_at	7.69	6.17	2.87	1.66e-10	1.14e-08	THNSL1	threonine synthase-like 1
205478_at	6.48	8.64	-4.48	1.68e-10	1.16e-08	PPP1R1A	protein phosphatase 1, regulatory (inhibitor) subunit 1A
235201_at	4.55	9.82	-38.66	1.7e-10	1.17e-08	FOXP2	forkhead box P2
237472_at	3.93	8.15	-18.66	1.71e-10	1.17e-08	SOX1	SRY box 1
1552381_at	4.14	5.52	-2.61	1.73e-10	1.19e-08	SRSF12	serine/arginine-rich splicing factor 12
201983_s_at	5.08	8.5	-10.72	1.74e-10	1.19e-08	EGFR	epidermal growth factor receptor
221455_s_at	4.46	6.13	-3.18	1.77e-10	1.21e-08	LOC101929777; WNT3	uncharacterized LOC101929777; wingless-type MMTV integration site family, member 3
215052_at	4.84	7.07	-4.69	1.83e-10	1.25e-08	FRMPD4	FERM and PDZ domain containing 4
221786_at	6.32	8.19	-3.64	1.83e-10	1.25e-08	C6orf120	chromosome 6 open reading frame 120
215473_at	3.21	4.65	-2.72	1.86e-10	1.27e-08
209509_s_at	7.29	6.17	2.17	1.87e-10	1.27e-08	DPAGT1	dolichyl-phosphate (UDP-N-acetylglucosamine) N-acetylglucosaminephosphotransferase 1 (GlcNAc-1-P transferase)
239726_at	4.27	7.31	-8.26	1.9e-10	1.29e-08	ANK3	ankyrin 3, node of Ranvier (ankyrin G)
236574_at	5.5	6.7	-2.29	1.91e-10	1.29e-08
226185_at	5.7	9.09	-10.52	1.96e-10	1.33e-08	CDS1	CDP-diacylglycerol synthase 1
205068_s_at	5.05	6.48	-2.69	1.99e-10	1.35e-08	ARHGAP26	Rho GTPase activating protein 26
232927_at	3.48	5.04	-2.94	2.02e-10	1.37e-08
221792_at	8.3	10.01	-3.27	2.04e-10	1.38e-08	RAB6B	RAB6B, member RAS oncogene family
213106_at	11.75	10.06	3.24	2.11e-10	1.42e-08	ATP8A1	ATPase, aminophospholipid transporter (APLT), class I, type 8A, member 1
212631_at	6.24	8.54	-4.93	2.13e-10	1.44e-08	STX7	syntaxin 7
231347_at	4.6	6.28	-3.19	2.14e-10	1.44e-08	LOC100996694	uncharacterized LOC100996694
209216_at	8.63	7.31	2.49	2.15e-10	1.44e-08	WDR45	WD repeat domain 45
226826_at	7.04	9.68	-6.25	2.15e-10	1.45e-08	LSM11	LSM11, U7 small nuclear RNA associated
242762_s_at	4.47	7.85	-10.41	2.16e-10	1.45e-08	FAM171B	family with sequence similarity 171, member B
238440_at	8.86	6.02	7.15	2.16e-10	1.45e-08	CLYBL	citrate lyase beta like
225022_at	7.32	8.68	-2.56	2.17e-10	1.45e-08	GOPC	golgi-associated PDZ and coiled-coil motif containing
209418_s_at	8.56	6.84	3.3	2.18e-10	1.46e-08	THOC5	THO complex 5
241805_at	3.24	8.07	-28.57	2.21e-10	1.47e-08	GABRG1	gamma-aminobutyric acid (GABA) A receptor, gamma 1
244011_at	4.35	5.52	-2.24	2.23e-10	1.48e-08	PPM1K	protein phosphatase, Mg2+/Mn2+ dependent, 1K
221217_s_at	9.88	7.79	4.26	2.23e-10	1.48e-08	RBFOX1	RNA binding protein, fox-1 homolog (C. elegans) 1
218603_at	7.33	9.13	-3.48	2.24e-10	1.49e-08	HECA	hdc homolog, cell cycle regulator
204141_at	10.8	13.49	-6.48	2.26e-10	1.5e-08	TUBB2A	tubulin, beta 2A class IIa
1555246_a_at	3.37	4.61	-2.36	2.26e-10	1.5e-08	SCN1A	sodium channel, voltage gated, type I alpha subunit
210719_s_at	8.3	5.75	5.86	2.28e-10	1.51e-08	HMG20B	high mobility group 20B
231925_at	4.04	8.67	-24.84	2.31e-10	1.53e-08	P2RY1	purinergic receptor P2Y, G-protein coupled, 1
231423_s_at	6.53	5.25	2.42	2.32e-10	1.53e-08	ANKRD16	ankyrin repeat domain 16
219489_s_at	11.25	9.51	3.35	2.34e-10	1.54e-08	NXN	nucleoredoxin
231044_at	4.59	6.28	-3.22	2.35e-10	1.54e-08	C1orf194	chromosome 1 open reading frame 194
204466_s_at	6.7	10.21	-11.35	2.36e-10	1.55e-08	SNCA	synuclein alpha
220597_s_at	7.89	6.88	2.01	2.38e-10	1.56e-08	ARL6IP4	ADP-ribosylation factor like GTPase 6 interacting protein 4
203941_at	7.35	6.13	2.33	2.42e-10	1.59e-08	INTS9	integrator complex subunit 9
212425_at	6.42	8.52	-4.29	2.44e-10	1.6e-08	SCAMP1	secretory carrier membrane protein 1
209044_x_at	7.65	6.02	3.09	2.47e-10	1.61e-08	SF3B4	splicing factor 3b, subunit 4, 49kDa
226819_at	5.16	7.88	-6.61	2.48e-10	1.62e-08	LSM11	LSM11, U7 small nuclear RNA associated
244353_s_at	4.52	6.6	-4.23	2.51e-10	1.63e-08	SLC2A12	solute carrier family 2 (facilitated glucose transporter), member 12
236726_at	4.1	5.26	-2.23	2.53e-10	1.65e-08	RGS6	regulator of G-protein signaling 6
212776_s_at	7.97	5.35	6.13	2.55e-10	1.65e-08	OBSL1	obscurin-like 1
202609_at	8.08	11	-7.53	2.58e-10	1.68e-08	EPS8	epidermal growth factor receptor pathway substrate 8
205795_at	5.27	9.98	-26.07	2.6e-10	1.68e-08	NRXN3	neurexin 3
213310_at	7.82	6.01	3.51	2.63e-10	1.7e-08	AGO2	argonaute RISC catalytic component 2
228809_at	5.91	4.68	2.35	2.64e-10	1.71e-08	CXorf40A; CXorf40B	chromosome X open reading frame 40A; chromosome X open reading frame 40B
1558523_at	4.3	6.31	-4.02	2.69e-10	1.74e-08	FAM184A	family with sequence similarity 184, member A
203883_s_at	11.29	9.37	3.78	2.75e-10	1.77e-08	RAB11FIP2	RAB11 family interacting protein 2 (class I)
1560676_at	3.97	7.43	-11	2.76e-10	1.78e-08	SIAH3	siah E3 ubiquitin protein ligase family member 3
235527_at	3.18	7.42	-18.82	2.78e-10	1.79e-08	DLGAP1	discs, large (Drosophila) homolog-associated protein 1
231923_at	4.28	5.62	-2.53	2.81e-10	1.8e-08	TMEM150C	transmembrane protein 150C
205771_s_at	6.44	10.1	-12.62	2.81e-10	1.81e-08	AKAP7	A kinase (PRKA) anchor protein 7
220115_s_at	4.3	8.84	-23.3	2.82e-10	1.81e-08	CDH10	cadherin 10, type 2 (T2-cadherin)
212364_at	10.45	7.81	6.2	2.84e-10	1.82e-08	MYO1B	myosin IB
219734_at	3.79	6.02	-4.71	2.9e-10	1.86e-08	SIDT1	SID1 transmembrane family, member 1
237839_at	3.31	5.95	-6.26	2.91e-10	1.86e-08
203775_at	8.48	6.73	3.36	2.91e-10	1.86e-08	SLC25A13	solute carrier family 25 (aspartate/glutamate carrier), member 13
1552766_at	3.33	5.06	-3.33	2.98e-10	1.9e-08	HS6ST2	heparan sulfate 6-O-sulfotransferase 2
227599_at	6.69	9.09	-5.28	3.1e-10	1.97e-08	MB21D2	Mab-21 domain containing 2
213334_x_at	7.86	6.56	2.47	3.13e-10	1.99e-08	HAUS7	HAUS augmin like complex subunit 7
227604_at	6.16	4.92	2.36	3.16e-10	2e-08	TMEM185B	transmembrane protein 185B
203720_s_at	9.34	7.72	3.07	3.16e-10	2e-08	ERCC1	excision repair cross-complementation group 1
217585_at	3.47	4.74	-2.42	3.22e-10	2.04e-08	NEBL	nebulette
227202_at	3.79	10.64	-115.15	3.24e-10	2.05e-08	CNTN1	contactin 1
232120_at	4.51	5.75	-2.37	3.34e-10	2.11e-08
235759_at	8.34	6.07	4.81	3.34e-10	2.11e-08
225481_at	10.16	7.82	5.06	3.34e-10	2.11e-08	FRMD6	FERM domain containing 6
213913_s_at	10	8.14	3.64	3.36e-10	2.11e-08	TBC1D30	TBC1 domain family, member 30
223681_s_at	10.12	5.55	23.76	3.37e-10	2.12e-08	INADL	InaD-like (Drosophila)
209569_x_at	6.03	10.05	-16.2	3.4e-10	2.13e-08	NSG1	neuron specific gene family member 1
43511_s_at	6.51	8.38	-3.64	3.4e-10	2.13e-08	ARRB1	arrestin, beta 1
226576_at	3.96	7.43	-11.08	3.4e-10	2.13e-08	ARHGAP26	Rho GTPase activating protein 26
223536_at	6.79	9.56	-6.8	3.42e-10	2.14e-08	PSD2	pleckstrin and Sec7 domain containing 2
241856_at	10.16	5.67	22.4	3.44e-10	2.15e-08	IMPG2	interphotoreceptor matrix proteoglycan 2
242173_at	3.66	5.03	-2.58	3.45e-10	2.15e-08	PLD5	phospholipase D family, member 5
201136_at	8.14	6.25	3.69	3.45e-10	2.15e-08	PLP2	proteolipid protein 2 (colonic epithelium-enriched)
229815_at	5.38	9.57	-18.23	3.47e-10	2.16e-08	Gm17750; TMEM161B-AS1	predicted gene, 17750; TMEM161B antisense RNA 1
244111_at	3.23	7.67	-21.71	3.48e-10	2.16e-08	KRT222	keratin 222, type II
214099_s_at	6.1	8.02	-3.77	3.56e-10	2.21e-08	LOC100996724; PDE4DIP	phosphodiesterase 4D interacting protein-like; phosphodiesterase 4D interacting protein
235512_at	6.57	4.24	5.04	3.57e-10	2.21e-08	CDKL1	cyclin-dependent kinase-like 1 (CDC2-related kinase)
51158_at	7.82	5.07	6.72	3.58e-10	2.21e-08	FAM174B	family with sequence similarity 174, member B
202382_s_at	8.95	7.95	2.01	3.58e-10	2.21e-08	GNPDA1	glucosamine-6-phosphate deaminase 1
238304_at	3.91	5.7	-3.45	3.6e-10	2.22e-08
202148_s_at	8.51	7.26	2.37	3.62e-10	2.23e-08	PYCR1	pyrroline-5-carboxylate reductase 1
202995_s_at	8.96	6.51	5.48	3.63e-10	2.24e-08	FBLN1	fibulin 1
1555889_a_at	9.68	8	3.22	3.64e-10	2.24e-08	CRTAP	cartilage associated protein
213351_s_at	7.79	9.07	-2.43	3.68e-10	2.26e-08	TMCC1	transmembrane and coiled-coil domain family 1
231098_at	3.28	5.09	-3.51	3.71e-10	2.28e-08	LOC100507516	uncharacterized LOC100507516
235206_at	7.32	6.08	2.35	3.73e-10	2.29e-08	CNBD2	cyclic nucleotide binding domain containing 2
227072_at	10.95	7.09	14.59	3.78e-10	2.31e-08	RTTN	rotatin
219775_s_at	8.11	6.43	3.2	3.79e-10	2.32e-08	CPLX3	complexin 3
219366_at	7.77	6.18	3.02	3.8e-10	2.32e-08	AVEN	apoptosis, caspase activation inhibitor
217721_at	6.35	8.07	-3.29	3.87e-10	2.36e-08	43715	septin 7
207149_at	3.15	5.82	-6.33	3.9e-10	2.37e-08	CDH12	cadherin 12, type 2 (N-cadherin 2)
243278_at	3.42	9.32	-59.68	3.95e-10	2.4e-08	FOXP2	forkhead box P2
1562301_at	2.79	3.97	-2.26	3.99e-10	2.42e-08	C8orf34	chromosome 8 open reading frame 34
209561_at	7.66	5.97	3.21	4.07e-10	2.47e-08	THBS3	thrombospondin 3
244517_x_at	3.63	5.09	-2.76	4.07e-10	2.47e-08
229983_at	7.81	6.43	2.6	4.07e-10	2.47e-08	TIGD2	tigger transposable element derived 2
209651_at	8.28	6.74	2.91	4.11e-10	2.49e-08	TGFB1I1	transforming growth factor beta 1 induced transcript 1
201746_at	6.53	4.29	4.7	4.14e-10	2.5e-08	TP53	tumor protein p53
234269_at	3.37	4.63	-2.41	4.16e-10	2.51e-08
205590_at	3.94	8.99	-33.01	4.18e-10	2.51e-08	RASGRP1	RAS guanyl releasing protein 1 (calcium and DAG-regulated)
238356_at	3.4	4.79	-2.61	4.18e-10	2.51e-08	DOCK11	dedicator of cytokinesis 11
215718_s_at	6.8	7.83	-2.05	4.23e-10	2.54e-08	PHF3	PHD finger protein 3
228365_at	3.79	8.48	-25.81	4.25e-10	2.55e-08	CPNE8	copine VIII
201470_at	10.13	8.59	2.92	4.27e-10	2.56e-08	GSTO1	glutathione S-transferase omega 1
203905_at	8.49	7.33	2.25	4.28e-10	2.56e-08	PARN	poly(A)-specific ribonuclease
203760_s_at	6.39	8.26	-3.66	4.34e-10	2.59e-08	SLA	Src-like-adaptor
209529_at	4.14	5.51	-2.59	4.37e-10	2.61e-08	PLPP2	phospholipid phosphatase 2
210247_at	4.53	6.22	-3.22	4.4e-10	2.63e-08	SYN2	synapsin II
225675_at	9.35	6.96	5.23	4.41e-10	2.63e-08	TMEM260	transmembrane protein 260
208858_s_at	8.23	7.05	2.26	4.47e-10	2.66e-08	ESYT1	extended synaptotagmin-like protein 1
225999_at	6.46	8.47	-4.02	4.6e-10	2.73e-08	RIMKLB	ribosomal modification protein rimK-like family member B
208361_s_at	7.12	5.74	2.61	4.6e-10	2.73e-08	POLR3D	polymerase (RNA) III (DNA directed) polypeptide D, 44kDa
229103_at	5.76	7.88	-4.33	4.71e-10	2.79e-08	LOC101929777; WNT3	uncharacterized LOC101929777; wingless-type MMTV integration site family, member 3
227875_at	5.34	9.72	-20.83	4.71e-10	2.79e-08	KLHL13	kelch-like family member 13
202994_s_at	9.97	8.17	3.49	4.82e-10	2.85e-08	FBLN1	fibulin 1
203499_at	7.07	4.71	5.15	4.88e-10	2.89e-08	EPHA2	EPH receptor A2
203334_at	7.73	6.57	2.24	4.89e-10	2.89e-08	DHX8	DEAH (Asp-Glu-Ala-His) box polypeptide 8
242342_at	4.32	6.7	-5.21	4.97e-10	2.94e-08	GUCY1A2	guanylate cyclase 1, soluble, alpha 2
1557422_at	4.26	7.99	-13.28	5.04e-10	2.97e-08
201761_at	10.76	8.3	5.5	5.08e-10	2.99e-08	MTHFD2	methylenetetrahydrofolate dehydrogenase (NADP+ dependent) 2, methenyltetrahydrofolate cyclohydrolase
204762_s_at	5.31	8.6	-9.78	5.17e-10	3.04e-08	GNAO1	guanine nucleotide binding protein (G protein), alpha activating activity polypeptide O
207696_at	3.03	4.05	-2.03	5.25e-10	3.08e-08	FUT9	fucosyltransferase 9 (alpha (1,3) fucosyltransferase)
208689_s_at	10.89	9.43	2.76	5.31e-10	3.11e-08	RPN2	ribophorin II
211323_s_at	5.15	8.68	-11.55	5.31e-10	3.11e-08	ITPR1	inositol 1,4,5-trisphosphate receptor, type 1
206580_s_at	8.36	6.83	2.89	5.39e-10	3.15e-08	EFEMP2	EGF containing fibulin-like extracellular matrix protein 2
209437_s_at	5.34	7.06	-3.29	5.39e-10	3.15e-08	SPON1	spondin 1, extracellular matrix protein
206780_at	4.97	7.14	-4.51	5.42e-10	3.16e-08	GAD2	glutamate decarboxylase 2
239344_at	4.39	7.78	-10.55	5.42e-10	3.16e-08	LOC102724859	uncharacterized LOC102724859
201004_at	11.58	10.16	2.67	5.49e-10	3.2e-08	SSR4	signal sequence receptor, delta
236782_at	3.65	5.72	-4.2	5.51e-10	3.2e-08	SAMD3	sterile alpha motif domain containing 3
236748_at	4.7	6.02	-2.48	5.56e-10	3.23e-08	RASGEF1C	RasGEF domain family member 1C
213861_s_at	6.52	4.97	2.93	5.56e-10	3.23e-08	METTL21B	methyltransferase like 21B
241399_at	4.05	7.01	-7.79	5.61e-10	3.25e-08	FAM19A2	family with sequence similarity 19 (chemokine (C-C motif)-like), member A2
213666_at	7.41	9.98	-5.94	5.61e-10	3.25e-08	43714	septin 6
217716_s_at	9.97	8.68	2.45	5.63e-10	3.26e-08	SEC61A1	Sec61 translocon alpha 1 subunit
213811_x_at	9.31	7.79	2.87	5.64e-10	3.26e-08	TCF3	transcription factor 3
222301_at	6.13	8.99	-7.25	5.67e-10	3.27e-08	C1orf61	chromosome 1 open reading frame 61
212339_at	6.44	8.7	-4.81	5.69e-10	3.28e-08	EPB41L1	erythrocyte membrane protein band 4.1-like 1
225669_at	7.22	8.39	-2.26	5.71e-10	3.29e-08	IFNAR1	interferon (alpha, beta and omega) receptor 1
1554472_a_at	7.14	9.27	-4.39	5.71e-10	3.29e-08	PHF20L1	PHD finger protein 20-like 1
203929_s_at	7.24	10.79	-11.72	5.74e-10	3.3e-08	MAPT	microtubule associated protein tau
223497_at	6.83	8.56	-3.31	5.76e-10	3.31e-08	FAM135A	family with sequence similarity 135, member A
240106_at	5.24	6.62	-2.61	5.79e-10	3.32e-08	GNPTAB	N-acetylglucosamine-1-phosphate transferase, alpha and beta subunits
216869_at	5.03	6.73	-3.25	5.84e-10	3.35e-08	PDE1C	phosphodiesterase 1C, calmodulin-dependent 70kDa
241877_at	6.68	5.08	3.02	5.85e-10	3.35e-08
229012_at	4.63	7.66	-8.18	5.86e-10	3.35e-08	C9orf24	chromosome 9 open reading frame 24
230486_at	7.81	5.94	3.65	5.9e-10	3.37e-08
218070_s_at	6.73	5.04	3.23	5.93e-10	3.38e-08	GMPPA	GDP-mannose pyrophosphorylase A
213730_x_at	8.44	6.75	3.22	5.99e-10	3.41e-08	TCF3	transcription factor 3
226314_at	7.78	6.35	2.69	6.02e-10	3.43e-08	CHST14	carbohydrate (N-acetylgalactosamine 4-0) sulfotransferase 14
214230_at	6.18	10.6	-21.34	6.05e-10	3.44e-08	CDC42	cell division cycle 42
229362_at	6.38	5.32	2.09	6.08e-10	3.45e-08	PUS10	pseudouridylate synthase 10
244461_at	3.33	4.59	-2.4	6.12e-10	3.47e-08	SPECC1	sperm antigen with calponin homology and coiled-coil domains 1
218399_s_at	8.17	6.48	3.22	6.17e-10	3.49e-08	CDCA4	cell division cycle associated 4
239330_at	3.17	4.84	-3.2	6.19e-10	3.5e-08	DCAF12L2	DDB1 and CUL4 associated factor 12-like 2
228640_at	4.74	10.22	-44.56	6.23e-10	3.52e-08	PCDH7	protocadherin 7
232446_at	7.14	5.13	4.04	6.31e-10	3.56e-08	LOC90768	uncharacterized LOC90768
212765_at	10.15	11.2	-2.07	6.32e-10	3.56e-08	CAMSAP2	calmodulin regulated spectrin-associated protein family, member 2
230100_x_at	6.65	8.49	-3.58	6.37e-10	3.59e-08	PAK1	p21 protein (Cdc42/Rac)-activated kinase 1
220968_s_at	9.99	7.59	5.27	6.41e-10	3.6e-08	TSPAN9	tetraspanin 9
217886_at	8.24	9.48	-2.37	6.41e-10	3.6e-08	EPS15	epidermal growth factor receptor pathway substrate 15
203661_s_at	5.97	7.92	-3.86	6.47e-10	3.63e-08	TMOD1	tropomodulin 1
233337_s_at	8.78	6.68	4.28	6.58e-10	3.69e-08	SEZ6L2	seizure related 6 homolog (mouse)-like 2
226295_at	7.22	6.1	2.17	6.65e-10	3.72e-08	ITFG2; LOC100507424	integrin alpha FG-GAP repeat containing 2; uncharacterized LOC100507424
204687_at	6.6	9.5	-7.47	6.68e-10	3.73e-08	PARM1	prostate androgen-regulated mucin-like protein 1
228497_at	3.99	7.89	-14.93	6.69e-10	3.73e-08	SLC22A15	solute carrier family 22, member 15
235227_at	5.45	7.68	-4.69	6.7e-10	3.74e-08	STXBP5	syntaxin binding protein 5 (tomosyn)
200837_at	9.83	8.69	2.2	6.82e-10	3.8e-08	BCAP31	B-cell receptor-associated protein 31
203662_s_at	5.35	7.99	-6.26	6.93e-10	3.86e-08	TMOD1	tropomodulin 1
214204_at	4.2	5.94	-3.36	6.98e-10	3.88e-08	PACRG	PARK2 co-regulated
208166_at	3.91	5.12	-2.31	7.02e-10	3.89e-08	MMP16	matrix metallopeptidase 16 (membrane-inserted)
212276_at	10.31	8.45	3.65	7.04e-10	3.9e-08	LPIN1	lipin 1
221566_s_at	7.31	5.81	2.82	7.04e-10	3.9e-08	NOL3	nucleolar protein 3 (apoptosis repressor with CARD domain)
207871_s_at	5.79	7.42	-3.08	7.11e-10	3.93e-08	ST7; ST7-OT3	suppression of tumorigenicity 7; ST7 overlapping transcript 3
203304_at	9.56	6.95	6.08	7.21e-10	3.98e-08	BAMBI	BMP and activin membrane-bound inhibitor
239765_at	5.37	8.61	-9.39	7.3e-10	4.03e-08	CPEB3	cytoplasmic polyadenylation element binding protein 3
210047_at	4.87	3.87	2	7.33e-10	4.05e-08	SLC11A2	solute carrier family 11 (proton-coupled divalent metal ion transporter), member 2
59631_at	6.71	5.7	2.02	7.36e-10	4.05e-08	TXNRD3; TXNRD3NB	thioredoxin reductase 3; thioredoxin reductase 3 neighbor
225728_at	4.32	8.94	-24.58	7.37e-10	4.06e-08	SORBS2	sorbin and SH3 domain containing 2
209149_s_at	7.06	5.55	2.84	7.4e-10	4.07e-08	TM9SF1	transmembrane 9 superfamily member 1
201095_at	9.55	8.14	2.65	7.44e-10	4.09e-08	DAP	death-associated protein
1553415_at	2.88	5.23	-5.1	7.46e-10	4.09e-08	SLC17A8	solute carrier family 17 (vesicular glutamate transporter), member 8
243244_at	3.63	4.81	-2.26	7.54e-10	4.13e-08	CACNB4	calcium channel, voltage-dependent, beta 4 subunit
221713_s_at	6.03	7.23	-2.3	7.6e-10	4.15e-08	MAP6D1	MAP6 domain containing 1
202968_s_at	7.1	5.89	2.31	7.69e-10	4.2e-08	DYRK2	dual specificity tyrosine-(Y)-phosphorylation regulated kinase 2
203046_s_at	8.58	6.71	3.68	7.76e-10	4.23e-08	TIMELESS	timeless circadian clock
242517_at	4.05	7.32	-9.68	7.76e-10	4.23e-08	KISS1R	KISS1 receptor
222940_at	2.92	4.25	-2.5	7.78e-10	4.23e-08	SULT1E1	sulfotransferase family 1E member 1
223113_at	8.14	6.35	3.45	7.8e-10	4.24e-08	TMEM138	transmembrane protein 138
226033_at	7.01	8.21	-2.3	7.86e-10	4.27e-08	USP31	ubiquitin specific peptidase 31
1556613_s_at	6.51	4.47	4.1	8.04e-10	4.35e-08	DPY19L4	dpy-19-like 4 (C. elegans)
225442_at	9.81	8.03	3.45	8.04e-10	4.35e-08	DDR2	discoidin domain receptor tyrosine kinase 2
203656_at	7.69	8.84	-2.21	8.09e-10	4.38e-08	FIG4	FIG4 phosphoinositide 5-phosphatase
213990_s_at	5.7	8.87	-9.03	8.16e-10	4.41e-08	PAK7	p21 protein (Cdc42/Rac)-activated kinase 7
226058_at	6.76	5.57	2.28	8.17e-10	4.41e-08	B3GNT9	UDP-GlcNAc:betaGal beta-1,3-N-acetylglucosaminyltransferase 9
231077_at	3.72	6.58	-7.24	8.18e-10	4.41e-08	CFAP126	cilia and flagella associated protein 126
231467_at	4.56	5.72	-2.23	8.22e-10	4.43e-08
200923_at	10.2	7.12	8.5	8.27e-10	4.45e-08	LGALS3BP	lectin, galactoside-binding, soluble, 3 binding protein
226003_at	8.64	10.46	-3.52	8.33e-10	4.48e-08	KIF21A	kinesin family member 21A
214607_at	6.78	10.43	-12.62	8.5e-10	4.56e-08	PAK3	p21 protein (Cdc42/Rac)-activated kinase 3
226382_at	9.39	7.04	5.12	8.59e-10	4.61e-08	CAMK1D	calcium/calmodulin-dependent protein kinase ID
242856_at	3.76	6.08	-4.99	8.63e-10	4.63e-08
227209_at	5.12	11.2	-67.35	8.67e-10	4.64e-08	CNTN1	contactin 1
1556181_at	7.32	6.3	2.02	8.71e-10	4.66e-08	ANKRD65	ankyrin repeat domain 65
218816_at	5.53	7.08	-2.95	8.73e-10	4.67e-08	LRRC1	leucine rich repeat containing 1
224618_at	9.17	7.11	4.16	8.8e-10	4.7e-08	PTBP3	polypyrimidine tract binding protein 3
218613_at	6.15	10.66	-22.89	8.83e-10	4.71e-08	PSD3	pleckstrin and Sec7 domain containing 3
1558815_at	3.26	4.43	-2.25	8.93e-10	4.76e-08	SORBS2	sorbin and SH3 domain containing 2
204294_at	8.17	6.85	2.51	8.95e-10	4.76e-08	AMT	aminomethyltransferase
1560049_at	6.04	9.34	-9.81	8.96e-10	4.76e-08
235050_at	3.3	4.54	-2.36	9.04e-10	4.8e-08	SLC2A12	solute carrier family 2 (facilitated glucose transporter), member 12
33197_at	8.08	5.32	6.78	9.05e-10	4.8e-08	MYO7A	myosin VIIA
212970_at	5.42	8.08	-6.31	9.12e-10	4.83e-08	APBB2	amyloid beta (A4) precursor protein-binding, family B, member 2
219281_at	7.19	9.17	-3.95	9.18e-10	4.86e-08	MSRA	methionine sulfoxide reductase A
225427_s_at	9.38	8.34	2.05	9.22e-10	4.87e-08	APOA1BP	apolipoprotein A-I binding protein
223022_s_at	8.21	9.5	-2.46	9.27e-10	4.89e-08	VTA1	vesicle (multivesicular body) trafficking 1
208206_s_at	5.62	7.11	-2.82	9.35e-10	4.93e-08	RASGRP2	RAS guanyl releasing protein 2 (calcium and DAG-regulated)
205710_at	4.33	5.78	-2.74	9.42e-10	4.97e-08	LRP2	LDL receptor related protein 2
227491_at	5.73	7.58	-3.61	9.44e-10	4.97e-08	ELOVL6	ELOVL fatty acid elongase 6
230345_at	6.26	7.4	-2.2	9.44e-10	4.97e-08	SEMA7A	semaphorin 7A, GPI membrane anchor (John Milton Hagen blood group)
230394_at	4.75	5.78	-2.03	9.51e-10	5e-08	TCP10L	t-complex 10-like
229034_at	5.48	8.17	-6.45	9.53e-10	5e-08	SOBP	sine oculis binding protein homolog
239045_at	6.48	3.73	6.71	9.54e-10	5e-08
209867_s_at	6.04	10.05	-16.15	9.63e-10	5.05e-08	ADGRL3	adhesion G protein-coupled receptor L3
205805_s_at	8.23	5.89	5.05	9.71e-10	5.09e-08	ROR1	receptor tyrosine kinase-like orphan receptor 1
204487_s_at	7.46	5.84	3.08	9.74e-10	5.09e-08	KCNQ1	potassium channel, voltage gated KQT-like subfamily Q, member 1
238852_at	7.98	5.02	7.79	9.81e-10	5.13e-08	PRRX1	paired related homeobox 1
228680_at	8.08	9.96	-3.67	9.83e-10	5.13e-08	KIF3A	kinesin family member 3A
214697_s_at	8.4	5.67	6.64	9.96e-10	5.19e-08	PTBP3	polypyrimidine tract binding protein 3
232192_at	6.29	8.29	-3.99	1e-09	5.21e-08	LOC153811; RNF130	uncharacterized LOC153811; ring finger protein 130
228108_at	7.95	9.75	-3.47	1.01e-09	5.26e-08	PPM1L	protein phosphatase, Mg2+/Mn2+ dependent, 1L
206157_at	3.84	7.09	-9.49	1.02e-09	5.28e-08	PTX3	pentraxin 3, long
218720_x_at	8.78	6.62	4.47	1.03e-09	5.33e-08	SEZ6L2	seizure related 6 homolog (mouse)-like 2
203608_at	5.87	10.05	-18.15	1.03e-09	5.37e-08	ALDH5A1	aldehyde dehydrogenase 5 family, member A1
226530_at	7.17	4.98	4.57	1.04e-09	5.37e-08	BMF	Bcl2 modifying factor
229506_at	5.74	7.87	-4.37	1.05e-09	5.42e-08	PPM1L	protein phosphatase, Mg2+/Mn2+ dependent, 1L
213912_at	9.64	7.4	4.71	1.06e-09	5.49e-08	TBC1D30	TBC1 domain family, member 30
226850_at	8.24	6.94	2.47	1.06e-09	5.5e-08	SUMF1	sulfatase modifying factor 1
1561511_at	8.36	2.8	47.28	1.07e-09	5.51e-08
1555019_at	8.74	3.69	33.13	1.08e-09	5.58e-08	CDHR1	cadherin-related family member 1
222900_at	5.71	7.24	-2.88	1.08e-09	5.58e-08	NRIP3	nuclear receptor interacting protein 3
218204_s_at	7.58	5.91	3.19	1.09e-09	5.59e-08	FYCO1	FYVE and coiled-coil domain containing 1
227297_at	9.92	7.53	5.24	1.09e-09	5.59e-08	ITGA9	integrin alpha 9
217954_s_at	8.44	9.8	-2.57	1.09e-09	5.59e-08	PHF3	PHD finger protein 3
206177_s_at	3.7	5.67	-3.92	1.09e-09	5.59e-08	ARG1	arginase 1
1569316_at	4.46	5.82	-2.56	1.1e-09	5.62e-08	TRIM24	tripartite motif containing 24
205952_at	8.62	6.14	5.58	1.11e-09	5.69e-08	KCNK3	potassium channel, two pore domain subfamily K, member 3
211990_at	9.15	4.69	22.02	1.11e-09	5.71e-08	HLA-DPA1	major histocompatibility complex, class II, DP alpha 1
213004_at	8.88	7.12	3.39	1.12e-09	5.71e-08	ANGPTL2	angiopoietin like 2
222830_at	5.61	8.18	-5.96	1.12e-09	5.74e-08	GRHL1	grainyhead-like transcription factor 1
239738_at	3.45	4.8	-2.54	1.16e-09	5.91e-08	DACH2	dachshund family transcription factor 2
230480_at	8.53	5	11.58	1.16e-09	5.92e-08	PIWIL4	piwi-like RNA-mediated gene silencing 4
201379_s_at	8.8	7.79	2.01	1.16e-09	5.92e-08	TPD52L2	tumor protein D52-like 2
243317_at	5.03	6.65	-3.09	1.17e-09	5.93e-08
209324_s_at	5.92	7.88	-3.88	1.17e-09	5.94e-08	RGS16	regulator of G-protein signaling 16
218685_s_at	6.94	5.51	2.69	1.17e-09	5.96e-08	SMUG1	single-strand-selective monofunctional uracil-DNA glycosylase 1
206707_x_at	4.52	5.88	-2.57	1.18e-09	5.98e-08	FAM65B	family with sequence similarity 65, member B
220231_at	5.08	9.09	-16.08	1.18e-09	5.99e-08	PPP1R17	protein phosphatase 1, regulatory subunit 17
1559709_at	3.4	5.06	-3.17	1.18e-09	5.99e-08	ZNF138	zinc finger protein 138
206489_s_at	3.57	4.75	-2.27	1.2e-09	6.06e-08	DLGAP1	discs, large (Drosophila) homolog-associated protein 1
1568873_at	6.46	4.83	3.1	1.21e-09	6.1e-08	ZNF519	zinc finger protein 519
223315_at	3.53	6.42	-7.4	1.22e-09	6.13e-08	NTN4	netrin 4
212972_x_at	4.11	5.37	-2.39	1.22e-09	6.15e-08	APBB2	amyloid beta (A4) precursor protein-binding, family B, member 2
223541_at	4.46	7.88	-10.69	1.23e-09	6.16e-08	HAS3	hyaluronan synthase 3
223479_s_at	7.07	5.16	3.76	1.23e-09	6.16e-08	CHCHD5	coiled-coil-helix-coiled-coil-helix domain containing 5
225464_at	10.03	8.11	3.79	1.23e-09	6.16e-08	FRMD6	FERM domain containing 6
231109_at	3.76	5.79	-4.08	1.23e-09	6.17e-08
228528_at	6.41	3.56	7.21	1.23e-09	6.18e-08	C1orf132	chromosome 1 open reading frame 132
233388_at	3.72	4.92	-2.29	1.26e-09	6.28e-08
225605_at	7.33	6.25	2.11	1.26e-09	6.3e-08	TP53I13	tumor protein p53 inducible protein 13
202395_at	8.86	10.27	-2.66	1.29e-09	6.45e-08	NSF	N-ethylmaleimide-sensitive factor
200733_s_at	8.24	9.98	-3.34	1.3e-09	6.48e-08	PTP4A1	protein tyrosine phosphatase type IVA, member 1
212120_at	9.25	7.84	2.67	1.32e-09	6.55e-08	RHOQ	ras homolog family member Q
224859_at	8.91	7.88	2.04	1.34e-09	6.67e-08	CD276	CD276 molecule
219896_at	3.93	5.65	-3.29	1.35e-09	6.68e-08	CALY	calcyon neuron-specific vesicular protein
1556039_s_at	7.99	6.54	2.75	1.35e-09	6.69e-08	GPR173	G protein-coupled receptor 173
212909_at	4.96	8.9	-15.34	1.36e-09	6.74e-08	LYPD1	LY6/PLAUR domain containing 1
217286_s_at	9.28	10.37	-2.14	1.36e-09	6.75e-08	NDRG3	NDRG family member 3
1555578_at	2.94	4.81	-3.66	1.37e-09	6.77e-08
243681_at	4.51	8.82	-19.76	1.41e-09	6.95e-08	SHANK2	SH3 and multiple ankyrin repeat domains 2
213108_at	5.24	6.33	-2.13	1.43e-09	7.05e-08	CAMK2A	calcium/calmodulin-dependent protein kinase II alpha
213491_x_at	11.57	10.52	2.07	1.43e-09	7.07e-08	RPN2	ribophorin II
209030_s_at	11.34	9.29	4.14	1.49e-09	7.33e-08	CADM1	cell adhesion molecule 1
201505_at	10.7	8.49	4.65	1.52e-09	7.47e-08	LAMB1	laminin, beta 1
213268_at	7.83	10.19	-5.14	1.52e-09	7.49e-08	CAMTA1	calmodulin binding transcription activator 1
228028_at	6.03	7.36	-2.51	1.53e-09	7.53e-08	GAREM2	GRB2 associated regulator of MAPK1 2
209448_at	6.37	4.61	3.37	1.55e-09	7.6e-08	HTATIP2	HIV-1 Tat interactive protein 2
1553422_s_at	9.73	7.62	4.34	1.55e-09	7.61e-08	RBFOX1	RNA binding protein, fox-1 homolog (C. elegans) 1
46323_at	7.83	6.59	2.35	1.61e-09	7.89e-08	CANT1	calcium activated nucleotidase 1
211560_s_at	4.95	6.15	-2.29	1.62e-09	7.91e-08	ALAS2	5'-aminolevulinate synthase 2
241382_at	4.62	6.66	-4.12	1.62e-09	7.91e-08	PCP4L1	Purkinje cell protein 4 like 1
205651_x_at	3.73	7.14	-10.63	1.62e-09	7.91e-08	RAPGEF4	Rap guanine nucleotide exchange factor 4
229549_at	7.39	5.66	3.32	1.62e-09	7.91e-08	CALU	calumenin
207276_at	3.21	7.53	-19.92	1.62e-09	7.92e-08	CDR1	cerebellar degeneration related protein 1
232010_at	3.67	10.07	-84.86	1.65e-09	8.02e-08	FSTL5	follistatin-like 5
232541_at	3.98	7.76	-13.74	1.65e-09	8.04e-08
229893_at	5.65	7.86	-4.63	1.67e-09	8.1e-08	FRMD3	FERM domain containing 3
223604_at	7.32	9.21	-3.68	1.68e-09	8.17e-08	GARNL3	GTPase activating Rap/RanGAP domain-like 3
227653_at	6.91	5.27	3.12	1.7e-09	8.25e-08	TRMT5	tRNA methyltransferase 5
205818_at	6.16	10.05	-14.89	1.72e-09	8.33e-08	BRINP1	bone morphogenetic protein/retinoic acid inducible neural-specific 1
227415_at	7.06	9.81	-6.73	1.73e-09	8.38e-08	DGKH	diacylglycerol kinase, eta
206368_at	3.9	4.99	-2.13	1.76e-09	8.5e-08	CPLX2	complexin 2
209683_at	4.64	8.21	-11.92	1.76e-09	8.5e-08	FAM49A	family with sequence similarity 49, member A
223886_s_at	9.02	10.36	-2.53	1.76e-09	8.5e-08	RNF146	ring finger protein 146
215186_at	7.25	5.6	3.13	1.76e-09	8.5e-08	TBC1D30	TBC1 domain family, member 30
228121_at	6.16	9.62	-10.98	1.77e-09	8.51e-08	TGFB2; TGFB2-OT1	transforming growth factor beta 2; TGFB2 overlapping transcript 1
230598_at	5.38	3.93	2.74	1.77e-09	8.53e-08
230286_at	5.99	7.68	-3.23	1.79e-09	8.61e-08	SLC6A11	solute carrier family 6 (neurotransmitter transporter), member 11
219785_s_at	7.46	5.47	3.96	1.8e-09	8.64e-08	C16orf95	chromosome 16 open reading frame 95
211555_s_at	4.02	6.77	-6.73	1.81e-09	8.68e-08	GUCY1B3	guanylate cyclase 1, soluble, beta 3
211055_s_at	5.07	3.33	3.35	1.82e-09	8.73e-08	INVS	inversin
203420_at	8.86	10.21	-2.54	1.83e-09	8.76e-08	FAM8A1	family with sequence similarity 8, member A1
216381_x_at	7.48	6.31	2.25	1.84e-09	8.78e-08	AKR7A3	aldo-keto reductase family 7, member A3 (aflatoxin aldehyde reductase)
205549_at	6.44	12.02	-47.9	1.84e-09	8.79e-08	PCP4	Purkinje cell protein 4
211566_x_at	8.12	7.08	2.06	1.85e-09	8.84e-08	BRE	brain and reproductive organ-expressed (TNFRSF1A modulator)
209356_x_at	8.37	6.6	3.43	1.86e-09	8.86e-08	EFEMP2	EGF containing fibulin-like extracellular matrix protein 2
227112_at	8.66	9.82	-2.24	1.86e-09	8.86e-08	TMCC1	transmembrane and coiled-coil domain family 1
225665_at	10.13	8.62	2.84	1.86e-09	8.86e-08	ZAK	sterile alpha motif and leucine zipper containing kinase AZK
240214_at	5.11	7.42	-4.96	1.86e-09	8.86e-08	RSPH4A; RWDD1	radial spoke head 4 homolog A (Chlamydomonas); RWD domain containing 1
218728_s_at	8.26	6.91	2.55	1.88e-09	8.92e-08	CNIH4	cornichon family AMPA receptor auxiliary protein 4
226959_at	9.31	7	4.95	1.9e-09	9e-08	CAMK1D	calcium/calmodulin-dependent protein kinase ID
219253_at	6.46	5.34	2.18	1.9e-09	9e-08	TMEM185B	transmembrane protein 185B
218874_s_at	6.64	9.29	-6.26	1.91e-09	9.03e-08	ATAT1	alpha tubulin acetyltransferase 1
235733_at	8.26	5.7	5.9	1.91e-09	9.03e-08	GXYLT2	glucoside xylosyltransferase 2
220443_s_at	6.33	4.65	3.19	1.94e-09	9.19e-08	VAX2	ventral anterior homeobox 2
218795_at	7.26	6	2.39	1.96e-09	9.25e-08	ACP6	acid phosphatase 6, lysophosphatidic
1554872_a_at	3.62	4.8	-2.26	1.97e-09	9.28e-08	HMGCLL1	3-hydroxymethyl-3-methylglutaryl-CoA lyase-like 1
229317_at	7	9.12	-4.36	1.98e-09	9.34e-08	KPNA5	karyopherin alpha 5 (importin alpha 6)
226651_at	7.42	9.12	-3.25	2.03e-09	9.54e-08	HOMER1	homer scaffolding protein 1
206209_s_at	8.91	5.41	11.34	2.06e-09	9.66e-08	CA4	carbonic anhydrase IV
1552400_a_at	3.76	4.98	-2.33	2.06e-09	9.7e-08	TMEM266	transmembrane protein 266
213685_at	7.43	6.27	2.23	2.07e-09	9.7e-08	TCEB3-AS1	TCEB3 antisense RNA 1
201937_s_at	7.1	5.62	2.79	2.07e-09	9.71e-08	DNPEP	aspartyl aminopeptidase
237203_at	7.53	4.36	9	2.08e-09	9.77e-08	LOC101929305	uncharacterized LOC101929305
219000_s_at	7.91	6.57	2.54	2.11e-09	9.88e-08	DSCC1	DNA replication and sister chromatid cohesion 1
227368_at	5.53	7.82	-4.87	2.11e-09	9.88e-08
213568_at	8.16	3.7	22	2.15e-09	1e-07	OSR2	odd-skipped related transciption factor 2
219440_at	8.67	6.44	4.67	2.21e-09	1.03e-07	RAI2	retinoic acid induced 2
226705_at	9.14	7.55	3.02	2.21e-09	1.03e-07	FGFR1	fibroblast growth factor receptor 1
235745_at	8.08	4.75	10.08	2.23e-09	1.04e-07	ERN1	endoplasmic reticulum to nucleus signaling 1
225627_s_at	11.48	9.67	3.49	2.24e-09	1.04e-07	CACHD1	cache domain containing 1
213421_x_at	5.19	6.48	-2.44	2.25e-09	1.04e-07	PRSS3	protease, serine, 3
227452_at	5	6.9	-3.74	2.26e-09	1.05e-07	LINC00511; LINC00673	long intergenic non-protein coding RNA 511; long intergenic non-protein coding RNA 673
206140_at	7.98	4.59	10.52	2.32e-09	1.08e-07	LHX2	LIM homeobox 2
238577_s_at	3.7	6	-4.91	2.32e-09	1.08e-07	TSHZ2	teashirt zinc finger homeobox 2
237250_at	3.55	8.76	-36.97	2.34e-09	1.08e-07	GABRA2	gamma-aminobutyric acid (GABA) A receptor, alpha 2
204068_at	8.63	6.74	3.7	2.38e-09	1.1e-07	STK3	serine/threonine kinase 3
242651_at	4.72	5.99	-2.41	2.39e-09	1.1e-07
202804_at	8.4	6.94	2.75	2.4e-09	1.11e-07	ABCC1	ATP binding cassette subfamily C member 1
232067_at	6.39	8.14	-3.36	2.42e-09	1.12e-07	FAXC	failed axon connections homolog
223278_at	3.46	5.77	-4.97	2.43e-09	1.12e-07	GJB2	gap junction protein beta 2
235634_at	8.31	9.97	-3.16	2.44e-09	1.12e-07	PURG	purine-rich element binding protein G
1560723_at	3.55	4.81	-2.4	2.47e-09	1.14e-07	LOC283731	uncharacterized LOC283731
210139_s_at	11.05	9.45	3.05	2.49e-09	1.15e-07	PMP22	peripheral myelin protein 22
243599_at	3.83	5.25	-2.68	2.49e-09	1.15e-07
228507_at	4.02	6.13	-4.31	2.51e-09	1.15e-07	PDE3A	phosphodiesterase 3A, cGMP-inhibited
237802_at	5.54	9.65	-17.3	2.53e-09	1.16e-07	XKR4	X-linked Kx blood group related 4
1562834_at	5.25	6.31	-2.08	2.55e-09	1.17e-07
238871_at	6.11	8.72	-6.13	2.56e-09	1.17e-07	MLLT4	myeloid/lymphoid or mixed-lineage leukemia; translocated to, 4
203389_at	7.35	8.77	-2.67	2.56e-09	1.17e-07	KIF3C	kinesin family member 3C
227144_at	6.73	8.2	-2.78	2.59e-09	1.18e-07	KIAA0930	KIAA0930
233433_at	5.4	6.81	-2.67	2.62e-09	1.2e-07
207030_s_at	11.96	10.56	2.64	2.63e-09	1.2e-07	CSRP2	cysteine and glycine-rich protein 2
218969_at	7.54	6.44	2.14	2.66e-09	1.21e-07	PAM16	presequence translocase-associated motor 16 homolog (S. cerevisiae)
218924_s_at	7.46	6.13	2.51	2.67e-09	1.22e-07	CTBS	chitobiase, di-N-acetyl-
227414_at	5.95	4.49	2.75	2.71e-09	1.23e-07	RHBDD1	rhomboid domain containing 1
213094_at	3.48	5.93	-5.48	2.71e-09	1.23e-07	ADGRG6	adhesion G protein-coupled receptor G6
236734_at	3.78	5.7	-3.78	2.75e-09	1.25e-07	SLITRK1	SLIT and NTRK-like family, member 1
204546_at	7.11	8.49	-2.6	2.78e-09	1.26e-07	KIAA0513	KIAA0513
59697_at	7.15	9.15	-4.01	2.83e-09	1.28e-07	RAB15	RAB15, member RAS oncogene family
230587_at	7.22	5.41	3.5	2.83e-09	1.28e-07	STGC3	uncharacterized STGC3
229276_at	7.66	5.25	5.31	2.83e-09	1.28e-07	IGSF9	immunoglobulin superfamily, member 9
222212_s_at	9.3	7.66	3.12	2.86e-09	1.29e-07	CERS2	ceramide synthase 2
212540_at	9.65	8.11	2.9	2.89e-09	1.31e-07	CDC34	cell division cycle 34
242070_at	3.87	5.37	-2.84	2.91e-09	1.32e-07	LOC728485	uncharacterized LOC728485
226117_at	8.27	6.43	3.57	2.91e-09	1.32e-07	TIFA	TRAF-interacting protein with forkhead-associated domain
210409_at	6.08	8.21	-4.38	2.93e-09	1.32e-07	MLLT4-AS1	MLLT4 antisense RNA 1 (head to head)
203298_s_at	7.69	9.01	-2.48	2.94e-09	1.33e-07	JARID2	jumonji, AT rich interactive domain 2
235953_at	5	6.83	-3.54	2.94e-09	1.33e-07	ZNF610	zinc finger protein 610
209199_s_at	5.79	9.47	-12.83	2.99e-09	1.35e-07	MEF2C	myocyte enhancer factor 2C
227394_at	9.4	11.32	-3.8	2.99e-09	1.35e-07	NCAM1	neural cell adhesion molecule 1
204984_at	4.38	6.48	-4.28	3e-09	1.35e-07	GPC4	glypican 4
229526_at	5.41	7	-3.01	3.03e-09	1.36e-07	AQP11	aquaporin 11
203636_at	10.69	8.53	4.47	3.03e-09	1.36e-07	MID1	midline 1
236300_at	4.09	6.09	-4.01	3.04e-09	1.36e-07	PDE3A	phosphodiesterase 3A, cGMP-inhibited
209531_at	7.08	6.01	2.1	3.04e-09	1.36e-07	GSTZ1	glutathione S-transferase zeta 1
1553394_a_at	4.44	8.11	-12.81	3.04e-09	1.36e-07	TFAP2B	transcription factor AP-2 beta (activating enhancer binding protein 2 beta)
214853_s_at	9.76	8.13	3.1	3.05e-09	1.36e-07	SHC1	SHC (Src homology 2 domain containing) transforming protein 1
230593_at	3.89	5.09	-2.3	3.05e-09	1.36e-07	GRIK3	glutamate receptor, ionotropic, kainate 3
216039_at	3.4	7.54	-17.57	3.06e-09	1.36e-07	GABRA2	gamma-aminobutyric acid (GABA) A receptor, alpha 2
222977_at	8.76	7.05	3.26	3.06e-09	1.36e-07	SURF4	surfeit 4
223194_s_at	6.31	8.44	-4.4	3.07e-09	1.37e-07	SLC22A23	solute carrier family 22, member 23
201013_s_at	11.25	9.69	2.95	3.14e-09	1.4e-07	PAICS	phosphoribosylaminoimidazole carboxylase, phosphoribosylaminoimidazole succinocarboxamide synthetase
227565_at	7.36	9.24	-3.68	3.18e-09	1.41e-07	KLHL5	kelch-like family member 5
220987_s_at	6.68	4.64	4.13	3.19e-09	1.41e-07	AKIP1; NUAK2	A kinase (PRKA) interacting protein 1; NUAK family, SNF1-like kinase, 2
1559697_a_at	3.6	4.95	-2.56	3.19e-09	1.41e-07
205202_at	9.41	10.58	-2.24	3.19e-09	1.41e-07	PCMT1	protein-L-isoaspartate (D-aspartate) O-methyltransferase
232291_at	6.77	3.9	7.29	3.21e-09	1.42e-07	MIR17HG; MIR18A; MIR19A; MIR19B1; MIR20A; MIR92A1	miR-17-92 cluster host gene; microRNA 18a; microRNA 19a; microRNA 19b-1; microRNA 20a; microRNA 92a-1
204027_s_at	7.03	5.86	2.24	3.23e-09	1.43e-07	METTL1	methyltransferase like 1
202715_at	8.15	6.56	3.02	3.24e-09	1.43e-07	CAD	carbamoyl-phosphate synthetase 2, aspartate transcarbamylase, and dihydroorotase
207463_x_at	4.92	6.32	-2.64	3.3e-09	1.45e-07	PRSS3	protease, serine, 3
226607_at	7.96	9.47	-2.85	3.33e-09	1.47e-07	C20orf194	chromosome 20 open reading frame 194
214661_s_at	7.51	6.33	2.26	3.34e-09	1.47e-07	NOP14	NOP14 nucleolar protein
209238_at	9.99	7.61	5.22	3.34e-09	1.47e-07	STX3	syntaxin 3
224952_at	6.51	8.38	-3.64	3.38e-09	1.48e-07	TANC2	tetratricopeptide repeat, ankyrin repeat and coiled-coil containing 2
215469_at	4.13	7.22	-8.51	3.44e-09	1.51e-07	SLITRK5	SLIT and NTRK-like family, member 5
204722_at	6.44	9.68	-9.47	3.47e-09	1.52e-07	SCN3B	sodium channel, voltage gated, type III beta subunit
228745_at	8.65	10.13	-2.79	3.48e-09	1.52e-07	SGTB	small glutamine-rich tetratricopeptide repeat (TPR)-containing, beta
218908_at	7.58	5.19	5.23	3.5e-09	1.53e-07	ASPSCR1	alveolar soft part sarcoma chromosome region, candidate 1
220615_s_at	4.25	6.52	-4.82	3.5e-09	1.53e-07	FAR2	fatty acyl-CoA reductase 2
229645_at	5.98	8.39	-5.29	3.6e-09	1.57e-07	FAM69C	family with sequence similarity 69, member C
215321_at	4.99	9.14	-17.81	3.62e-09	1.58e-07	RUNDC3B	RUN domain containing 3B
201900_s_at	10.23	9.02	2.32	3.63e-09	1.58e-07	AKR1A1	aldo-keto reductase family 1, member A1 (aldehyde reductase)
204396_s_at	6.01	8.5	-5.64	3.65e-09	1.59e-07	GRK5	G protein-coupled receptor kinase 5
218032_at	9.23	11.24	-4.03	3.7e-09	1.61e-07	SNN	stannin
235342_at	4.35	10.17	-56.27	3.72e-09	1.61e-07	SPOCK3	sparc/osteonectin, cwcv and kazal-like domains proteoglycan (testican) 3
237159_x_at	3.53	4.67	-2.21	3.72e-09	1.61e-07	AP1S3	adaptor-related protein complex 1 sigma 3 subunit
210466_s_at	10.9	9.59	2.49	3.77e-09	1.63e-07	SERBP1	SERPINE1 mRNA binding protein 1
231715_s_at	7.89	5.65	4.72	3.77e-09	1.63e-07	PYCR2	pyrroline-5-carboxylate reductase family, member 2
221880_s_at	8.23	5.88	5.12	3.82e-09	1.66e-07	FAM174B	family with sequence similarity 174, member B
213744_at	4.06	7.68	-12.3	3.86e-09	1.67e-07	ATRNL1	attractin-like 1
208959_s_at	9.29	8.22	2.09	3.86e-09	1.67e-07	ERP44	endoplasmic reticulum protein 44
210735_s_at	4.5	5.79	-2.44	3.88e-09	1.67e-07	CA12	carbonic anhydrase XII
212489_at	8.78	6.02	6.8	3.93e-09	1.69e-07	COL5A1	collagen, type V, alpha 1
203364_s_at	8.41	7.18	2.35	3.94e-09	1.7e-07	ATG13	autophagy related 13
241966_at	4.81	6.63	-3.54	3.97e-09	1.71e-07	MYO5A	myosin VA
227929_at	4.1	7.74	-12.5	4e-09	1.72e-07	LIN7A	lin-7 homolog A (C. elegans)
226001_at	7.92	9.83	-3.76	4.09e-09	1.76e-07	KLHL5	kelch-like family member 5
1555579_s_at	6.33	10.29	-15.58	4.09e-09	1.76e-07	PTPRM	protein tyrosine phosphatase, receptor type, M
224355_s_at	4.72	6.4	-3.2	4.13e-09	1.77e-07	MS4A8	membrane-spanning 4-domains, subfamily A, member 8
202181_at	9.45	7.98	2.77	4.13e-09	1.77e-07	SUSD6	sushi domain containing 6
238650_x_at	7.42	6.42	2.01	4.13e-09	1.77e-07	WDR89	WD repeat domain 89
212747_at	8.31	10.05	-3.35	4.14e-09	1.77e-07	ANKS1A	ankyrin repeat and sterile alpha motif domain containing 1A
205550_s_at	8.84	7.69	2.21	4.21e-09	1.8e-07	BRE	brain and reproductive organ-expressed (TNFRSF1A modulator)
227618_at	4.39	6.96	-5.95	4.23e-09	1.81e-07	NHSL2	NHS-like 2
202632_at	7.95	6.95	2	4.26e-09	1.82e-07	DPH1; OVCA2	diphthamide biosynthesis 1; ovarian tumor suppressor candidate 2
238606_at	6.41	5.01	2.65	4.3e-09	1.83e-07	ZNF747	zinc finger protein 747
214987_at	5.29	6.52	-2.34	4.33e-09	1.84e-07	GAB1	GRB2-associated binding protein 1
242999_at	6.83	9.07	-4.71	4.34e-09	1.84e-07	ARHGEF7	Rho guanine nucleotide exchange factor 7
1569178_at	2.75	4.61	-3.63	4.37e-09	1.85e-07	GRIA4	glutamate receptor, ionotropic, AMPA 4
200067_x_at	9.41	10.91	-2.83	4.39e-09	1.86e-07	SNX3	sorting nexin 3
209513_s_at	7.84	9.44	-3.03	4.46e-09	1.89e-07	HSDL2	hydroxysteroid dehydrogenase like 2
212288_at	8.36	10.31	-3.87	4.51e-09	1.91e-07	FNBP1	formin binding protein 1
231329_at	3.32	6.12	-6.97	4.56e-09	1.93e-07
243686_at	3.46	5.55	-4.23	4.64e-09	1.96e-07	LINGO2	leucine rich repeat and Ig domain containing 2
221810_at	6.61	8.25	-3.11	4.68e-09	1.98e-07	RAB15	RAB15, member RAS oncogene family
212942_s_at	10.12	7.27	7.23	4.73e-09	1.99e-07	CEMIP	cell migration inducing protein, hyaluronan binding
234321_x_at	5.88	7	-2.17	4.74e-09	2e-07	NHSL1	NHS-like 1
219402_s_at	8.68	6.92	3.37	4.75e-09	2e-07	DERL1	derlin 1
201566_x_at	5.75	9.23	-11.16	4.81e-09	2.02e-07	ID2	inhibitor of DNA binding 2, dominant negative helix-loop-helix protein
209866_s_at	5.56	9.7	-17.59	4.86e-09	2.04e-07	ADGRL3	adhesion G protein-coupled receptor L3
225585_at	9.3	10.91	-3.05	4.92e-09	2.06e-07	RAP2A	RAP2A, member of RAS oncogene family
219557_s_at	6.28	9.18	-7.45	4.95e-09	2.07e-07	NRIP3	nuclear receptor interacting protein 3
229626_at	4.68	6.51	-3.56	4.97e-09	2.08e-07	CCDC184	coiled-coil domain containing 184
206020_at	8.08	5.26	7.05	5.01e-09	2.09e-07	SOCS6	suppressor of cytokine signaling 6
220429_at	4.09	6.51	-5.36	5.01e-09	2.09e-07	NDST3	N-deacetylase/N-sulfotransferase (heparan glucosaminyl) 3
206857_s_at	8.03	10.04	-4.02	5.02e-09	2.1e-07	FKBP1B	FK506 binding protein 1B
226416_at	7.83	6.48	2.55	5.09e-09	2.12e-07	ERI1	exoribonuclease 1
202657_s_at	8.77	7.58	2.29	5.12e-09	2.14e-07	SERTAD2	SERTA domain containing 2
218974_at	9.01	11.03	-4.05	5.13e-09	2.14e-07	SOBP	sine oculis binding protein homolog
1565567_at	3.92	5.5	-2.98	5.17e-09	2.15e-07
206622_at	5.33	7.75	-5.35	5.21e-09	2.16e-07	TRH	thyrotropin-releasing hormone
242620_at	4.22	5.56	-2.54	5.21e-09	2.16e-07
229587_at	6.94	5.76	2.26	5.22e-09	2.16e-07	UBA2	ubiquitin-like modifier activating enzyme 2
1556580_a_at	3.61	7.82	-18.49	5.26e-09	2.18e-07
241470_x_at	3.06	5.31	-4.74	5.28e-09	2.19e-07	RASSF9	Ras association (RalGDS/AF-6) domain family (N-terminal) member 9
207540_s_at	8.39	5	10.51	5.29e-09	2.19e-07	SYK	spleen tyrosine kinase
223340_at	8.96	10.13	-2.24	5.3e-09	2.19e-07	ATL1	atlastin GTPase 1
235677_at	6.4	5.37	2.04	5.32e-09	2.2e-07	SRR	serine racemase
229649_at	5.79	10.69	-29.91	5.32e-09	2.2e-07	NRXN3	neurexin 3
225335_at	7.96	6.92	2.05	5.34e-09	2.2e-07	ZNF496	zinc finger protein 496
217774_s_at	11.54	10.35	2.28	5.41e-09	2.23e-07	TRMT112	tRNA methyltransferase 11-2 homolog (S. cerevisiae)
1559257_a_at	5.88	8.26	-5.19	5.55e-09	2.29e-07	MAGI1	membrane associated guanylate kinase, WW and PDZ domain containing 1
213955_at	7.31	5.99	2.51	5.63e-09	2.32e-07	MYOZ3	myozenin 3
211630_s_at	8.54	7.26	2.42	5.66e-09	2.33e-07	GSS	glutathione synthetase
237515_at	3.17	6	-7.11	5.68e-09	2.33e-07	TMEM56	transmembrane protein 56
206002_at	8.45	3.84	24.33	5.74e-09	2.36e-07	ADGRG2	adhesion G protein-coupled receptor G2
235230_at	7.35	9.2	-3.61	5.81e-09	2.38e-07	PLCXD2	phosphatidylinositol-specific phospholipase C, X domain containing 2
225162_at	9.69	8.05	3.12	5.82e-09	2.39e-07	SH3D19	SH3 domain containing 19
215938_s_at	6.71	5.54	2.24	5.83e-09	2.39e-07	PLA2G6	phospholipase A2, group VI (cytosolic, calcium-independent)
201584_s_at	10.05	8.74	2.48	5.92e-09	2.42e-07	DDX39A	DEAD (Asp-Glu-Ala-Asp) box polypeptide 39A
230224_at	7.51	8.86	-2.54	5.96e-09	2.44e-07	ZCCHC18	zinc finger, CCHC domain containing 18
223168_at	11.22	9.74	2.79	5.98e-09	2.44e-07	RHOU	ras homolog family member U
202183_s_at	7.94	6.56	2.61	5.98e-09	2.44e-07	KIF22	kinesin family member 22
208189_s_at	8.22	5.98	4.71	5.99e-09	2.45e-07	MYO7A	myosin VIIA
207873_x_at	8.77	6.58	4.56	6.05e-09	2.47e-07	SEZ6L	seizure related 6 homolog (mouse)-like
202993_at	8.12	6.3	3.52	6.06e-09	2.47e-07	ILVBL	ilvB (bacterial acetolactate synthase)-like
231930_at	4.43	9.2	-27.17	6.09e-09	2.48e-07	ELMOD1; LOC643923	ELMO/CED-12 domain containing 1; uncharacterized LOC643923
224437_s_at	7.97	9.31	-2.54	6.1e-09	2.48e-07	VTA1	vesicle (multivesicular body) trafficking 1
235371_at	9.57	6.29	9.73	6.11e-09	2.48e-07	GXYLT2	glucoside xylosyltransferase 2
212416_at	9.8	10.85	-2.07	6.29e-09	2.55e-07	SCAMP1	secretory carrier membrane protein 1
221858_at	7.4	8.59	-2.29	6.3e-09	2.55e-07	TBC1D12	TBC1 domain family, member 12
218950_at	7.54	5.7	3.6	6.31e-09	2.55e-07	ARAP3	ArfGAP with RhoGAP domain, ankyrin repeat and PH domain 3
223311_s_at	7.3	5.77	2.87	6.34e-09	2.56e-07	MTA3	metastasis associated 1 family member 3
205626_s_at	4.69	11.6	-119.74	6.4e-09	2.58e-07	CALB1	calbindin 1
213570_at	5.71	4.62	2.13	6.42e-09	2.59e-07	EIF4E2	eukaryotic translation initiation factor 4E family member 2
236077_at	6.73	5.34	2.63	6.43e-09	2.59e-07	GANC	glucosidase, alpha; neutral C
235658_at	4.09	6.83	-6.69	6.46e-09	2.6e-07
208821_at	9.65	8.52	2.19	6.52e-09	2.62e-07	SNRPB	small nuclear ribonucleoprotein polypeptides B and B1
203395_s_at	5.49	8.39	-7.47	6.57e-09	2.65e-07	HES1	hes family bHLH transcription factor 1
206498_at	8.37	5.52	7.2	6.58e-09	2.65e-07	OCA2	oculocutaneous albinism II
204953_at	6.97	10.67	-13.01	6.59e-09	2.65e-07	SNAP91	synaptosome associated protein 91kDa
206071_s_at	8.01	4.39	12.31	6.59e-09	2.65e-07	EPHA3	EPH receptor A3
222681_at	7.9	6.72	2.27	6.62e-09	2.65e-07	POGLUT1	protein O-glucosyltransferase 1
214812_s_at	9.31	7.77	2.93	6.62e-09	2.65e-07	MOB1A	MOB kinase activator 1A
206183_s_at	4.22	5.28	-2.08	6.63e-09	2.65e-07	HERC3; LOC101929134	HECT and RLD domain containing E3 ubiquitin protein ligase 3; uncharacterized LOC101929134
212390_at	6.64	9.09	-5.46	6.66e-09	2.66e-07	LOC100996724; PDE4DIP	phosphodiesterase 4D interacting protein-like; phosphodiesterase 4D interacting protein
206385_s_at	6.87	11.58	-26.13	6.67e-09	2.67e-07	ANK3	ankyrin 3, node of Ranvier (ankyrin G)
229763_at	5.06	6.21	-2.22	6.69e-09	2.67e-07	FOXP4	forkhead box P4
214945_at	4.14	6.94	-6.97	6.69e-09	2.67e-07	FAM153A; FAM153B; FAM153C; LOC100507387; LOC105377751	family with sequence similarity 153, member A; family with sequence similarity 153, member B; family with sequence similarity 153, member C, pseudogene; uncharacterized LOC100507387; uncharacterized LOC105377751
243816_at	7.18	5.64	2.91	6.71e-09	2.67e-07	ZNF70	zinc finger protein 70
206001_at	4.49	6.8	-4.97	6.72e-09	2.68e-07	NPY	neuropeptide Y
223392_s_at	7.81	5.9	3.76	6.75e-09	2.69e-07	TSHZ3	teashirt zinc finger homeobox 3
221859_at	4.41	5.61	-2.3	6.77e-09	2.69e-07	SYT13	synaptotagmin XIII
211518_s_at	8.56	5.53	8.19	6.8e-09	2.7e-07	BMP4	bone morphogenetic protein 4
203329_at	6.05	9.02	-7.83	6.87e-09	2.73e-07	PTPRM	protein tyrosine phosphatase, receptor type, M
227456_s_at	6.73	7.76	-2.05	6.92e-09	2.74e-07	C6orf136	chromosome 6 open reading frame 136
212685_s_at	9.51	8.41	2.14	6.97e-09	2.76e-07	TBL2	transducin (beta)-like 2
224863_at	6.99	10.48	-11.17	7.01e-09	2.78e-07	GNAQ	guanine nucleotide binding protein (G protein), q polypeptide
205814_at	4.95	9.4	-21.86	7.02e-09	2.78e-07	GRM3	glutamate receptor, metabotropic 3
207165_at	8.68	6.34	5.07	7.07e-09	2.8e-07	HMMR	hyaluronan-mediated motility receptor (RHAMM)
209824_s_at	7.17	8.78	-3.05	7.18e-09	2.83e-07	ARNTL	aryl hydrocarbon receptor nuclear translocator-like
232547_at	6.8	8.66	-3.62	7.18e-09	2.83e-07	SRCIN1	SRC kinase signaling inhibitor 1
204576_s_at	9.28	7.84	2.71	7.18e-09	2.83e-07	CLUAP1	clusterin associated protein 1
203637_s_at	10.99	8.83	4.47	7.18e-09	2.83e-07	MID1	midline 1
232424_at	3.38	5.02	-3.11	7.4e-09	2.92e-07	PRDM16	PR domain containing 16
210859_x_at	6.83	5.63	2.3	7.47e-09	2.94e-07	CLN3	ceroid-lipofuscinosis, neuronal 3
225589_at	4.87	8.3	-10.8	7.65e-09	3.01e-07	SH3RF1	SH3 domain containing ring finger 1
240847_at	3.08	4.42	-2.53	7.67e-09	3.01e-07
201572_x_at	9.03	7.92	2.15	7.7e-09	3.02e-07	DCTD	dCMP deaminase
213271_s_at	7.34	8.66	-2.5	7.76e-09	3.04e-07	DOPEY1	dopey family member 1
225540_at	11.01	12.45	-2.72	7.78e-09	3.05e-07	MAP2	microtubule associated protein 2
203274_at	8.33	7.06	2.42	7.85e-09	3.07e-07	F8A1; F8A2; F8A3	coagulation factor VIII-associated 1; coagulation factor VIII-associated 2; coagulation factor VIII-associated 3
209459_s_at	7.5	11.85	-20.48	8e-09	3.13e-07	ABAT	4-aminobutyrate aminotransferase
244076_at	4.62	8.02	-10.55	8.02e-09	3.13e-07	KIAA2022	KIAA2022
209393_s_at	7.98	6.85	2.18	8.04e-09	3.14e-07	EIF4E2	eukaryotic translation initiation factor 4E family member 2
205029_s_at	6.15	12.5	-81.8	8.06e-09	3.14e-07	FABP7	fatty acid binding protein 7, brain
203909_at	8.7	10.27	-2.97	8.14e-09	3.17e-07	SLC9A6	solute carrier family 9, subfamily A (NHE6, cation proton antiporter 6), member 6
225642_at	6.52	5.44	2.12	8.17e-09	3.18e-07	KTI12; TXNDC12	KTI12 chromatin associated homolog; thioredoxin domain containing 12 (endoplasmic reticulum)
229281_at	5.39	9.31	-15.12	8.22e-09	3.19e-07	NPAS3	neuronal PAS domain protein 3
221773_at	9.6	8.19	2.67	8.28e-09	3.21e-07	ELK3	ELK3, ETS-domain protein (SRF accessory protein 2)
201827_at	8.06	6.61	2.73	8.29e-09	3.21e-07	SMARCD2	SWI/SNF related, matrix associated, actin dependent regulator of chromatin, subfamily d, member 2
236600_at	6.18	4.35	3.57	8.32e-09	3.22e-07	SPG20	spastic paraplegia 20 (Troyer syndrome)
202418_at	8.73	7.43	2.46	8.38e-09	3.24e-07	YIF1A	Yip1 interacting factor homolog A (S. cerevisiae)
222423_at	10.16	11.53	-2.59	8.39e-09	3.24e-07	NDFIP1	Nedd4 family interacting protein 1
219757_s_at	9.68	6.93	6.72	8.44e-09	3.26e-07	TMEM260	transmembrane protein 260
204320_at	4.68	7.21	-5.77	8.49e-09	3.28e-07	COL11A1	collagen, type XI, alpha 1
213676_at	6.62	8.61	-3.97	8.52e-09	3.28e-07	TMEM151B	transmembrane protein 151B
230412_at	5.12	9.07	-15.53	8.52e-09	3.28e-07	NPAS3	neuronal PAS domain protein 3
206596_s_at	6.46	4.41	4.14	8.6e-09	3.31e-07	NRL	neural retina leucine zipper
203427_at	7.12	9.06	-3.84	8.73e-09	3.35e-07	ASF1A	anti-silencing function 1A histone chaperone
222710_at	6.52	5.39	2.18	8.74e-09	3.36e-07	GMPPB	GDP-mannose pyrophosphorylase B
206190_at	3.35	6.32	-7.83	8.82e-09	3.39e-07	GPR17	G protein-coupled receptor 17
210624_s_at	8.74	7.06	3.2	8.83e-09	3.39e-07	ILVBL	ilvB (bacterial acetolactate synthase)-like
232297_at	6.85	8.56	-3.28	8.96e-09	3.43e-07	KLHL5	kelch-like family member 5
234765_at	3.6	5.6	-4	8.98e-09	3.44e-07
215976_at	4.09	6.12	-4.08	9.01e-09	3.45e-07
1554730_at	4.39	5.47	-2.1	9.24e-09	3.53e-07	MCTP1	multiple C2 domains, transmembrane 1
203164_at	8.54	6.97	2.97	9.29e-09	3.55e-07	SLC33A1	solute carrier family 33 (acetyl-CoA transporter), member 1
235108_at	7.06	5.21	3.63	9.38e-09	3.58e-07	KCNK3	potassium channel, two pore domain subfamily K, member 3
212605_s_at	7.66	9.87	-4.61	9.41e-09	3.59e-07	NUDT3	nudix hydrolase 3
231731_at	10.76	6.81	15.46	9.42e-09	3.59e-07	OTX2	orthodenticle homeobox 2
236377_at	3.65	5.57	-3.79	9.44e-09	3.59e-07	TMEM132D	transmembrane protein 132D
205259_at	4.13	7.25	-8.64	9.46e-09	3.6e-07	NR3C2	nuclear receptor subfamily 3, group C, member 2
230497_at	5.15	9.94	-27.6	9.46e-09	3.6e-07	CELF5	CUGBP, Elav-like family member 5
222699_s_at	8.63	4.66	15.67	9.47e-09	3.6e-07	PLEKHF2	pleckstrin homology domain containing, family F (with FYVE domain) member 2
207299_s_at	5.03	9.32	-19.54	9.55e-09	3.62e-07	GRM1	glutamate receptor, metabotropic 1
235780_at	4.47	6.23	-3.38	9.6e-09	3.64e-07	PRKACB	protein kinase, cAMP-dependent, catalytic, beta
211894_x_at	8.7	6.56	4.41	9.66e-09	3.66e-07	SEZ6L	seizure related 6 homolog (mouse)-like
223592_s_at	8.91	7.14	3.4	9.68e-09	3.66e-07	RNF135	ring finger protein 135
209574_s_at	4.05	5.94	-3.71	9.7e-09	3.67e-07	LDLRAD4	low density lipoprotein receptor class A domain containing 4
222974_at	3.04	4.17	-2.19	9.73e-09	3.68e-07	IL22	interleukin 22
227907_at	7.43	6.06	2.59	9.79e-09	3.7e-07	TUBGCP4	tubulin, gamma complex associated protein 4
202540_s_at	8.52	9.92	-2.63	9.88e-09	3.73e-07	HMGCR	3-hydroxy-3-methylglutaryl-CoA reductase
241873_at	4.19	7.76	-11.9	1e-08	3.77e-07	LOC105377335	uncharacterized LOC105377335
241703_at	5.08	10.42	-40.55	1.01e-08	3.79e-07	RUNDC3B	RUN domain containing 3B
1562406_at	2.95	4.08	-2.19	1.01e-08	3.79e-07
241970_at	3.91	5.93	-4.06	1.01e-08	3.79e-07
211479_s_at	2.96	4.16	-2.29	1.01e-08	3.81e-07	HTR2C	5-hydroxytryptamine (serotonin) receptor 2C, G protein-coupled
210999_s_at	7.1	5.55	2.92	1.02e-08	3.81e-07	GRB10	growth factor receptor bound protein 10
227215_at	6.26	7.56	-2.46	1.02e-08	3.81e-07	GOPC	golgi-associated PDZ and coiled-coil motif containing
204271_s_at	6.62	10.64	-16.24	1.02e-08	3.82e-07	EDNRB	endothelin receptor type B
227761_at	8.17	9.87	-3.25	1.04e-08	3.89e-07	MYO5A	myosin VA
202156_s_at	6.51	10.09	-11.93	1.04e-08	3.9e-07	CELF2	CUGBP, Elav-like family member 2
223506_at	7.57	6.12	2.73	1.04e-08	3.9e-07	ZC3H8	zinc finger CCCH-type containing 8
202920_at	8.35	11.16	-7.05	1.04e-08	3.9e-07	ANK2	ankyrin 2, neuronal
228256_s_at	6.75	9.45	-6.52	1.05e-08	3.91e-07	EPB41L4A	erythrocyte membrane protein band 4.1 like 4A
228540_at	4.72	6.6	-3.67	1.05e-08	3.93e-07	QKI	QKI, KH domain containing, RNA binding
219509_at	6.69	5.16	2.89	1.06e-08	3.94e-07	MYOZ1	myozenin 1
203710_at	6.06	10.24	-18.08	1.07e-08	4e-07	ITPR1	inositol 1,4,5-trisphosphate receptor, type 1
207853_s_at	6.23	7.6	-2.58	1.1e-08	4.09e-07	SNCB	synuclein beta
209660_at	6.05	13.86	-223.54	1.11e-08	4.14e-07	TTR	transthyretin
237974_at	7.84	3.7	17.71	1.12e-08	4.16e-07	ABHD12B	abhydrolase domain containing 12B
221265_s_at	8.05	6.96	2.12	1.13e-08	4.21e-07	VWA9	von Willebrand factor A domain containing 9
74694_s_at	7.36	5.16	4.6	1.13e-08	4.21e-07	RABEP2	rabaptin, RAB GTPase binding effector protein 2
214138_at	5.71	4.49	2.33	1.14e-08	4.23e-07	ZNF79	zinc finger protein 79
209321_s_at	7.29	5.51	3.43	1.15e-08	4.26e-07	ADCY3	adenylate cyclase 3
206557_at	3.33	5.29	-3.9	1.16e-08	4.3e-07	ZNF702P	zinc finger protein 702, pseudogene
213624_at	5.74	8.1	-5.12	1.17e-08	4.32e-07	SMPDL3A	sphingomyelin phosphodiesterase, acid-like 3A
218191_s_at	8.51	10.34	-3.57	1.18e-08	4.35e-07	LMBRD1	LMBR1 domain containing 1
209623_at	8.52	7.38	2.22	1.19e-08	4.41e-07	MCCC2	methylcrotonoyl-CoA carboxylase 2
206230_at	4.89	7.6	-6.59	1.2e-08	4.43e-07	LHX1	LIM homeobox 1
221844_x_at	10.65	9.36	2.45	1.2e-08	4.44e-07	SPCS3	signal peptidase complex subunit 3
227503_at	3.91	6.56	-6.25	1.23e-08	4.52e-07
203668_at	6.87	5.65	2.34	1.23e-08	4.52e-07	MAN2C1	mannosidase, alpha, class 2C, member 1
219538_at	7.11	5.78	2.51	1.25e-08	4.57e-07	WDR5B	WD repeat domain 5B
239673_at	3.66	5.9	-4.75	1.25e-08	4.57e-07
210793_s_at	7.18	5.05	4.39	1.28e-08	4.69e-07	NUP98	nucleoporin 98kDa
218800_at	4.74	3.14	3.02	1.28e-08	4.69e-07	SRD5A3	steroid 5 alpha-reductase 3
232224_at	4.57	6.11	-2.91	1.28e-08	4.7e-07	MASP1	mannan-binding lectin serine peptidase 1 (C4/C2 activating component of Ra-reactive factor)
226925_at	9.06	10.6	-2.91	1.29e-08	4.7e-07	PXYLP1	2-phosphoxylose phosphatase 1
223316_at	10.18	7.49	6.46	1.29e-08	4.72e-07	CCDC3	coiled-coil domain containing 3
1557222_at	3.26	4.58	-2.5	1.32e-08	4.8e-07
244110_at	6.39	4.93	2.75	1.34e-08	4.88e-07	KMT2A	lysine (K)-specific methyltransferase 2A
227853_at	8.1	6.99	2.17	1.34e-08	4.88e-07	PLBD2	phospholipase B domain containing 2
223591_at	7.53	5.59	3.82	1.34e-08	4.88e-07	RNF135	ring finger protein 135
217099_s_at	7.15	5.86	2.43	1.34e-08	4.88e-07	GEMIN4	gem nuclear organelle associated protein 4
203946_s_at	6.02	8.92	-7.44	1.35e-08	4.89e-07	ARG2	arginase 2
217736_s_at	9.51	7.82	3.23	1.35e-08	4.89e-07	EIF2AK1	eukaryotic translation initiation factor 2-alpha kinase 1
236587_at	3.79	5.21	-2.67	1.37e-08	4.97e-07	LRRC6	leucine rich repeat containing 6
204573_at	9.54	7.88	3.15	1.38e-08	5e-07	CROT	carnitine O-octanoyltransferase
203185_at	7.87	10.59	-6.58	1.38e-08	5e-07	RASSF2	Ras association (RalGDS/AF-6) domain family member 2
207891_s_at	6.37	4.54	3.56	1.39e-08	5.04e-07	HAUS7; TREX2	HAUS augmin like complex subunit 7; three prime repair exonuclease 2
212162_at	8.88	10.32	-2.71	1.39e-08	5.04e-07	KIDINS220	kinase D-interacting substrate 220kDa
226864_at	8.68	11.04	-5.12	1.39e-08	5.04e-07	PKIA	protein kinase (cAMP-dependent, catalytic) inhibitor alpha
235509_at	8.27	6.9	2.59	1.42e-08	5.12e-07	NDUFAF6	NADH dehydrogenase (ubiquinone) complex I, assembly factor 6
231392_at	3.87	5.13	-2.4	1.42e-08	5.12e-07
211203_s_at	4.61	7.49	-7.33	1.42e-08	5.13e-07	CNTN1	contactin 1
225101_s_at	6.92	8.49	-2.97	1.43e-08	5.13e-07	SNX14	sorting nexin 14
200918_s_at	8.75	6.19	5.88	1.43e-08	5.13e-07	SRPR	signal recognition particle receptor (docking protein)
204685_s_at	7.23	9.92	-6.45	1.46e-08	5.24e-07	ATP2B2	ATPase, Ca++ transporting, plasma membrane 2
226122_at	4.79	7.81	-8.13	1.46e-08	5.24e-07	PLEKHG1	pleckstrin homology domain containing, family G (with RhoGef domain) member 1
234074_at	4.84	6.27	-2.7	1.5e-08	5.37e-07
209163_at	8.88	7.2	3.21	1.52e-08	5.42e-07	CYB561	cytochrome b561
213802_at	3.55	4.95	-2.63	1.52e-08	5.42e-07	PRSS12	protease, serine, 12 (neurotrypsin, motopsin)
227934_at	8.04	9.77	-3.32	1.52e-08	5.43e-07	KPNA5	karyopherin alpha 5 (importin alpha 6)
230668_at	5.87	8.06	-4.56	1.53e-08	5.46e-07	NKAIN4	Na+/K+ transporting ATPase interacting 4
237141_x_at	4	5.08	-2.12	1.54e-08	5.48e-07	AGTPBP1	ATP/GTP binding protein 1
228773_at	6.89	5.23	3.16	1.54e-08	5.51e-07	LOC100506100	uncharacterized LOC100506100
228007_at	7.56	9.08	-2.86	1.55e-08	5.54e-07	CEP85L	centrosomal protein 85kDa-like
216047_x_at	8.63	6.86	3.4	1.56e-08	5.56e-07	SEZ6L	seizure related 6 homolog (mouse)-like
231967_at	7.09	9.38	-4.88	1.57e-08	5.58e-07	PHF20L1	PHD finger protein 20-like 1
226682_at	9.4	11.45	-4.13	1.57e-08	5.59e-07	RORA	RAR-related orphan receptor A
225545_at	8.08	6.59	2.8	1.57e-08	5.59e-07	EEF2K; LOC101930123	eukaryotic elongation factor 2 kinase
206191_at	3.79	5.13	-2.54	1.58e-08	5.6e-07	ENTPD3	ectonucleoside triphosphate diphosphohydrolase 3
211421_s_at	3.62	5.58	-3.9	1.58e-08	5.61e-07	RET	ret proto-oncogene
1569146_s_at	5.24	6.52	-2.42	1.59e-08	5.62e-07	SOGA3	SOGA family member 3
218692_at	4.65	9.82	-36.14	1.59e-08	5.64e-07	SYBU	syntabulin (syntaxin-interacting)
217626_at	4.45	5.47	-2.02	1.6e-08	5.65e-07	AKR1C1	aldo-keto reductase family 1, member C1
213993_at	4.1	8.59	-22.46	1.6e-08	5.67e-07	SPON1	spondin 1, extracellular matrix protein
203725_at	10.88	8.51	5.15	1.61e-08	5.67e-07	GADD45A	growth arrest and DNA-damage-inducible, alpha
218607_s_at	7.54	6.21	2.51	1.61e-08	5.68e-07	SDAD1	SDA1 domain containing 1
221790_s_at	7.75	5.94	3.5	1.63e-08	5.74e-07	LDLRAP1	low density lipoprotein receptor adaptor protein 1
206721_at	7.81	6.39	2.68	1.64e-08	5.78e-07	CCDC181	coiled-coil domain containing 181
212223_at	7.56	9.33	-3.41	1.64e-08	5.78e-07	IDS	iduronate 2-sulfatase
228171_s_at	7.86	5.44	5.37	1.65e-08	5.8e-07	PLEKHG4	pleckstrin homology domain containing, family G (with RhoGef domain) member 4
242738_s_at	8.25	6.37	3.68	1.66e-08	5.85e-07	ZFHX3	zinc finger homeobox 3
214259_s_at	10.19	8.95	2.36	1.67e-08	5.86e-07	AKR7A2	aldo-keto reductase family 7, member A2
221778_at	7.1	8.39	-2.45	1.67e-08	5.86e-07	KDM7A	lysine (K)-specific demethylase 7A
213256_at	5.05	8.29	-9.44	1.7e-08	5.95e-07	43527	membrane associated ring finger 3
201620_at	8.76	7.6	2.24	1.7e-08	5.95e-07	MBTPS1	membrane bound transcription factor peptidase, site 1
203218_at	7.43	8.61	-2.27	1.7e-08	5.95e-07	MAPK9	mitogen-activated protein kinase 9
222988_s_at	10.81	9.65	2.24	1.7e-08	5.95e-07	TMEM9	transmembrane protein 9
202059_s_at	6.99	5.7	2.44	1.72e-08	5.99e-07	KPNA1	karyopherin alpha 1
204165_at	8.87	10.47	-3.03	1.73e-08	6.02e-07	WASF1	WAS protein family, member 1
204983_s_at	4.69	6.59	-3.73	1.73e-08	6.04e-07	GPC4	glypican 4
209021_x_at	7.77	6.38	2.61	1.73e-08	6.04e-07	ATG13	autophagy related 13
230748_at	5.92	8.01	-4.27	1.74e-08	6.04e-07	SLC16A6	solute carrier family 16, member 6
218123_at	8.98	10.04	-2.08	1.74e-08	6.04e-07	C21orf59	chromosome 21 open reading frame 59
215020_at	4.35	5.96	-3.06	1.74e-08	6.05e-07	NRXN3	neurexin 3
1563933_a_at	4.96	8.45	-11.26	1.75e-08	6.07e-07	PLD5	phospholipase D family, member 5
220679_s_at	5.17	8.33	-8.97	1.75e-08	6.07e-07	CDH7	cadherin 7, type 2
220359_s_at	3.15	4.25	-2.15	1.77e-08	6.13e-07	ARPP21	cAMP-regulated phosphoprotein 21kDa
210647_x_at	7.35	6.11	2.37	1.77e-08	6.14e-07	PLA2G6	phospholipase A2, group VI (cytosolic, calcium-independent)
224374_s_at	7.47	5.42	4.15	1.77e-08	6.14e-07	EMILIN2	elastin microfibril interfacer 2
206282_at	8.54	11.07	-5.75	1.78e-08	6.16e-07	NEUROD1	neuronal differentiation 1
231314_at	7.65	4.53	8.72	1.78e-08	6.16e-07
212985_at	4.81	9.27	-21.97	1.79e-08	6.19e-07	APBB2	amyloid beta (A4) precursor protein-binding, family B, member 2
238935_at	5.67	3.68	3.97	1.8e-08	6.22e-07	RPS27L	ribosomal protein S27-like
211501_s_at	8.77	7.02	3.36	1.82e-08	6.28e-07	EIF3B	eukaryotic translation initiation factor 3, subunit B
226813_at	9.37	7.9	2.78	1.82e-08	6.28e-07	NTPCR	nucleoside-triphosphatase, cancer-related
201810_s_at	7.69	10.03	-5.03	1.82e-08	6.28e-07	SH3BP5	SH3-domain binding protein 5 (BTK-associated)
1552902_a_at	3.89	5.26	-2.59	1.86e-08	6.41e-07	FOXP2	forkhead box P2
222167_at	4.52	5.81	-2.44	1.87e-08	6.43e-07
204440_at	6.65	8.66	-4.01	1.88e-08	6.46e-07	CD83	CD83 molecule
219726_at	6.03	7.97	-3.84	1.89e-08	6.49e-07	NLGN3	neuroligin 3
218412_s_at	9.05	7.85	2.29	1.9e-08	6.52e-07	GTF2IRD1	GTF2I repeat domain containing 1
202720_at	3.77	5.73	-3.88	1.9e-08	6.53e-07	TES	testin LIM domain protein
203438_at	7.52	4.91	6.11	1.92e-08	6.57e-07	STC2	stanniocalcin 2
210251_s_at	9	10.33	-2.51	1.93e-08	6.59e-07	RUFY3	RUN and FYVE domain containing 3
202003_s_at	9.96	8.77	2.28	1.93e-08	6.61e-07	ACAA2	acetyl-CoA acyltransferase 2
213325_at	4.84	7.92	-8.45	1.93e-08	6.61e-07	PVRL3	poliovirus receptor-related 3
228882_at	7.96	10.12	-4.49	1.95e-08	6.66e-07	TUB	tubby bipartite transcription factor
203761_at	6.6	8.51	-3.76	1.96e-08	6.69e-07	SLA	Src-like-adaptor
244885_at	8.37	4.8	11.89	1.98e-08	6.75e-07	EBF2	early B-cell factor 2
228944_at	7.26	5.84	2.67	2e-08	6.82e-07
203817_at	5	9.24	-18.83	2.02e-08	6.87e-07	GUCY1B3	guanylate cyclase 1, soluble, beta 3
227984_at	3.8	6.33	-5.75	2.04e-08	6.94e-07	LMF1	lipase maturation factor 1
205923_at	7.82	12.06	-18.9	2.04e-08	6.95e-07	RELN	reelin
211651_s_at	10.13	8.35	3.44	2.05e-08	6.96e-07	LAMB1	laminin, beta 1
238663_x_at	3.32	7.37	-16.55	2.07e-08	7.02e-07	GRIA4	glutamate receptor, ionotropic, AMPA 4
209395_at	8.77	3.76	32.21	2.08e-08	7.05e-07	CHI3L1	chitinase 3-like 1 (cartilage glycoprotein-39)
221732_at	7.92	6.87	2.06	2.1e-08	7.1e-07	CANT1	calcium activated nucleotidase 1
235111_at	5.76	7.73	-3.92	2.1e-08	7.1e-07	LSAMP	limbic system-associated membrane protein
219637_at	6.73	5.28	2.74	2.12e-08	7.17e-07	ARMC9	armadillo repeat containing 9
221288_at	3.57	4.63	-2.09	2.13e-08	7.2e-07	GPR22	G protein-coupled receptor 22
206189_at	4.22	6.89	-6.33	2.14e-08	7.22e-07	UNC5C	unc-5 netrin receptor C
227141_at	8.06	6.66	2.66	2.14e-08	7.22e-07	TYW3	tRNA-yW synthesizing protein 3 homolog (S. cerevisiae)
205637_s_at	6.98	9.22	-4.7	2.14e-08	7.23e-07	SH3GL3	SH3-domain GRB2-like 3
219572_at	5.36	9.33	-15.68	2.17e-08	7.31e-07	CADPS2	Ca++-dependent secretion activator 2
1555848_at	7.15	6.1	2.08	2.2e-08	7.41e-07	RBM18	RNA binding motif protein 18
206469_x_at	7.3	6.04	2.39	2.2e-08	7.41e-07	AKR7A3	aldo-keto reductase family 7, member A3 (aflatoxin aldehyde reductase)
218949_s_at	6.17	7.32	-2.21	2.21e-08	7.42e-07	QRSL1	glutaminyl-tRNA synthase (glutamine-hydrolyzing)-like 1
227866_at	6.18	7.62	-2.71	2.21e-08	7.42e-07	TIAM2	T-cell lymphoma invasion and metastasis 2
236302_at	8.8	10.34	-2.9	2.22e-08	7.44e-07	PPM1E	protein phosphatase, Mg2+/Mn2+ dependent, 1E
240312_at	3.25	4.34	-2.13	2.22e-08	7.46e-07	LOC389895	chromosome 16 open reading frame 72-like
226583_at	7.86	9.1	-2.36	2.23e-08	7.46e-07	C12orf76	chromosome 12 open reading frame 76
218021_at	7.57	6.53	2.05	2.25e-08	7.54e-07	DHRS4; DHRS4L1; DHRS4L2	dehydrogenase/reductase (SDR family) member 4; dehydrogenase/reductase (SDR family) member 4 like 1; dehydrogenase/reductase (SDR family) member 4 like 2
219118_at	7.19	4.79	5.27	2.25e-08	7.54e-07	FKBP11	FK506 binding protein 11
224371_at	7	4.65	5.08	2.29e-08	7.64e-07	ADAMTSL1	ADAMTS like 1
227033_at	8.05	6.69	2.57	2.29e-08	7.65e-07	PDIA3	protein disulfide isomerase family A member 3
202575_at	10.63	6.97	12.7	2.33e-08	7.77e-07	CRABP2	cellular retinoic acid binding protein 2
223417_at	6.33	4.99	2.53	2.34e-08	7.79e-07	RAD18	RAD18 E3 ubiquitin protein ligase
226107_at	6.05	7.95	-3.73	2.34e-08	7.79e-07	C1GALT1	core 1 synthase, glycoprotein-N-acetylgalactosamine 3-beta-galactosyltransferase 1
203881_s_at	4.54	9.13	-24.07	2.34e-08	7.79e-07	DMD	dystrophin
201387_s_at	6.79	11.71	-30.45	2.35e-08	7.82e-07	UCHL1	ubiquitin C-terminal hydrolase L1
218876_at	8.84	6.41	5.39	2.36e-08	7.83e-07	TPPP3	tubulin polymerization-promoting protein family member 3
203526_s_at	6.27	8.32	-4.13	2.36e-08	7.86e-07	APC	adenomatous polyposis coli
202990_at	9.02	6.27	6.73	2.37e-08	7.88e-07	PYGL	phosphorylase, glycogen, liver
236838_at	6.54	8.18	-3.11	2.38e-08	7.91e-07	SRCIN1	SRC kinase signaling inhibitor 1
1558693_s_at	6.25	5.11	2.21	2.42e-08	8.02e-07	GLMP	glycosylated lysosomal membrane protein
224754_at	9.08	7.47	3.06	2.43e-08	8.06e-07	SP1	Sp1 transcription factor
225503_at	7.94	6.51	2.69	2.45e-08	8.1e-07	DHRSX	dehydrogenase/reductase (SDR family) X-linked
229201_at	5.11	9.42	-19.94	2.45e-08	8.1e-07	PAK3	p21 protein (Cdc42/Rac)-activated kinase 3
36888_at	7.78	6.75	2.05	2.47e-08	8.16e-07	HAUS5	HAUS augmin like complex subunit 5
208692_at	13.29	12.13	2.23	2.48e-08	8.18e-07	RPS3	ribosomal protein S3
224891_at	10.09	11.15	-2.08	2.48e-08	8.18e-07	FOXO3	forkhead box O3
204569_at	5.75	7.08	-2.51	2.49e-08	8.2e-07	ICK	intestinal cell (MAK-like) kinase
1557353_at	7.49	6.13	2.57	2.5e-08	8.22e-07
209909_s_at	3.39	5.28	-3.71	2.52e-08	8.29e-07	TGFB2	transforming growth factor beta 2
228890_at	7.82	5.94	3.67	2.52e-08	8.29e-07	ATOH8	atonal bHLH transcription factor 8
231712_at	6.36	3.95	5.31	2.55e-08	8.4e-07	ASCL5	achaete-scute family bHLH transcription factor 5
217887_s_at	9.01	10.11	-2.15	2.57e-08	8.44e-07	EPS15	epidermal growth factor receptor pathway substrate 15
207855_s_at	7.59	6.28	2.47	2.59e-08	8.51e-07	CLCC1	chloride channel CLIC-like 1
213143_at	6.16	7.62	-2.75	2.61e-08	8.55e-07	C2orf72	chromosome 2 open reading frame 72
213151_s_at	10.75	11.85	-2.15	2.61e-08	8.57e-07	43715	septin 7
225809_at	7.15	10.72	-11.87	2.62e-08	8.58e-07	PARM1	prostate androgen-regulated mucin-like protein 1
227439_at	7.7	10.53	-7.11	2.63e-08	8.6e-07	ANKS1B	ankyrin repeat and sterile alpha motif domain containing 1B
230968_at	4.16	6.36	-4.6	2.63e-08	8.61e-07	HDAC9	histone deacetylase 9
209028_s_at	7.95	9.25	-2.47	2.63e-08	8.61e-07	ABI1	abl-interactor 1
232355_at	3.16	4.93	-3.4	2.64e-08	8.62e-07	SNORD114-3	small nucleolar RNA, C/D box 114-3
1569854_at	3.85	6.56	-6.55	2.64e-08	8.62e-07
212990_at	7.84	9.15	-2.47	2.65e-08	8.64e-07	SYNJ1	synaptojanin 1
200656_s_at	9.97	7.67	4.93	2.66e-08	8.67e-07	P4HB	prolyl 4-hydroxylase, beta polypeptide
238046_x_at	5.09	6.18	-2.13	2.66e-08	8.67e-07	PWWP2B	PWWP domain containing 2B
219213_at	9.8	8.38	2.67	2.67e-08	8.7e-07	JAM2	junctional adhesion molecule 2
224821_at	7.86	5.98	3.69	2.68e-08	8.71e-07	ABHD14B	abhydrolase domain containing 14B
231771_at	3.19	7.07	-14.77	2.7e-08	8.78e-07	GJB6	gap junction protein beta 6
204082_at	7.59	10.17	-5.98	2.7e-08	8.78e-07	PBX3	pre-B-cell leukemia homeobox 3
224772_at	8.96	10.41	-2.72	2.71e-08	8.82e-07	NAV1	neuron navigator 1
214053_at	5.92	10.41	-22.5	2.76e-08	8.94e-07	ERBB4	erb-b2 receptor tyrosine kinase 4
219522_at	9.68	8.11	2.98	2.76e-08	8.95e-07	FJX1	four jointed box 1
213054_at	6.68	5.07	3.06	2.77e-08	8.98e-07	HAUS5	HAUS augmin like complex subunit 5
235377_at	3.38	6.1	-6.58	2.77e-08	8.98e-07	MLIP	muscular LMNA-interacting protein
228988_at	9.87	10.92	-2.07	2.78e-08	9.01e-07	ZNF711	zinc finger protein 711
206172_at	3.38	4.75	-2.59	2.81e-08	9.1e-07	IL13RA2	interleukin 13 receptor, alpha 2
239975_at	3.39	5.07	-3.21	2.81e-08	9.1e-07	HLA-DPB2	major histocompatibility complex, class II, DP beta 2 (pseudogene)
222725_s_at	3.45	4.67	-2.34	2.85e-08	9.2e-07	PALMD	palmdelphin
215314_at	4.26	6.75	-5.63	2.85e-08	9.21e-07
212554_at	6.08	8.8	-6.58	2.86e-08	9.22e-07	CAP2	CAP, adenylate cyclase-associated protein, 2 (yeast)
213099_at	7.29	6.13	2.23	2.87e-08	9.27e-07	ANGEL1	angel homolog 1 (Drosophila)
209436_at	6.38	10.02	-12.47	2.88e-08	9.27e-07	SPON1	spondin 1, extracellular matrix protein
222361_at	4.15	5.25	-2.14	2.88e-08	9.29e-07	TUBBP5	tubulin, beta pseudogene 5
203154_s_at	7.78	6.78	2	2.92e-08	9.38e-07	PAK4	p21 protein (Cdc42/Rac)-activated kinase 4
213267_at	4.05	5.79	-3.34	2.92e-08	9.39e-07	DOPEY1	dopey family member 1
236517_at	3.75	8.15	-21.12	2.93e-08	9.42e-07	MEGF10	multiple EGF-like-domains 10
218596_at	6.9	5.89	2.01	2.94e-08	9.42e-07	TBC1D13	TBC1 domain family, member 13
221539_at	8.24	6.38	3.63	2.96e-08	9.47e-07	EIF4EBP1	eukaryotic translation initiation factor 4E binding protein 1
210349_at	4.91	6.18	-2.42	2.96e-08	9.5e-07	CAMK4	calcium/calmodulin-dependent protein kinase IV
201020_at	7.89	10.25	-5.12	2.98e-08	9.55e-07	YWHAH	tyrosine 3-monooxygenase/tryptophan 5-monooxygenase activation protein, eta
224233_s_at	6.91	5.68	2.35	3e-08	9.59e-07	MSTO1	misato 1, mitochondrial distribution and morphology regulator
226875_at	6.42	9.07	-6.28	3.04e-08	9.71e-07	DOCK11	dedicator of cytokinesis 11
219009_at	6.44	5.07	2.58	3.04e-08	9.71e-07	C14orf93	chromosome 14 open reading frame 93
204723_at	6.6	9.63	-8.11	3.05e-08	9.74e-07	SCN3B	sodium channel, voltage gated, type III beta subunit
238100_at	5.78	7.41	-3.1	3.07e-08	9.79e-07	AAK1	AP2 associated kinase 1
232384_s_at	7.76	4	13.51	3.07e-08	9.81e-07	LOC101927272	uncharacterized LOC101927272
212163_at	9.95	11.28	-2.53	3.09e-08	9.86e-07	KIDINS220	kinase D-interacting substrate 220kDa
231078_at	4.21	5.38	-2.25	3.11e-08	9.9e-07	SLC25A37	solute carrier family 25 (mitochondrial iron transporter), member 37
201760_s_at	10.27	11.54	-2.41	3.14e-08	1e-06	WSB2	WD repeat and SOCS box containing 2
222091_at	5.64	6.69	-2.06	3.18e-08	1.01e-06	HPCAL4	hippocalcin like 4
223859_at	4.41	5.82	-2.67	3.18e-08	1.01e-06	EPB41L4B	erythrocyte membrane protein band 4.1 like 4B
1555904_at	4.87	6.6	-3.3	3.2e-08	1.02e-06	FRY	FRY microtubule binding protein
206773_at	5.25	9.13	-14.72	3.21e-08	1.02e-06	LY6H	lymphocyte antigen 6 complex, locus H
227193_at	7.17	8.55	-2.6	3.21e-08	1.02e-06	SLC30A4	solute carrier family 30 (zinc transporter), member 4
228083_at	7.71	4.12	12.04	3.26e-08	1.03e-06	CACNA2D4	calcium channel, voltage-dependent, alpha 2/delta subunit 4
232946_s_at	6.6	5.49	2.16	3.28e-08	1.04e-06	NADSYN1	NAD synthetase 1
1566324_a_at	6.26	2.94	10.03	3.28e-08	1.04e-06	MAF	v-maf avian musculoaponeurotic fibrosarcoma oncogene homolog
240067_at	3.68	5.9	-4.66	3.29e-08	1.04e-06
207057_at	3.29	5.9	-6.12	3.3e-08	1.04e-06	SLC16A7	solute carrier family 16 (monocarboxylate transporter), member 7
229504_at	5.18	7.93	-6.73	3.31e-08	1.05e-06	RAB23	RAB23, member RAS oncogene family
209350_s_at	8.11	6.61	2.83	3.32e-08	1.05e-06	GPS2	G protein pathway suppressor 2
220027_s_at	7.75	6.36	2.63	3.32e-08	1.05e-06	RASIP1	Ras interacting protein 1
1557915_s_at	9.39	7.94	2.74	3.36e-08	1.06e-06	GSTO1	glutathione S-transferase omega 1
218622_at	8.4	7.11	2.45	3.38e-08	1.06e-06	NUP37	nucleoporin 37kDa
201955_at	8.59	9.62	-2.04	3.38e-08	1.07e-06	CCNC	cyclin C
213790_at	8.84	6.21	6.17	3.41e-08	1.07e-06	ADAM12	ADAM metallopeptidase domain 12
200643_at	9.1	6.87	4.7	3.44e-08	1.08e-06	HDLBP	high density lipoprotein binding protein
232118_at	5.7	4.08	3.08	3.5e-08	1.1e-06
224392_s_at	6.98	5.29	3.23	3.53e-08	1.11e-06	OPN3	opsin 3
228050_at	5.85	4.4	2.73	3.54e-08	1.11e-06	UTP15	UTP15, U3 small nucleolar ribonucleoprotein, homolog (S. cerevisiae)
235177_at	7.17	5.73	2.7	3.56e-08	1.12e-06	METTL21A	methyltransferase like 21A
208881_x_at	8.98	10	-2.02	3.58e-08	1.12e-06	IDI1	isopentenyl-diphosphate delta isomerase 1
209934_s_at	7.33	8.4	-2.09	3.58e-08	1.12e-06	ATP2C1	ATPase, Ca++ transporting, type 2C, member 1
207437_at	3.61	5.13	-2.85	3.6e-08	1.13e-06	NOVA1	neuro-oncological ventral antigen 1
202819_s_at	6.16	4.95	2.32	3.63e-08	1.13e-06	TCEB3	transcription elongation factor B (SIII), polypeptide 3 (110kDa, elongin A)
1557176_a_at	5.26	7.03	-3.43	3.64e-08	1.14e-06	C14orf37	chromosome 14 open reading frame 37
1560924_at	3.86	5.52	-3.14	3.73e-08	1.16e-06
232947_at	4	5.14	-2.19	3.81e-08	1.18e-06
228101_at	5.01	6.91	-3.75	3.86e-08	1.2e-06	APBA1; LOC101929802	amyloid beta (A4) precursor protein-binding, family A, member 1; uncharacterized LOC101929802
203868_s_at	3.97	7.88	-15.06	3.87e-08	1.2e-06	VCAM1	vascular cell adhesion molecule 1
1563805_a_at	5.51	6.54	-2.04	3.91e-08	1.21e-06	FAM83C	family with sequence similarity 83, member C
204877_s_at	6.56	5.36	2.3	3.91e-08	1.21e-06	TAOK2	TAO kinase 2
215627_at	5.26	3.88	2.59	3.93e-08	1.22e-06	LOC101926913	uncharacterized LOC101926913
215000_s_at	8.87	10.08	-2.3	3.93e-08	1.22e-06	FEZ2	fasciculation and elongation protein zeta 2 (zygin II)
231410_at	3.74	5.31	-2.97	3.95e-08	1.22e-06	LOC105379071	uncharacterized LOC105379071
213843_x_at	8.16	6.84	2.49	3.98e-08	1.23e-06	SLC6A8	solute carrier family 6 (neurotransmitter transporter), member 8
212427_at	7.21	8.45	-2.37	4e-08	1.24e-06	KIAA0368	KIAA0368
205709_s_at	5.68	9.15	-11.06	4.02e-08	1.24e-06	CDS1	CDP-diacylglycerol synthase 1
225891_at	6.32	7.48	-2.23	4.04e-08	1.25e-06	TPRN	taperin
1555923_a_at	7.06	5.44	3.08	4.06e-08	1.25e-06	CASC10	cancer susceptibility candidate 10
218377_s_at	7.56	6.29	2.41	4.07e-08	1.25e-06	RWDD2B	RWD domain containing 2B
237611_at	6.94	5.18	3.4	4.08e-08	1.26e-06
204441_s_at	7.42	6.1	2.5	4.13e-08	1.27e-06	POLA2	polymerase (DNA directed), alpha 2, accessory subunit
242214_at	6.93	5.08	3.62	4.14e-08	1.28e-06	RPS27A	ribosomal protein S27a
222582_at	6.56	8.31	-3.36	4.15e-08	1.28e-06	PRKAG2	protein kinase, AMP-activated, gamma 2 non-catalytic subunit
221969_at	7.3	3.94	10.22	4.16e-08	1.28e-06	PAX5	paired box 5
225602_at	7.87	6.75	2.18	4.24e-08	1.3e-06	GLIPR2	GLI pathogenesis-related 2
218330_s_at	10.85	9.24	3.06	4.25e-08	1.3e-06	NAV2	neuron navigator 2
219297_at	6.99	8.33	-2.53	4.26e-08	1.3e-06	WDR44	WD repeat domain 44
201897_s_at	10.04	8.59	2.73	4.28e-08	1.31e-06	CKS1B	CDC28 protein kinase regulatory subunit 1B
223268_at	9.59	8.43	2.24	4.28e-08	1.31e-06	C11orf54	chromosome 11 open reading frame 54
238542_at	3.9	5.25	-2.55	4.29e-08	1.31e-06	ULBP2	UL16 binding protein 2
242579_at	4.37	8.3	-15.24	4.32e-08	1.32e-06	BMPR1B	bone morphogenetic protein receptor type IB
236964_at	6.06	7.57	-2.83	4.36e-08	1.33e-06
214433_s_at	8.22	6.04	4.53	4.37e-08	1.33e-06	SELENBP1	selenium binding protein 1
203545_at	8.38	7.18	2.29	4.39e-08	1.34e-06	ALG8	ALG8, alpha-1,3-glucosyltransferase
223201_s_at	8.56	6.6	3.9	4.4e-08	1.34e-06	LOC101928589; TMEM164	uncharacterized LOC101928589; transmembrane protein 164
219178_at	6.14	4.88	2.39	4.41e-08	1.34e-06	QTRTD1	queuine tRNA-ribosyltransferase domain containing 1
227041_at	7.58	8.92	-2.53	4.49e-08	1.37e-06	SESTD1	SEC14 and spectrin domains 1
219373_at	8.58	7.23	2.54	4.51e-08	1.37e-06	DPM3	dolichyl-phosphate mannosyltransferase polypeptide 3
1569661_at	2.99	4.17	-2.26	4.53e-08	1.37e-06	NPAS3	neuronal PAS domain protein 3
214109_at	8.13	5.85	4.87	4.56e-08	1.38e-06	LRBA	LPS-responsive vesicle trafficking, beach and anchor containing
223246_s_at	6.92	8.34	-2.66	4.66e-08	1.41e-06	STRBP	spermatid perinuclear RNA binding protein
202095_s_at	8.9	6.73	4.47	4.68e-08	1.41e-06	BIRC5	baculoviral IAP repeat containing 5
1562701_at	4.03	5.06	-2.05	4.68e-08	1.41e-06	CTD-2297D10.2	uncharacterized LOC101929176
236717_at	9.92	5.84	16.94	4.72e-08	1.42e-06	FAM179A	family with sequence similarity 179, member A
225812_at	7.03	8.95	-3.8	4.72e-08	1.42e-06	FAM229B	family with sequence similarity 229, member B
228955_at	11.23	9.67	2.96	4.75e-08	1.43e-06	LRP8	LDL receptor related protein 8
229419_at	8.32	10.02	-3.25	4.8e-08	1.45e-06	FBXW7	F-box and WD repeat domain containing 7, E3 ubiquitin protein ligase
215527_at	4.1	6.42	-4.99	4.82e-08	1.45e-06	KHDRBS2	KH domain containing, RNA binding, signal transduction associated 2
215812_s_at	8.06	6.8	2.39	4.85e-08	1.46e-06	SLC6A10P; SLC6A10PB; SLC6A8	solute carrier family 6 (neurotransmitter transporter), member 10, pseudogene; solute carrier family 6 (neurotransmitter transporter), member 8 pseudogene; solute carrier family 6 (neurotransmitter transporter), member 8
210290_at	5.21	3.76	2.73	4.85e-08	1.46e-06	ZNF174	zinc finger protein 174
232921_at	7.17	8.35	-2.26	4.85e-08	1.46e-06	KIAA1549	KIAA1549
222750_s_at	7.7	6.53	2.25	4.91e-08	1.47e-06	SRD5A3	steroid 5 alpha-reductase 3
219988_s_at	8.93	7.51	2.68	4.91e-08	1.47e-06	RNF220	ring finger protein 220
206794_at	4.47	5.97	-2.82	4.92e-08	1.47e-06	ERBB4	erb-b2 receptor tyrosine kinase 4
203201_at	6.48	5.45	2.04	4.96e-08	1.48e-06	PMM2	phosphomannomutase 2
242112_at	4.64	6.21	-2.97	4.98e-08	1.49e-06	LSM11	LSM11, U7 small nuclear RNA associated
208964_s_at	9.52	8.39	2.18	5e-08	1.49e-06	FADS1	fatty acid desaturase 1
203504_s_at	9.1	6.42	6.39	5.02e-08	1.5e-06	ABCA1	ATP binding cassette subfamily A member 1
225694_at	7.45	6.26	2.29	5.03e-08	1.5e-06	CDK12	cyclin-dependent kinase 12
213258_at	5.46	9.66	-18.31	5.03e-08	1.5e-06	TFPI	tissue factor pathway inhibitor (lipoprotein-associated coagulation inhibitor)
234314_at	3.47	8.42	-30.99	5.04e-08	1.5e-06	RALGAPA2	Ral GTPase activating protein, alpha subunit 2 (catalytic)
214841_at	3.93	5.45	-2.88	5.05e-08	1.5e-06	CNIH3	cornichon family AMPA receptor auxiliary protein 3
37892_at	5.1	8.09	-7.95	5.07e-08	1.51e-06	COL11A1	collagen, type XI, alpha 1
227018_at	6.32	5.05	2.41	5.21e-08	1.55e-06	DPP8	dipeptidyl-peptidase 8
239233_at	6.45	4.47	3.95	5.23e-08	1.55e-06	CCDC88A	coiled-coil domain containing 88A
206706_at	6.6	8.49	-3.72	5.25e-08	1.56e-06	NTF3	neurotrophin 3
213857_s_at	10.04	8.74	2.46	5.25e-08	1.56e-06	CD47	CD47 molecule
210648_x_at	10.2	11.45	-2.38	5.26e-08	1.56e-06	SNX3	sorting nexin 3
223397_s_at	7.46	5.73	3.32	5.28e-08	1.56e-06	NIP7	NIP7, nucleolar pre-rRNA processing protein
219743_at	5.96	8.67	-6.56	5.28e-08	1.56e-06	HEY2	hes-related family bHLH transcription factor with YRPW motif 2
212175_s_at	8.71	7.54	2.25	5.33e-08	1.58e-06	AK2	adenylate kinase 2
218615_s_at	7.5	5.97	2.87	5.35e-08	1.58e-06	TMEM39A	transmembrane protein 39A
228999_at	9.44	10.78	-2.52	5.39e-08	1.59e-06	CHD2	chromodomain helicase DNA binding protein 2
222487_s_at	7.41	5.26	4.47	5.41e-08	1.6e-06	RPS27L	ribosomal protein S27-like
213713_s_at	7.19	5.65	2.89	5.42e-08	1.6e-06	GLB1L2	galactosidase beta 1 like 2
209032_s_at	11.11	9.6	2.84	5.42e-08	1.6e-06	CADM1	cell adhesion molecule 1
243695_at	7	4.61	5.25	5.45e-08	1.6e-06
221935_s_at	7.78	5.2	5.99	5.48e-08	1.61e-06	EOGT	EGF domain-specific O-linked N-acetylglucosamine (GlcNAc) transferase
241871_at	4.67	7.42	-6.7	5.49e-08	1.62e-06	CAMK4	calcium/calmodulin-dependent protein kinase IV
243722_at	4.13	5.16	-2.03	5.5e-08	1.62e-06	PYDC1	PYD (pyrin domain) containing 1
201707_at	8.29	7.26	2.05	5.51e-08	1.62e-06	PEX19	peroxisomal biogenesis factor 19
229435_at	3.5	6.22	-6.58	5.52e-08	1.62e-06	GLIS3	GLIS family zinc finger 3
230179_at	6.4	8.09	-3.24	5.53e-08	1.62e-06	LOC285812	uncharacterized LOC285812
242157_at	5.3	3.63	3.19	5.53e-08	1.62e-06	CHD9	chromodomain helicase DNA binding protein 9
223020_at	9.9	8.9	2.01	5.55e-08	1.63e-06	CLPTM1L	CLPTM1-like
229009_at	7.2	5.44	3.39	5.58e-08	1.63e-06	SIX5	SIX homeobox 5
228551_at	7.93	9.24	-2.48	5.6e-08	1.64e-06	DENND5B	DENN/MADD domain containing 5B
212169_at	8.73	7.71	2.02	5.65e-08	1.65e-06	FKBP9	FK506 binding protein 9
203457_at	4.65	5.66	-2.02	5.7e-08	1.67e-06	STX7	syntaxin 7
235133_at	4.1	6.46	-5.14	5.79e-08	1.69e-06	ZDHHC14	zinc finger, DHHC-type containing 14
205328_at	4.36	7.34	-7.93	5.8e-08	1.69e-06	CLDN10	claudin 10
201565_s_at	7.65	11.47	-14.1	5.85e-08	1.71e-06	ID2	inhibitor of DNA binding 2, dominant negative helix-loop-helix protein
1555252_a_at	7.96	4.66	9.8	5.87e-08	1.71e-06	TRPM3	transient receptor potential cation channel, subfamily M, member 3
220116_at	5.59	8.9	-9.91	5.91e-08	1.72e-06	KCNN2	potassium channel, calcium activated intermediate/small conductance subfamily N alpha, member 2
209475_at	7.3	8.58	-2.42	5.96e-08	1.73e-06	USP15	ubiquitin specific peptidase 15
236909_at	3.89	5.07	-2.27	5.98e-08	1.74e-06	CCDC173	coiled-coil domain containing 173
1569872_a_at	4.51	6.94	-5.39	6e-08	1.74e-06	LMF1	lipase maturation factor 1
236279_at	4.01	5.55	-2.9	6.12e-08	1.78e-06
229107_at	6.73	5.56	2.25	6.17e-08	1.79e-06
216290_x_at	3.5	5.15	-3.14	6.22e-08	1.8e-06
203693_s_at	7.33	9.16	-3.56	6.23e-08	1.8e-06	E2F3	E2F transcription factor 3
230093_at	4.73	7.81	-8.42	6.24e-08	1.81e-06	RSPH1	radial spoke head 1 homolog (Chlamydomonas)
222722_at	3.48	8.26	-27.61	6.28e-08	1.82e-06	OGN	osteoglycin
201073_s_at	7.85	6.2	3.13	6.34e-08	1.83e-06	SMARCC1	SWI/SNF related, matrix associated, actin dependent regulator of chromatin, subfamily c, member 1
227370_at	9.44	11.29	-3.61	6.34e-08	1.83e-06	FAM171B	family with sequence similarity 171, member B
209286_at	9.68	8.15	2.9	6.4e-08	1.85e-06	CDC42EP3	CDC42 effector protein (Rho GTPase binding) 3
1552848_a_at	4.8	7.47	-6.37	6.57e-08	1.9e-06	PTCHD1	patched domain containing 1
218995_s_at	5.07	6.55	-2.79	6.58e-08	1.9e-06	EDN1	endothelin 1
202189_x_at	9.97	8.55	2.68	6.66e-08	1.92e-06	PTBP1	polypyrimidine tract binding protein 1
207850_at	4.11	5.14	-2.04	6.7e-08	1.93e-06	CXCL3	chemokine (C-X-C motif) ligand 3
207316_at	4.91	6.06	-2.22	6.71e-08	1.93e-06	HAS1	hyaluronan synthase 1
221704_s_at	8.7	7.48	2.33	6.71e-08	1.93e-06	VPS37B	vacuolar protein sorting 37 homolog B (S. cerevisiae)
201811_x_at	9.06	10.82	-3.38	6.73e-08	1.93e-06	SH3BP5	SH3-domain binding protein 5 (BTK-associated)
1558692_at	6.76	5.14	3.08	6.73e-08	1.93e-06	GLMP	glycosylated lysosomal membrane protein
204407_at	6.26	3.67	6.03	6.75e-08	1.94e-06	TTF2	transcription termination factor, RNA polymerase II
223241_at	6.16	5.16	2	6.77e-08	1.94e-06	SNX8	sorting nexin 8
214071_at	4.55	8.55	-16.1	6.77e-08	1.94e-06	GNAL	guanine nucleotide binding protein (G protein), alpha activating activity polypeptide, olfactory type
241342_at	7.87	9.43	-2.96	6.79e-08	1.95e-06	TMEM65	transmembrane protein 65
219779_at	8.3	5.91	5.24	6.79e-08	1.95e-06	ZFHX4	zinc finger homeobox 4
206743_s_at	5.36	7.47	-4.31	6.81e-08	1.95e-06	ASGR1	asialoglycoprotein receptor 1
212549_at	8.06	6.96	2.14	6.81e-08	1.95e-06	STAT5B	signal transducer and activator of transcription 5B
1553997_a_at	8.94	7.57	2.58	6.81e-08	1.95e-06	ASPHD1	aspartate beta-hydroxylase domain containing 1
210540_s_at	7.7	6.33	2.59	6.82e-08	1.95e-06	B4GALT4	UDP-Gal:betaGlcNAc beta 1,4- galactosyltransferase, polypeptide 4
235616_at	4.4	6.82	-5.35	6.88e-08	1.97e-06	TSHZ2	teashirt zinc finger homeobox 2
229623_at	4.58	7.86	-9.73	6.89e-08	1.97e-06	TMEM150C	transmembrane protein 150C
227295_at	6.65	4.59	4.16	6.92e-08	1.98e-06	IKBIP	IKBKB interacting protein
205051_s_at	7.49	10.05	-5.86	6.93e-08	1.98e-06	KIT	v-kit Hardy-Zuckerman 4 feline sarcoma viral oncogene homolog
205608_s_at	4.85	7.67	-7.08	6.94e-08	1.98e-06	ANGPT1	angiopoietin 1
236660_at	4.82	7.06	-4.75	6.94e-08	1.98e-06
200731_s_at	7.38	9.02	-3.12	6.94e-08	1.98e-06	PTP4A1	protein tyrosine phosphatase type IVA, member 1
226550_at	7.2	8.92	-3.27	6.94e-08	1.98e-06	SLC9A7	solute carrier family 9, subfamily A (NHE7, cation proton antiporter 7), member 7
213499_at	7.21	6	2.31	7.02e-08	1.99e-06	CLCN2	chloride channel, voltage-sensitive 2
244521_at	3.49	5.93	-5.44	7.08e-08	2.01e-06	TSHZ2	teashirt zinc finger homeobox 2
213545_x_at	8.55	9.87	-2.5	7.09e-08	2.01e-06	SNX3	sorting nexin 3
202283_at	10.54	8.03	5.69	7.12e-08	2.02e-06	SERPINF1	serpin peptidase inhibitor, clade F (alpha-2 antiplasmin, pigment epithelium derived factor), member 1
213263_s_at	8.07	6.18	3.7	7.12e-08	2.02e-06	PCBP2	poly(rC) binding protein 2
235562_at	5.6	8.39	-6.9	7.13e-08	2.02e-06	C3orf70	chromosome 3 open reading frame 70
230042_at	6.49	8.38	-3.71	7.19e-08	2.03e-06	ITSN1	intersectin 1
236557_at	5.36	7.27	-3.74	7.19e-08	2.03e-06	ZBTB38	zinc finger and BTB domain containing 38
236385_at	5.06	6.69	-3.09	7.3e-08	2.06e-06	CHRFAM7A; CHRNA7; LOC101929970	CHRNA7 (cholinergic receptor, nicotinic, alpha 7, exons 5-10) and FAM7A (family with sequence similarity 7A, exons A-E) fusion; cholinergic receptor, nicotinic alpha 7; CHRNA7-FAM7A fusion protein
228051_at	6.01	9.24	-9.43	7.3e-08	2.06e-06	ARFGEF3	ARFGEF family member 3
228546_at	5.25	10.05	-27.91	7.34e-08	2.07e-06	DPP6	dipeptidyl-peptidase 6
233424_at	6.28	8.21	-3.8	7.38e-08	2.08e-06
201659_s_at	8.77	7.43	2.52	7.43e-08	2.09e-06	ARL1	ADP-ribosylation factor like GTPase 1
202331_at	8.69	7.53	2.24	7.45e-08	2.1e-06	BCKDHA	branched chain keto acid dehydrogenase E1, alpha polypeptide
229029_at	6.86	9.84	-7.9	7.46e-08	2.1e-06	CAMK4	calcium/calmodulin-dependent protein kinase IV
215147_at	4.95	6.34	-2.63	7.46e-08	2.1e-06
201126_s_at	7.71	6.56	2.22	7.48e-08	2.1e-06	MGAT1	mannosyl (alpha-1,3-)-glycoprotein beta-1,2-N-acetylglucosaminyltransferase
225174_at	9.36	8.19	2.25	7.51e-08	2.11e-06	DNAJC10	DnaJ (Hsp40) homolog, subfamily C, member 10
1558487_a_at	9.36	8.03	2.52	7.56e-08	2.12e-06	TMED4	transmembrane p24 trafficking protein 4
223319_at	8.01	9.36	-2.57	7.56e-08	2.12e-06	GPHN	gephyrin
243444_at	5.72	4.36	2.57	7.59e-08	2.13e-06	SRD5A3	steroid 5 alpha-reductase 3
219284_at	7.56	5.96	3.02	7.62e-08	2.13e-06	HSPBAP1	HSPB (heat shock 27kDa) associated protein 1
210964_s_at	5.2	6.65	-2.73	7.63e-08	2.14e-06	GYG2	glycogenin 2
212115_at	9.34	8.18	2.23	7.65e-08	2.14e-06	HN1L	hematological and neurological expressed 1-like
222121_at	3.26	4.33	-2.09	7.65e-08	2.14e-06	ARHGEF26	Rho guanine nucleotide exchange factor 26
242033_at	3.38	7.51	-17.59	7.67e-08	2.14e-06	RNF180	ring finger protein 180
214460_at	6.34	9.48	-8.83	7.68e-08	2.14e-06	LSAMP	limbic system-associated membrane protein
201411_s_at	8.02	9.39	-2.59	7.68e-08	2.15e-06	PLEKHB2	pleckstrin homology domain containing, family B (evectins) member 2
220269_at	3.12	5.13	-4.02	7.75e-08	2.16e-06	ZBBX	zinc finger, B-box domain containing
224840_at	9.32	7.41	3.77	7.79e-08	2.17e-06	FKBP5	FK506 binding protein 5
210121_at	3.5	7.52	-16.24	7.85e-08	2.19e-06	B3GALT2	UDP-Gal:betaGlcNAc beta 1,3-galactosyltransferase 2
212890_at	7.8	6.08	3.28	7.87e-08	2.19e-06	SLC38A10	solute carrier family 38, member 10
1553613_s_at	5.19	8.56	-10.32	7.92e-08	2.2e-06	FOXC1	forkhead box C1
208370_s_at	6.86	9.2	-5.05	8.02e-08	2.23e-06	RCAN1	regulator of calcineurin 1
212954_at	7.78	6.53	2.38	8.05e-08	2.24e-06	DYRK4	dual specificity tyrosine-(Y)-phosphorylation regulated kinase 4
227524_at	8.36	9.71	-2.54	8.06e-08	2.24e-06	FZD3	frizzled class receptor 3
233498_at	4.91	8.43	-11.41	8.07e-08	2.24e-06	ERBB4	erb-b2 receptor tyrosine kinase 4
203355_s_at	6.52	11.08	-23.71	8.14e-08	2.25e-06	PSD3	pleckstrin and Sec7 domain containing 3
206875_s_at	9	7.48	2.85	8.16e-08	2.26e-06	SLK	STE20-like kinase
228771_at	6.71	9.27	-5.9	8.16e-08	2.26e-06	ADRBK2	adrenergic, beta, receptor kinase 2
226565_at	7.63	6.39	2.36	8.18e-08	2.26e-06	TMEM99	transmembrane protein 99
209608_s_at	7.44	9.13	-3.22	8.21e-08	2.27e-06	ACAT2	acetyl-CoA acetyltransferase 2
225998_at	7.05	8.69	-3.14	8.22e-08	2.27e-06	GAB1	GRB2-associated binding protein 1
221535_at	7.87	6.77	2.14	8.28e-08	2.29e-06	LSG1	large 60S subunit nuclear export GTPase 1
227347_x_at	5.66	7.4	-3.34	8.38e-08	2.31e-06	HES4	hes family bHLH transcription factor 4
220587_s_at	7.73	6.39	2.53	8.45e-08	2.33e-06	MLST8	MTOR associated protein, LST8 homolog
229521_at	6.45	5.15	2.47	8.47e-08	2.33e-06	CCDC71L	coiled-coil domain containing 71-like
204439_at	4.08	8.22	-17.57	8.49e-08	2.34e-06	IFI44L	interferon-induced protein 44-like
204288_s_at	5.25	7.52	-4.8	8.51e-08	2.34e-06	SORBS2	sorbin and SH3 domain containing 2
212221_x_at	9.58	11.51	-3.79	8.67e-08	2.38e-06	IDS	iduronate 2-sulfatase
218730_s_at	3.2	6.8	-12.16	8.7e-08	2.39e-06	OGN	osteoglycin
204436_at	7.44	6.31	2.19	8.73e-08	2.39e-06	PLEKHO2	pleckstrin homology domain containing, family O member 2
236381_s_at	6.99	5.83	2.23	8.8e-08	2.41e-06	WRAP73	WD repeat containing, antisense to TP73
238637_at	6.19	5.18	2.01	8.81e-08	2.41e-06	NUP37	nucleoporin 37kDa
220486_x_at	9.1	7.17	3.83	8.82e-08	2.42e-06	LOC101928589; TMEM164	uncharacterized LOC101928589; transmembrane protein 164
236663_at	4.5	6.09	-3.01	8.84e-08	2.42e-06
214626_s_at	9.1	7.69	2.67	8.86e-08	2.42e-06	GANAB	glucosidase, alpha; neutral AB
214023_x_at	10.83	12.6	-3.4	8.87e-08	2.43e-06	TUBB2B	tubulin, beta 2B class IIb
204773_at	8.22	6.53	3.23	8.89e-08	2.43e-06	IL11RA	interleukin 11 receptor, alpha
236769_at	8.68	5.46	9.29	8.93e-08	2.44e-06	LOC158402	uncharacterized LOC158402
216005_at	10.75	6.55	18.38	9.02e-08	2.46e-06	TNC	tenascin C
1553705_a_at	9.44	7.41	4.08	9.03e-08	2.46e-06	CHRM3	cholinergic receptor, muscarinic 3
238429_at	3.56	5.32	-3.37	9.08e-08	2.47e-06	TMEM71	transmembrane protein 71
201660_at	8.52	9.97	-2.74	9.08e-08	2.47e-06	ACSL3	acyl-CoA synthetase long-chain family member 3
227561_at	9.42	7.29	4.37	9.13e-08	2.48e-06	DDR2	discoidin domain receptor tyrosine kinase 2
204184_s_at	5.37	7.04	-3.19	9.16e-08	2.49e-06	ADRBK2	adrenergic, beta, receptor kinase 2
202096_s_at	8.9	7.88	2.03	9.2e-08	2.5e-06	TSPO	translocator protein (18kDa)
1557961_s_at	8.21	6.34	3.65	9.21e-08	2.5e-06	C8orf88	chromosome 8 open reading frame 88
223018_at	8.55	7.13	2.67	9.22e-08	2.5e-06	NOB1	NIN1/RPN12 binding protein 1 homolog
244395_at	3.2	5.34	-4.41	9.23e-08	2.5e-06	FLJ41455	uncharacterized LOC441441
229132_at	6.92	5.45	2.78	9.25e-08	2.51e-06	MINA	MYC induced nuclear antigen
228740_at	6.44	8.88	-5.45	9.29e-08	2.52e-06	C14orf37	chromosome 14 open reading frame 37
228736_at	7.32	6.04	2.41	9.29e-08	2.52e-06	HELQ	helicase, POLQ-like
235066_at	6.7	11.18	-22.31	9.37e-08	2.54e-06	MAP4	microtubule associated protein 4
1552283_s_at	4.49	7.23	-6.68	9.38e-08	2.54e-06	ZDHHC11; ZDHHC11B	zinc finger, DHHC-type containing 11; zinc finger, DHHC-type containing 11B
1555501_s_at	8.65	6.29	5.14	9.45e-08	2.55e-06	RSRC1	arginine/serine-rich coiled-coil 1
233095_at	3.71	5.63	-3.8	9.45e-08	2.55e-06
240211_at	6.63	4.71	3.78	9.5e-08	2.56e-06	APCDD1; LOC100130468	adenomatosis polyposis coli down-regulated 1; uncharacterized LOC100130468
219539_at	7.39	6.29	2.14	9.53e-08	2.57e-06	GEMIN6	gem nuclear organelle associated protein 6
1556904_at	3.02	5.9	-7.35	9.54e-08	2.57e-06
203576_at	7.24	6.13	2.15	9.56e-08	2.58e-06	BCAT2	branched chain amino-acid transaminase 2, mitochondrial
209695_at	7.18	5.96	2.32	9.57e-08	2.58e-06	PTP4A3	protein tyrosine phosphatase type IVA, member 3
210983_s_at	9.16	7.21	3.85	9.63e-08	2.59e-06	MCM7	minichromosome maintenance complex component 7
229919_at	7.31	6.04	2.41	9.65e-08	2.59e-06	NTPCR	nucleoside-triphosphatase, cancer-related
203271_s_at	8.71	6.98	3.33	9.66e-08	2.59e-06	UNC119	unc-119 lipid binding chaperone
1562290_at	2.9	4.14	-2.35	9.74e-08	2.61e-06
231778_at	7.34	4.69	6.27	9.8e-08	2.63e-06	DLX3	distal-less homeobox 3
222638_s_at	6.32	7.35	-2.04	9.83e-08	2.63e-06	TMEM242	transmembrane protein 242
221660_at	6.47	7.54	-2.09	9.94e-08	2.66e-06	MYL10	myosin light chain 10
236688_at	7.36	6.33	2.03	1e-07	2.67e-06	FRMPD3	FERM and PDZ domain containing 3
225167_at	6.79	9.1	-4.99	1e-07	2.67e-06	FRMD4A	FERM domain containing 4A
242671_at	9.11	5.63	11.22	1e-07	2.68e-06
210721_s_at	5.04	9.43	-21	1.01e-07	2.7e-06	PAK7	p21 protein (Cdc42/Rac)-activated kinase 7
203701_s_at	7.79	6.29	2.83	1.01e-07	2.7e-06	TRMT1	tRNA methyltransferase 1
203159_at	7.71	9.37	-3.17	1.01e-07	2.7e-06	GLS	glutaminase
209539_at	7.33	9.36	-4.08	1.02e-07	2.71e-06	ARHGEF6	Rac/Cdc42 guanine nucleotide exchange factor 6
1560728_at	4.46	7.18	-6.57	1.02e-07	2.72e-06
240143_at	4.55	6.68	-4.38	1.03e-07	2.73e-06
229812_at	6.18	4.82	2.57	1.03e-07	2.74e-06	USP48	ubiquitin specific peptidase 48
203394_s_at	5.59	8.59	-7.98	1.04e-07	2.76e-06	HES1	hes family bHLH transcription factor 1
225188_at	7.56	9.87	-4.95	1.04e-07	2.76e-06	RAPH1	Ras association (RalGDS/AF-6) and pleckstrin homology domains 1
223384_s_at	8.36	7.02	2.54	1.05e-07	2.78e-06	TRIM4	tripartite motif containing 4
228307_at	8.43	6.57	3.63	1.06e-07	2.8e-06	EMILIN3	elastin microfibril interfacer 3
225897_at	10.85	12.4	-2.92	1.07e-07	2.83e-06	MARCKS	myristoylated alanine-rich protein kinase C substrate
239068_at	5.87	7.3	-2.69	1.08e-07	2.85e-06	GNL1	guanine nucleotide binding protein-like 1
214998_at	5.24	7.18	-3.83	1.09e-07	2.87e-06	AAK1	AP2 associated kinase 1
241585_at	3.79	6.39	-6.06	1.1e-07	2.89e-06	LRRC4C	leucine rich repeat containing 4C
235696_at	3.67	4.75	-2.11	1.1e-07	2.9e-06	LOC105379362	uncharacterized LOC105379362
202139_at	9.53	8.38	2.21	1.1e-07	2.91e-06	AKR7A2	aldo-keto reductase family 7, member A2
242560_at	8.1	6.48	3.08	1.1e-07	2.91e-06	FANCD2	Fanconi anemia complementation group D2
244113_at	4.37	5.81	-2.71	1.11e-07	2.92e-06	KCNJ9	potassium channel, inwardly rectifying subfamily J, member 9
222096_x_at	6.55	5.33	2.33	1.11e-07	2.92e-06	LOC105376064; LOC105379438; LOC105379447	uncharacterized LOC105376064; uncharacterized LOC105379438; uncharacterized LOC105379447
226860_at	9.03	7.12	3.78	1.11e-07	2.92e-06	TMEM19	transmembrane protein 19
208212_s_at	9.55	6.08	11.1	1.13e-07	2.97e-06	ALK	anaplastic lymphoma receptor tyrosine kinase
209619_at	8.15	5.65	5.66	1.13e-07	2.97e-06	CD74	CD74 molecule, major histocompatibility complex, class II invariant chain
226264_at	8.17	5.85	4.98	1.13e-07	2.97e-06	SUSD1	sushi domain containing 1
228909_at	7.45	9.3	-3.61	1.14e-07	3e-06	LOC642852	uncharacterized LOC642852
219032_x_at	8.87	7.2	3.19	1.14e-07	3e-06	OPN3	opsin 3
213933_at	4.39	7.65	-9.59	1.15e-07	3.03e-06	PTGER3	prostaglandin E receptor 3 (subtype EP3)
240545_at	10.68	6.06	24.57	1.15e-07	3.03e-06	LOC286382	uncharacterized LOC286382
214117_s_at	6.14	4.68	2.74	1.16e-07	3.03e-06	BTD	biotinidase
227228_s_at	9	6.9	4.29	1.16e-07	3.04e-06	CCDC88C	coiled-coil domain containing 88C
213288_at	8.1	9.23	-2.19	1.17e-07	3.05e-06	MBOAT2	membrane bound O-acyltransferase domain containing 2
228206_at	4.73	7.96	-9.37	1.18e-07	3.08e-06	HS3ST4	heparan sulfate (glucosamine) 3-O-sulfotransferase 4
37950_at	6.56	7.8	-2.36	1.18e-07	3.09e-06	PREP	prolyl endopeptidase
204718_at	8.91	5.17	13.35	1.19e-07	3.11e-06	EPHB6	EPH receptor B6
239291_at	10.45	8.74	3.27	1.19e-07	3.11e-06	TRPM3	transient receptor potential cation channel, subfamily M, member 3
226633_at	8.76	10.15	-2.63	1.19e-07	3.12e-06	RAB8B	RAB8B, member RAS oncogene family
208677_s_at	10.11	6.82	9.76	1.2e-07	3.12e-06	BSG	basigin (Ok blood group)
227155_at	4.99	6.58	-3.01	1.21e-07	3.15e-06	LMO4	LIM domain only 4
228857_at	6.46	8.02	-2.93	1.21e-07	3.15e-06	GNL1	guanine nucleotide binding protein-like 1
229256_at	8.2	10.09	-3.71	1.22e-07	3.17e-06	PGM2L1	phosphoglucomutase 2-like 1
203259_s_at	8.81	10.03	-2.33	1.24e-07	3.21e-06	HDDC2	HD domain containing 2
229838_at	8.75	7.11	3.12	1.24e-07	3.23e-06	LOC105376575; NUCB2	uncharacterized LOC105376575; nucleobindin 2
221776_s_at	9.61	8.51	2.14	1.25e-07	3.23e-06	BRD7	bromodomain containing 7
231251_at	5.48	6.66	-2.26	1.26e-07	3.25e-06	WIPF2	WAS/WASL interacting protein family, member 2
222870_s_at	8.56	6.4	4.45	1.26e-07	3.25e-06	B3GNT2	UDP-GlcNAc:betaGal beta-1,3-N-acetylglucosaminyltransferase 2
203297_s_at	8.28	9.34	-2.08	1.26e-07	3.25e-06	JARID2	jumonji, AT rich interactive domain 2
242664_at	3.33	5.01	-3.21	1.26e-07	3.27e-06
239095_at	5.38	7.07	-3.24	1.27e-07	3.27e-06	GRIN2B	glutamate receptor, ionotropic, N-methyl D-aspartate 2B
214374_s_at	4.06	6.4	-5.08	1.28e-07	3.29e-06	PPFIBP1	PTPRF interacting protein, binding protein 1 (liprin beta 1)
204009_s_at	9.29	10.62	-2.52	1.3e-07	3.34e-06	KRAS	Kirsten rat sarcoma viral oncogene homolog
228210_at	8.78	6.71	4.19	1.3e-07	3.34e-06	NXPH3	neurexophilin 3
238242_at	4.21	5.22	-2.01	1.3e-07	3.34e-06	LOC100293704	serine/arginine repetitive matrix protein 3-like
235061_at	6.05	8.89	-7.13	1.3e-07	3.35e-06	PPM1K	protein phosphatase, Mg2+/Mn2+ dependent, 1K
227936_at	6.74	4.87	3.66	1.3e-07	3.35e-06	TMEM68	transmembrane protein 68
207396_s_at	7.02	6.01	2.01	1.31e-07	3.37e-06	ALG3	ALG3, alpha-1,3- mannosyltransferase
218625_at	5.79	10.42	-24.8	1.33e-07	3.41e-06	NRN1	neuritin 1
232282_at	6.62	8.41	-3.47	1.33e-07	3.41e-06	WNK3	WNK lysine deficient protein kinase 3
[truncated: 4,470 more rows]

## Sheet: SHH
ID	SHH Avg (log2)	Control Avg (log2)	Fold Change	P-val	FDR P-val	Gene Symbol	Description		Original	Gene Symbol	Fold Change	P-val	FDR P-val		Gene Symbol	Fold Change	P-val	FDR P-val		Gene Symbol	Fold Change	P-val	FDR P-val				Gene Symbol	Fold Change	P-val	FDR P-val			Gene Symbol	Fold Change	P-val	FDR P-val
235083_at	4.21	6.12	-3.76	2.3e-25	5.99e-22	LINC01106	long intergenic non-protein coding RNA 1106		Common in original datsets	ARHGEF26-AS1	-3.67	0.0026	0.0122	Common in original and validated datsets	LINC00844	-36.98	2.98e-15	1.08e-12	Common in validated datsets	DLEU2	5.13	0.0001	0.0015			Top10-Up-Original	NEAT1	23.48	0.0003	0.0022		Top10-Up-Validated	DLEU2	5.13	0.0001	0.0015
236902_at	3.34	6.98	-12.45	2.03e-21	2.52e-18	LINC00643	long intergenic non-protein coding RNA 643			CASC15	3.54	1.65e-06	4.61e-05		LINC00643	-12.45	2.03e-21	2.52e-18		MSC-AS1	4.37	0.0001	0.0016				DLEU2	13.24	5.79e-11	2.41e-08			MSC-AS1	4.37	0.0001	0.0016
230577_at	3.53	8.74	-36.98	2.98e-15	1.08e-12	LINC00844	long intergenic non-protein coding RNA 844			CASC15	-2.55	2.4e-07	1.16e-05		MEG3	-9.11	3.89e-05	0.0006		LINC01315	4	5.98e-06	0.0001				PRR34-AS1	8.07	1.58e-07	8.49e-06			LINC01315	4	5.98e-06	0.0001
238360_s_at	4.44	6.24	-3.47	9.84e-13	2.27e-10	LINC00672	long intergenic non-protein coding RNA 672			CCEPR	-8.93	1.49e-06	4.27e-05		SOX2-OT	-9	9.25e-06	0.0002		PRR34-AS1	3.25	0.0065	0.0334				LINC01355	8.05	2.93e-09	5.15e-07			PRR34-AS1	3.25	0.0065	0.0334
230495_at	3.13	5.03	-3.74	1.42e-11	2.47e-09	LINC01102	long intergenic non-protein coding RNA 1102			DLEU1	2.34	0.0003	0.0022		RMST	-8.87	0.0029	0.0181		HHIP-AS1	3.22	5.16e-05	0.0008				MIRLET7BHG	7.49	1.79e-07	9.34e-06			HHIP-AS1	3.22	5.16e-05	0.0008
228679_at	7.07	10.1	-8.17	4.44e-11	6.63e-09	CCEPR	cervical carcimona expressed PCNA regulatory lncRNA			DLEU2	13.24	5.79e-11	2.41e-08		MEG3	-8.79	0.0001	0.0014		DLEU2	3.21	0.0037	0.0219				CKMT2-AS1	6.23	1.86e-09	3.59e-07			SNHG5	3.01	4.44e-06	0.0001
1557098_s_at	4.17	5.88	-3.26	3.48e-10	3.96e-08	HAR1A	highly accelerated region 1A (non-protein coding)			DLEU2	10.65	2.58e-08	2.42e-06		LINC01105	-8.54	9.22e-06	0.0002		SNHG5	3.01	4.44e-06	0.0001				SLC16A1-AS1	5.65	8.13e-08	5.36e-06			LINC00960	2.86	0.0384	0.1191
1559026_at	4.53	6.02	-2.82	2.19e-09	1.96e-07	PPP1R26-AS1	PPP1R26 antisense RNA 1			DLEU2	3.43	0.0008	0.0046		CCEPR	-8.17	4.44e-11	6.63e-09		LINC00960	2.86	0.0384	0.1191				TPT1-AS1	5.28	4.44e-08	3.5e-06			EP300-AS1	2.68	0.0016	0.0118
232111_at	5.07	7.64	-5.93	4.43e-09	3.58e-07	TUNAR	TCL1 upstream neural differentiation-associated RNA			DLEU2	2.67	1.86e-05	0.0003		MIR124-2HG	-6.85	0.0061	0.0318		EP300-AS1	2.68	0.0016	0.0118				LINC01000	4.96	1.1e-08	1.32e-06			DLEU1	2.65	3.82e-05	0.0006
1556033_at	4.85	6.13	-2.41	6.25e-09	4.73e-07	LINC01138	long intergenic non-protein coding RNA 1138			DPP10-AS1	-4.03	7.6e-06	0.0001		LINC01105	-6.36	6.09e-08	3.3e-06		DLEU1	2.65	3.82e-05	0.0006				ANP32A-IT1	4.94	9.36e-07	3.07e-05			GAS5	2.62	0.009	0.042
1553796_at	4.61	6.7	-4.25	1.31e-08	8.88e-07	LINC01105	long intergenic non-protein coding RNA 1105			EP300-AS1	2.64	0.0017	0.0088		TUNAR	-5.93	4.43e-09	3.58e-07		GAS5	2.62	0.009	0.042
230539_at	3.93	5.29	-2.58	3.09e-08	1.85e-06	FAM182A	family with sequence similarity 182, member A			FAM182A	-2.25	1.56e-06	4.42e-05		PEG3-AS1	-5.87	7.01e-07	2.5e-05		LINC01558	2.6	0.0052	0.0281
207963_at	4.85	6.18	-2.53	3.98e-08	2.29e-06	KIF25-AS1	KIF25 antisense RNA 1			GAS5	3.23	4.47e-05	0.0005		LINC01351	-5.64	1.18e-06	3.84e-05		LINC01355	2.51	0.0103	0.0466			Top10-down-Original	Gene Symbol	Fold Change	P-val	FDR P-val			Gene Symbol	Fold Change	P-val	FDR P-val
236739_at	4.06	6.73	-6.36	6.09e-08	3.3e-06	LINC01105	long intergenic non-protein coding RNA 1105			HAND2-AS1	3.92	0.0004	0.0027		MIR124-2HG	-4.51	0.0462	0.1354		MIRLET7BHG	2.31	0.0299	0.0998				LINC00844	-33.36	1.08e-08	1.32e-06			LINC00844	-36.98	2.98e-15	1.08e-12
236351_at	5.53	6.97	-2.71	1.99e-07	8.91e-06	DPP10-AS1	DPP10 antisense RNA 1			HAND2-AS1	3.1	2.27e-05	0.0003		LINC01105	-4.25	1.31e-08	8.88e-07		DLEU2	2.3	0.0031	0.0193				MIR124-2HG	-28.13	0.0005	0.0032		Top10-down-Validated	LINC00643	-12.45	2.03e-21	2.52e-18
1557114_a_at	6.39	5.32	2.1	2.68e-07	1.14e-05	ZNF561-AS1	ZNF561 antisense RNA 1 (head to head)			HAR1A	-4.38	1.27e-06	3.81e-05		VSTM2A-OT1	-4.13	0.0013	0.0097		UBL7-AS1	2.21	9.84e-06	0.0002				SOX2-OT	-13.83	2.39e-07	1.15e-05			MEG3	-9.11	3.89e-05	0.0006
231186_at	3.56	4.82	-2.4	4.01e-07	1.59e-05	LINC00643	long intergenic non-protein coding RNA 643			HCG11	-9.92	0.0022	0.0108		LINC01106	-3.76	2.3e-25	5.99e-22		CASC15	2.19	0.0005	0.0051				PEG3-AS1	-12.94	5.12e-08	3.88e-06			SOX2-OT	-9	9.25e-06	0.0002
230068_s_at	6.25	8.8	-5.87	7.01e-07	2.5e-05	PEG3-AS1	PEG3 antisense RNA 1			HCG11	-11.26	0.0012	0.0065		LINC01102	-3.74	1.42e-11	2.47e-09		HCG18	2.15	2.58e-05	0.0005				LINC00643	-11.76	3.97e-06	8.83e-05			RMST	-8.87	0.0029	0.0181
237675_at	4.4	6.89	-5.64	1.18e-06	3.84e-05	LINC01351	long intergenic non-protein coding RNA 1351			HCG18	2.55	4.29e-05	0.0005		MEG3	-3.66	0.0186	0.0713		ST7-AS1	2.14	0.0074	0.0364				HCG11	-11.26	0.0012	0.0065			LINC01105	-8.54	9.22e-06	0.0002
225155_at	11.73	10.14	3.01	4.44e-06	0.0001	SNHG5	small nucleolar RNA host gene 5			HHIP-AS1	2.25	0.0047	0.0192		ARHGEF26-AS1	-3.63	0.0004	0.0041		ZNF561-AS1	2.1	2.68e-07	1.14e-05				RMST	-9.43	0.0036	0.0155			CCEPR	-8.17	4.44e-11	6.63e-09
229930_at	9.48	7.48	4	5.98e-06	0.0001	LINC01315	long intergenic non-protein coding RNA 1315			KIF25-AS1	-2.58	2.94e-06	7.07e-05		MALAT1	-3.62	0.0136	0.0569		SNHG16	2.07	7.67e-05	0.0011				CCEPR	-8.93	1.49e-06	4.27e-05			MIR124-2HG	-6.85	0.0061	0.0318
1553797_a_at	5.08	8.17	-8.54	9.22e-06	0.0002	LINC01105	long intergenic non-protein coding RNA 1105			KRTAP5-AS1	-2.26	0.0103	0.0353		LINC00672	-3.47	9.84e-13	2.27e-10		HAND2-AS1	2.04	0.0121	0.0522				MEG3	-8.53	0.0002	0.0018			LINC01105	-6.36	6.09e-08	3.3e-06
231898_x_at	5.8	8.97	-9	9.25e-06	0.0002	SOX2-OT	SOX2 overlapping transcript			LINC00623	-3.33	0.0013	0.007		PWAR5	-3.43	0.0004	0.004		PVT1	2.04	0.0008	0.0067				MALAT1	-8.25	2.82e-06	6.86e-05			TUNAR	-5.93	4.43e-09	3.58e-07
239792_at	5.64	4.49	2.21	9.84e-06	0.0002	UBL7-AS1	UBL7 antisense RNA 1 (head to head)			LINC00643	-3.43	2.04e-07	1.02e-05		LINC01561	-3.42	0.0001	0.0015		TPT1-AS1	2.02	0.0015	0.0113
225577_at	6.5	5.4	2.15	2.58e-05	0.0005	HCG18	HLA complex group 18 (non-protein coding)			LINC00643	-11.76	3.97e-06	8.83e-05		MEG3	-3.39	0.0004	0.0037		HAND2-AS1	2.01	0.0061	0.0319
229429_x_at	8.31	9.98	-3.19	3.42e-05	0.0006	LINC00623	long intergenic non-protein coding RNA 623			LINC00672	-3.25	1.23e-06	3.74e-05		MIR100HG	-3.39	0.0219	0.08		KRTAP5-AS1	-2.02	0.0121	0.0523			Upregulated Signature-Common in Top 10	DLEU2
205677_s_at	7.74	6.34	2.65	3.82e-05	0.0006	DLEU1	deleted in lymphocytic leukemia 1 (non-protein coding)			LINC00844	-33.36	1.08e-08	1.32e-06		HAR1A	-3.26	3.48e-10	3.96e-08		LINC01128	-2.08	0.0046	0.0257				PRR34-AS1
235077_at	7.4	10.58	-9.11	3.89e-05	0.0006	MEG3	maternally expressed 3 (non-protein coding)			LINC00960	4.29	0.0259	0.0714		LINC00623	-3.19	3.42e-05	0.0006		MALAT1	-2.22	0.0357	0.113
236632_at	8.02	6.34	3.22	5.16e-05	0.0008	HHIP-AS1	HHIP antisense RNA 1			LINC01102	-3.49	3.62e-07	1.56e-05		MALAT1	-3.18	0.0331	0.1072		LINC00643	-2.4	4.01e-07	1.59e-05
224603_at	10.12	9.07	2.07	7.67e-05	0.0011	SNHG16	small nucleolar RNA host gene 16			LINC01105	-3.94	4.31e-05	0.0005		HCG11	-3.15	0.005	0.0275		LINC01138	-2.41	6.25e-09	4.73e-07
212732_at	7.56	10.7	-8.79	0.0001	0.0014	MEG3	maternally expressed 3 (non-protein coding)			LINC01105	-4.08	0.0102	0.0351		RFPL1S	-2.87	0.0012	0.009		KIF25-AS1	-2.53	3.98e-08	2.29e-06
236855_at	5.06	6.84	-3.42	0.0001	0.0015	LINC01561	long intergenic non-protein coding RNA 1561			LINC01105	-6.29	0.0022	0.0106		PPP1R26-AS1	-2.82	2.19e-09	1.96e-07		MALAT1	-2.56	0.0336	0.1083
1556821_x_at	8.51	6.15	5.13	0.0001	0.0015	DLEU2	deleted in lymphocytic leukemia 2 (non-protein coding)			LINC01106	-3.98	1.25e-08	1.47e-06		DPP10-AS1	-2.71	1.99e-07	8.91e-06		PWAR6	-2.57	0.0022	0.0148			Downregulated Signature-Common in Top 10	LINC00844
228438_at	6.76	4.64	4.37	0.0001	0.0016	MSC-AS1	MSC antisense RNA 1			LINC01128	2.14	0.0004	0.003		HCG11	-2.66	0.0062	0.0322		FAM182A	-2.58	3.09e-08	1.85e-06				MIR124-2HG
229557_at	6.32	8.08	-3.39	0.0004	0.0037	MEG3	maternally expressed 3 (non-protein coding)			LINC01128	-3.11	0.0007	0.0045		LINC00173	-2.66	0.0032	0.0198		MEG3	-2.58	0.0032	0.0196				SOX2-OT
214834_at	5.08	6.86	-3.43	0.0004	0.004	PWAR5	Prader Willi/Angelman region RNA 5			LINC01138	-2.16	1.4e-05	0.0002		FAM182A	-2.58	3.09e-08	1.85e-06		HCG11	-2.66	0.0062	0.0322				LINC00643
236575_at	4.83	6.69	-3.63	0.0004	0.0041	ARHGEF26-AS1	ARHGEF26 antisense RNA 1			LINC01315	4.7	7.3e-05	0.0008		MEG3	-2.58	0.0032	0.0196		DPP10-AS1	-2.71	1.99e-07	8.91e-06				RMST
229280_s_at	8.7	7.57	2.19	0.0005	0.0051	CASC15	cancer susceptibility candidate 15 (non-protein coding)			LINC01351	-6.45	3.25e-06	7.62e-05		PWAR6	-2.57	0.0022	0.0148		PPP1R26-AS1	-2.82	2.19e-09	1.96e-07				CCEPR
1558290_a_at	6.26	5.23	2.04	0.0008	0.0067	PVT1	Pvt1 oncogene (non-protein coding)			LINC01355	8.05	2.93e-09	5.15e-07		MALAT1	-2.56	0.0336	0.1083		RFPL1S	-2.87	0.0012	0.009				MEG3
214120_at	7.84	9.36	-2.87	0.0012	0.009	RFPL1S	RFPL1 antisense RNA 1			LINC01355	2.02	3.18e-05	0.0004		COPG2IT1	-2.54	0.0074	0.0365		HCG11	-3.15	0.005	0.0275
1560692_at	4.15	6.2	-4.13	0.0013	0.0097	VSTM2A-OT1	VSTM2A overlapping transcript 1			LINC01558	2.9	0.0054	0.0214		KIF25-AS1	-2.53	3.98e-08	2.29e-06		MALAT1	-3.18	0.0331	0.1072
227709_at	7.04	6.02	2.02	0.0015	0.0113	TPT1-AS1	TPT1 antisense RNA 1			LINC01561	-3.93	1.39e-08	1.6e-06		LINC01138	-2.41	6.25e-09	4.73e-07		LINC00623	-3.19	3.42e-05	0.0006
1562921_at	5.72	4.29	2.68	0.0016	0.0118	EP300-AS1	EP300 antisense RNA 1			MALAT1	-3.17	0.0003	0.0021		LINC00643	-2.4	4.01e-07	1.59e-05		HAR1A	-3.26	3.48e-10	3.96e-08
226591_at	9.43	10.8	-2.57	0.0022	0.0148	PWAR6	Prader Willi/Angelman region RNA 6			MALAT1	-8.25	2.82e-06	6.86e-05		CAHM	-2.28	4.77e-05	0.0007		MEG3	-3.39	0.0004	0.0037
229782_at	4.32	7.47	-8.87	0.0029	0.0181	RMST	rhabdomyosarcoma 2 associated transcript (non-protein coding)			MEG3	-2.4	0.0016	0.0084		MIR4697HG	-2.27	0.0062	0.0322		MIR100HG	-3.39	0.0219	0.08
1569600_at	4.2	3	2.3	0.0031	0.0193	DLEU2	deleted in lymphocytic leukemia 2 (non-protein coding)			MEG3	-7.07	0.001	0.0057		MALAT1	-2.22	0.0357	0.113		LINC01561	-3.42	0.0001	0.0015
210794_s_at	7.26	8.63	-2.58	0.0032	0.0196	MEG3	maternally expressed 3 (non-protein coding)			MEG3	-8.53	0.0002	0.0018		DGCR5	-2.1	0.0009	0.0075		PWAR5	-3.43	0.0004	0.004
1556820_a_at	7.87	6.18	3.21	0.0037	0.0219	DLEU2	deleted in lymphocytic leukemia 2 (non-protein coding)			MIR100HG	-4.73	0.0011	0.0062		LINC01128	-2.08	0.0046	0.0257		LINC00672	-3.47	9.84e-13	2.27e-10
235497_at	7.57	8.63	-2.08	0.0046	0.0257	LINC01128	long intergenic non-protein coding RNA 1128			MIR124-2HG	-15.06	0.0025	0.0119		C8orf34-AS1	-2.05	0.0355	0.1126		MALAT1	-3.62	0.0136	0.0569
1557167_at	5.33	6.99	-3.15	0.005	0.0275	HCG11	HLA complex group 11 (non-protein coding)			MIR124-2HG	-28.13	0.0005	0.0032		INHBA-AS1	-2.04	3.53e-09	2.96e-07		ARHGEF26-AS1	-3.63	0.0004	0.0041
1555095_at	6.44	5.06	2.6	0.0052	0.0281	LINC01558	long intergenic non-protein coding RNA 1558			MIRLET7BHG	7.49	1.79e-07	9.34e-06		NPTN-IT1	-2.03	0.0156	0.0627		MEG3	-3.66	0.0186	0.0713
238661_at	6.27	9.05	-6.85	0.0061	0.0318	MIR124-2HG	MIR124-2 host gene			MIRLET7BHG	2.59	2.2e-05	0.0003		KRTAP5-AS1	-2.02	0.0121	0.0523		LINC01102	-3.74	1.42e-11	2.47e-09
236141_at	4.19	3.18	2.01	0.0061	0.0319	HAND2-AS1	HAND2 antisense RNA 1 (head to head)			MSC-AS1	3.97	2.95e-05	0.0004		HAND2-AS1	2.01	0.0061	0.0319		LINC01106	-3.76	2.3e-25	5.99e-22
1557169_x_at	5.59	7.01	-2.66	0.0062	0.0322	HCG11	HLA complex group 11 (non-protein coding)			PEG3-AS1	-12.94	5.12e-08	3.88e-06		TPT1-AS1	2.02	0.0015	0.0113		VSTM2A-OT1	-4.13	0.0013	0.0097
238058_at	8.34	6.64	3.25	0.0065	0.0334	PRR34-AS1	PRR34 antisense RNA 1			PPP1R26-AS1	-2.88	3.42e-06	7.93e-05		PVT1	2.04	0.0008	0.0067		LINC01105	-4.25	1.31e-08	8.88e-07
1555912_at	5.94	4.84	2.14	0.0074	0.0364	ST7-AS1	ST7 antisense RNA 1			PRR34-AS1	8.07	1.58e-07	8.49e-06		HAND2-AS1	2.04	0.0121	0.0522		MIR124-2HG	-4.51	0.0462	0.1354
227517_s_at	9.16	7.77	2.62	0.009	0.042	GAS5	growth arrest-specific 5 (non-protein coding)			PVT1	3.01	0.0008	0.0047		SNHG16	2.07	7.67e-05	0.0011		LINC01351	-5.64	1.18e-06	3.84e-05
244490_at	5.53	4.2	2.51	0.0103	0.0466	LINC01355	long intergenic non-protein coding RNA 1355			PWAR5	-3.33	0.0061	0.0236		ZNF561-AS1	2.1	2.68e-07	1.14e-05		PEG3-AS1	-5.87	7.01e-07	2.5e-05
219791_s_at	5.13	4.1	2.04	0.0121	0.0522	HAND2-AS1	HAND2 antisense RNA 1 (head to head)			PWAR6	-3.47	0.0038	0.0164		LINC00339	2.12	0.0058	0.0306		TUNAR	-5.93	4.43e-09	3.58e-07
1566219_at	4.29	5.3	-2.02	0.0121	0.0523	KRTAP5-AS1	KRTAP5-1/KRTAP5-2 antisense RNA 1			RFPL1S	-3.19	0.0009	0.0054		ST7-AS1	2.14	0.0074	0.0364		LINC01105	-6.36	6.09e-08	3.3e-06
224568_x_at	10.09	11.94	-3.62	0.0136	0.0569	MALAT1	metastasis associated lung adenocarcinoma transcript 1 (non-protein coding)			RMST	-9.43	0.0036	0.0155		HCG18	2.15	2.58e-05	0.0005		MIR124-2HG	-6.85	0.0061	0.0318
226210_s_at	5.86	7.74	-3.66	0.0186	0.0713	MEG3	maternally expressed 3 (non-protein coding)			SNHG16	2.29	0.0001	0.001		LINC00924	2.17	0.0025	0.0164		CCEPR	-8.17	4.44e-11	6.63e-09
225381_at	7.54	9.31	-3.39	0.0219	0.08	MIR100HG	mir-100-let-7a-2 cluster host gene			SNHG5	3.25	0.0002	0.0015		CASC15	2.19	0.0005	0.0051		LINC01105	-8.54	9.22e-06	0.0002
241464_s_at	5.74	4.53	2.31	0.0299	0.0998	MIRLET7BHG	MIRLET7B host gene			SOX2-OT	-13.83	2.39e-07	1.15e-05		UBL7-AS1	2.21	9.84e-06	0.0002		MEG3	-8.79	0.0001	0.0014
226675_s_at	11.12	12.79	-3.18	0.0331	0.1072	MALAT1	metastasis associated lung adenocarcinoma transcript 1 (non-protein coding)			ST7-AS1	2.8	0.0021	0.0104		DLEU2	2.3	0.0031	0.0193		RMST	-8.87	0.0029	0.0181
223940_x_at	11.12	12.47	-2.56	0.0336	0.1083	MALAT1	metastasis associated lung adenocarcinoma transcript 1 (non-protein coding)			TPT1-AS1	5.28	4.44e-08	3.5e-06		IPW	2.3	0.0145	0.0597		SOX2-OT	-9	9.25e-06	0.0002
224567_x_at	12.2	13.35	-2.22	0.0357	0.113	MALAT1	metastasis associated lung adenocarcinoma transcript 1 (non-protein coding)			TPT1-AS1	5.05	3.05e-08	2.7e-06		MIRLET7BHG	2.31	0.0299	0.0998		MEG3	-9.11	3.89e-05	0.0006
1559827_at	6.25	4.74	2.86	0.0384	0.1191	LINC00960	long intergenic non-protein coding RNA 960			TPT1-AS1	2.91	3.55e-05	0.0005		LINC00899	2.34	0.0027	0.0173		LINC00643	-12.45	2.03e-21	2.52e-18
242193_at	5.09	7.26	-4.51	0.0462	0.1354	MIR124-2HG	MIR124-2 host gene			TPT1-AS1	2.54	3.3e-06	7.71e-05		KANSL1-AS1	2.39	0.0058	0.0304		LINC00844	-36.98	2.98e-15	1.08e-12
1559163_at	2.8	3.83	-2.04	3.53e-09	2.96e-07	INHBA-AS1	INHBA antisense RNA 1			TUNAR	-7.02	2.99e-11	1.51e-08		LINC01355	2.51	0.0103	0.0466
235829_at	4.74	5.93	-2.28	4.77e-05	0.0007	CAHM	colon adenocarcinoma hypermethylated (non-protein coding)			UBL7-AS1	2.77	4.12e-07	1.7e-05		FGF14-AS2	2.57	0.001	0.0079
215244_at	5.36	6.43	-2.1	0.0009	0.0075	DGCR5	DiGeorge syndrome critical region gene 5 (non-protein coding)			VSTM2A-OT1	-4.11	6.9e-06	0.0001		LINC01558	2.6	0.0052	0.0281
230351_at	6.18	4.82	2.57	0.001	0.0079	FGF14-AS2	FGF14 antisense RNA 2			ZNF561-AS1	2.41	2.63e-07	1.24e-05		GAS5	2.62	0.009	0.042
1558881_at	4.94	3.82	2.17	0.0025	0.0164	LINC00924	long intergenic non-protein coding RNA 924		Not in the validated dataset	AGAP2-AS1	2.26	0.003	0.0136	New in the validated dataset	DLEU1	2.65	3.82e-05	0.0006
232088_x_at	5.35	4.12	2.34	0.0027	0.0173	LINC00899	long intergenic non-protein coding RNA 899			AGPAT4-IT1	2.5	0.0003	0.0021		EP300-AS1	2.68	0.0016	0.0118
237591_at	5.13	6.54	-2.66	0.0032	0.0198	LINC00173	long intergenic non-protein coding RNA 173			ANP32A-IT1	4.94	9.36e-07	3.07e-05		LINC00960	2.86	0.0384	0.1191
230388_s_at	6.78	5.52	2.39	0.0058	0.0304	KANSL1-AS1	KANSL1 antisense RNA 1			ASAP1-IT2	3.46	7.23e-06	0.0001		SNHG5	3.01	4.44e-06	0.0001
219865_at	6.64	5.56	2.12	0.0058	0.0306	LINC00339	long intergenic non-protein coding RNA 339			BOLA3-AS1	2.55	0.001	0.0058		DLEU2	3.21	0.0037	0.0219
229734_at	6.76	7.95	-2.27	0.0062	0.0322	MIR4697HG	MIR4697 host gene			CCDC18-AS1	3.91	0.0008	0.0051		HHIP-AS1	3.22	5.16e-05	0.0008
213486_at	8.07	9.41	-2.54	0.0074	0.0365	COPG2IT1	COPG2 imprinted transcript 1 (non-protein coding)			CDC42-IT1	3.23	0.0013	0.007		PRR34-AS1	3.25	0.0065	0.0334
221974_at	8.2	6.99	2.3	0.0145	0.0597	IPW	imprinted in Prader-Willi syndrome (non-protein coding)			CKMT2-AS1	6.23	1.86e-09	3.59e-07		LINC01315	4	5.98e-06	0.0001
228723_at	7.5	8.52	-2.03	0.0156	0.0627	NPTN-IT1	NPTN intronic transcript 1			DLX6-AS1	2.1	0.0026	0.0122		MSC-AS1	4.37	0.0001	0.0016
1556421_at	3.16	4.2	-2.05	0.0355	0.1126	C8orf34-AS1	C8orf34 antisense RNA 1			EMC3-AS1	3.54	1.11e-05	0.0002		DLEU2	5.13	0.0001	0.0015
238537_at	3.13	8.49	-41.2	7e-42	3.82e-37	CA8	carbonic anhydrase VIII			FGD5-AS1	-2.32	0.0003	0.0025
214451_at	3.68	9.66	-63.5	2.85e-40	6.41e-36	TFAP2B	transcription factor AP-2 beta (activating enhancer binding protein 2 beta)			FIRRE	2.47	0.0001	0.0014
208032_s_at	4.44	7.36	-7.56	3.52e-40	6.41e-36	GRIA3	glutamate receptor, ionotropic, AMPA 3			FOXP1-IT1	2.2	0.0006	0.004						NEAT1
206730_at	3.52	7.78	-19.21	3.09e-35	4.22e-31	GRIA3	glutamate receptor, ionotropic, AMPA 3			FTX	4.2	0.0012	0.0067
1553635_s_at	3.2	6.02	-7.04	2.35e-33	2.57e-29	TCTEX1D1	Tctex1 domain containing 1			GABPB1-AS1	2.11	3.79e-07	1.61e-05
1560676_at	2.95	8.01	-33.5	3.65e-33	3.33e-29	SIAH3	siah E3 ubiquitin protein ligase family member 3			HOTAIRM1	4.08	0.0229	0.0649						LINC01355
227971_at	3.35	9.25	-59.56	6.61e-32	5.16e-28	NRK	Nik related kinase			HOTAIRM1	3.13	0.0355	0.0907						MIRLET7BHG
1553394_a_at	3.43	7.92	-22.44	1.61e-31	1.1e-27	TFAP2B	transcription factor AP-2 beta (activating enhancer binding protein 2 beta)			INTS6-AS1	2.24	0.0261	0.072						CKMT2-AS1
1554298_a_at	2.82	4.88	-4.16	4.51e-31	2.47e-27	WDR49	WD repeat domain 49			ITGA9-AS1	3.57	0.0025	0.0118						SLC16A1-AS1
230765_at	3.39	9.13	-53.33	4.52e-31	2.47e-27	NWD2	NACHT and WD repeat domain containing 2			ITPK1-AS1	2.02	0.0071	0.0266						TPT1-AS1
240532_at	3.82	8.3	-22.35	1.78e-30	8.86e-27	SLC32A1	solute carrier family 32 (GABA vesicular transporter), member 1			JPX	-2.49	0.0089	0.0316						LINC01000
236576_at	3.71	7.61	-14.93	1.19e-29	5.43e-26	CTNNA3	catenin (cadherin-associated protein), alpha 3			KLF3-AS1	2.17	0.0006	0.004						ANP32A-IT1
1553864_at	3.49	6.84	-10.13	2.37e-29	9.96e-26	GPR26	G protein-coupled receptor 26			LAMA5-AS1	-2.01	3.69e-08	3.08e-06
206425_s_at	4.02	8.64	-24.6	7.6e-28	2.96e-24	TRPC3	transient receptor potential cation channel, subfamily C, member 3			LINC00260	2.68	0.0037	0.0159
204508_s_at	4.86	7.92	-8.39	1.21e-27	4.39e-24	CA12	carbonic anhydrase XII			LINC00304	-2.31	8.4e-09	1.11e-06
220234_at	4.79	9.23	-21.78	3.39e-27	1.16e-23	CA8	carbonic anhydrase VIII			LINC00476	2.17	0.0116	0.0387
232771_at	3.15	4.94	-3.47	1.03e-26	3.3e-23	NRK	Nik related kinase			LINC00632	4.79	0.0011	0.0061
219454_at	3.96	7.1	-8.81	6.66e-26	2.02e-22	EGFL6	EGF-like-domain, multiple 6			LINC00674	-2.12	1.5e-06	4.3e-05
1556328_at	2.93	5.37	-5.42	1.49e-25	4.3e-22	PCDH10	protocadherin 10			LINC00685	2.53	0.0003	0.0025
204848_x_at	6.67	13.88	-148.19	2.19e-25	5.98e-22	HBG1; HBG2	hemoglobin, gamma A; hemoglobin, gamma G			LINC00839	2.38	0.0251	0.0698
232275_s_at	3.24	6.58	-10.17	6.73e-25	1.67e-21	HS6ST3	heparan sulfate 6-O-sulfotransferase 3			LINC00997	2.2	3.22e-05	0.0004
229645_at	5.73	8.16	-5.38	9.41e-25	2.23e-21	FAM69C	family with sequence similarity 69, member C			LINC01000	4.96	1.1e-08	1.32e-06
204419_x_at	6.44	14.05	-196.11	1.04e-24	2.36e-21	HBG2	hemoglobin, gamma G			LINC01000	2.21	0.0016	0.0082
224102_at	3.76	6.58	-7.04	2.49e-24	5.45e-21	P2RY12	purinergic receptor P2Y, G-protein coupled, 12			LINC01089	2.28	2.05e-05	0.0003
207307_at	3.12	7.49	-20.64	3.49e-24	7.08e-21	HTR2C	5-hydroxytryptamine (serotonin) receptor 2C, G protein-coupled			LINC01114	-2.06	1.83e-05	0.0003
223278_at	3.17	5.85	-6.4	3.5e-24	7.08e-21	GJB2	gap junction protein beta 2			LRRC75A-AS1	-4.59	0.0388	0.0972
222301_at	5.46	9.05	-12.11	4.87e-24	9.49e-21	C1orf61	chromosome 1 open reading frame 61			MCM3AP-AS1	3.11	4.64e-05	0.0006
238017_at	3.27	6.33	-8.35	5.34e-24	1e-20	SDR16C5	short chain dehydrogenase/reductase family 16C, member 5			MIR181A2HG	2.04	0.0063	0.024
215867_x_at	5.52	9.89	-20.58	1.76e-23	3.21e-20	CA12	carbonic anhydrase XII			MIR7-3HG	-2.68	0.0188	0.0558
214164_x_at	5.54	9.18	-12.48	3.16e-23	5.57e-20	CA12	carbonic anhydrase XII			MIR99AHG	2.85	0.0044	0.0183
206882_at	5.57	9.62	-16.49	5.28e-23	8.8e-20	SLC1A6	solute carrier family 1 (high affinity aspartate/glutamate transporter), member 6			MIR99AHG	2.18	0.0124	0.0406
244617_at	5.73	7.29	-2.96	5.32e-23	8.8e-20	GPR26	G protein-coupled receptor 26			MPRIP-AS1	2.84	0.0415	0.1024
228195_at	4.42	6.27	-3.62	6.93e-23	1.11e-19	C2orf88	chromosome 2 open reading frame 88			NEAT1	23.48	0.0003	0.0022
210814_at	3.6	8.56	-31.17	7.38e-23	1.15e-19	TRPC3	transient receptor potential cation channel, subfamily C, member 3			NEAT1	11.79	0.006	0.0231
206433_s_at	3.77	6.63	-7.25	9.09e-23	1.38e-19	SPOCK3	sparc/osteonectin, cwcv and kazal-like domains proteoglycan (testican) 3			NEAT1	11.47	0.001	0.0056
203963_at	4.87	9.57	-25.92	1.37e-22	2.02e-19	CA12	carbonic anhydrase XII			NEAT1	3.52	0.0191	0.0565
230144_at	3.34	8.42	-33.86	1.64e-22	2.36e-19	GRIA3	glutamate receptor, ionotropic, AMPA 3			NEAT1	2.2	0.0271	0.0739
235377_at	3.93	6.67	-6.67	4.05e-22	5.66e-19	MLIP	muscular LMNA-interacting protein			NIFK-AS1	2.52	3.28e-06	7.67e-05
229978_at	4.14	8.1	-15.52	5.48e-22	7.49e-19	SHISA9	shisa family member 9			NOP14-AS1	2.01	0.0017	0.0086
239916_at	5.18	7.02	-3.58	8.95e-22	1.18e-18	CFAP52	cilia and flagella associated protein 52			NR2F1-AS1	-2.47	0.0129	0.0418
205363_at	3.69	7.69	-15.97	9.1e-22	1.18e-18	BBOX1	butyrobetaine (gamma), 2-oxoglutarate dioxygenase (gamma-butyrobetaine hydroxylase) 1			OIP5-AS1	-2.1	6.25e-05	0.0007
238755_at	3.27	6.32	-8.26	1.22e-21	1.55e-18	RASSF10	Ras association (RalGDS/AF-6) domain family (N-terminal) member 10			OTUD6B-AS1	-2.04	5.36e-06	0.0001
231077_at	3.94	6.58	-6.22	2.08e-21	2.52e-18	CFAP126	cilia and flagella associated protein 126			PAXBP1-AS1	2.71	0.0003	0.0023
1553865_a_at	3.84	6.72	-7.38	3.13e-21	3.71e-18	GPR26	G protein-coupled receptor 26			PCAT6	2.67	0.0002	0.002
207210_at	3.78	5.84	-4.17	4.5e-21	5.23e-18	GABRA3	gamma-aminobutyric acid (GABA) A receptor, alpha 3			PGM5-AS1	2.86	0.0008	0.0048
37566_at	3.69	5.23	-2.9	7.29e-21	8.3e-18	PHF24	PHD finger protein 24			PSMD6-AS2	3.21	0.0006	0.004
205901_at	4.56	7.8	-9.44	1.11e-20	1.24e-17	PNOC	prepronociceptin			PTPRG-AS1	2.04	0.0041	0.0172
240336_at	4.29	6.36	-4.19	1.43e-20	1.57e-17	HBM	hemoglobin, mu			RAB30-AS1	3.89	0.0005	0.0035
215129_at	3.63	5.05	-2.67	2.09e-20	2.24e-17	PIK3C2G	phosphatidylinositol-4-phosphate 3-kinase, catalytic subunit type 2 gamma			RAD51-AS1	2.55	0.0003	0.0023
207276_at	3.34	7.35	-16.17	3.74e-20	3.93e-17	CDR1	cerebellar degeneration related protein 1			RUSC1-AS1	2.11	0.0001	0.0012
213515_x_at	6.55	13.48	-121.69	4.24e-20	4.37e-17	HBG2	hemoglobin, gamma G			RUSC1-AS1	2.01	0.007	0.0262
210056_at	5.87	7.88	-4.03	5.18e-20	5.23e-17	RND1	Rho family GTPase 1			SH3BP5-AS1	2.83	1.81e-05	0.0003
232276_at	5.37	8.29	-7.54	5.42e-20	5.38e-17	HS6ST3	heparan sulfate 6-O-sulfotransferase 3			SLC16A1-AS1	5.65	8.13e-08	5.36e-06
205316_at	5.22	8.45	-9.43	8.44e-20	8.11e-17	SLC15A2	solute carrier family 15 (oligopeptide transporter), member 2			SNHG17	2.17	0.0285	0.0768
205814_at	4.99	9.76	-27.29	8.46e-20	8.11e-17	GRM3	glutamate receptor, metabotropic 3			SNHG19	2.08	0.0211	0.061
236154_at	3.66	5.96	-4.92	9.37e-20	8.82e-17	QKI	QKI, KH domain containing, RNA binding			SP2-AS1	2.07	0.0026	0.012
235567_at	4.98	8.66	-12.87	1.12e-19	1.04e-16	RORA	RAR-related orphan receptor A			SSBP3-AS1	3.23	0.0032	0.0142
220331_at	5.47	7.86	-5.24	1.4e-19	1.28e-16	CYP46A1	cytochrome P450, family 46, subfamily A, polypeptide 1			TRIM52-AS1	2.31	2.84e-06	6.91e-05
206177_s_at	3.77	5.6	-3.56	1.49e-19	1.33e-16	ARG1	arginase 1			ZFAS1	3	0.0003	0.002
206228_at	4.09	8.08	-15.85	1.61e-19	1.42e-16	PAX2	paired box 2			ZNF582-AS1	-2.02	0.0007	0.0042
207869_s_at	3.06	6.46	-10.56	1.94e-19	1.68e-16	CACNA1G	calcium channel, voltage-dependent, T type, alpha 1G subunit			ZNF790-AS1	2.5	0.0103	0.0352
207548_at	3.25	6.56	-9.86	2.87e-19	2.45e-16	GRM7	glutamate receptor, metabotropic 7			ZNF793-AS1	-2.41	0.001	0.0059
1559923_at	3.13	4.8	-3.2	3.59e-19	3.01e-16	GRIK1	glutamate receptor, ionotropic, kainate 1
236373_at	4.3	7.28	-7.89	3.92e-19	3.25e-16					0.503448
1556329_a_at	3.29	7.93	-24.94	4.19e-19	3.42e-16	PCDH10	protocadherin 10			0.5
211323_s_at	5.38	8.9	-11.47	6.13e-19	4.92e-16	ITPR1	inositol 1,4,5-trisphosphate receptor, type 1
1552943_at	3.06	6	-7.67	7.07e-19	5.6e-16	GABRG1	gamma-aminobutyric acid (GABA) A receptor, gamma 1
231044_at	4.71	6.19	-2.79	7.47e-19	5.83e-16	C1orf194	chromosome 1 open reading frame 194
241560_at	3.12	7.56	-21.6	7.79e-19	5.99e-16
207093_s_at	4.32	9.35	-32.8	1.14e-18	8.64e-16	OMG	oligodendrocyte myelin glycoprotein
210067_at	3.05	5.99	-7.66	1.35e-18	1.01e-15	AQP4	aquaporin 4
231329_at	3.36	5.97	-6.11	1.39e-18	1.03e-15
231347_at	4.69	6.39	-3.24	1.58e-18	1.15e-15	LOC100996694	uncharacterized LOC100996694
216944_s_at	5.33	9.34	-16.1	1.72e-18	1.23e-15	ITPR1	inositol 1,4,5-trisphosphate receptor, type 1
209987_s_at	4.16	8.23	-16.7	1.91e-18	1.35e-15	ASCL1	achaete-scute family bHLH transcription factor 1
205374_at	4.78	10.02	-37.7	2.12e-18	1.48e-15	SLN	sarcolipin
213791_at	4.06	8.9	-28.75	2.33e-18	1.6e-15	PENK	proenkephalin
241998_at	3.62	7.56	-15.29	2.34e-18	1.6e-15	C2orf80	chromosome 2 open reading frame 80
1558724_at	3.38	5.68	-4.9	2.47e-18	1.66e-15
231771_at	3.23	7.06	-14.21	2.68e-18	1.78e-15	GJB6	gap junction protein beta 6
212909_at	4.51	8.68	-18.02	3.13e-18	2.06e-15	LYPD1	LY6/PLAUR domain containing 1
1556619_at	3.67	5.35	-3.21	3.3e-18	2.15e-15	SHISA9	shisa family member 9
210383_at	3.44	7.75	-19.85	4.93e-18	3.17e-15	SCN1A	sodium channel, voltage gated, type I alpha subunit
219197_s_at	5.11	7.88	-6.81	5.24e-18	3.32e-15	SCUBE2	signal peptide, CUB domain, EGF-like 2
233388_at	3.76	5.01	-2.37	5.32e-18	3.34e-15
215323_at	6.05	8.06	-4.03	5.4e-18	3.35e-15	LUZP2	leucine zipper protein 2
1556881_at	3.68	5.06	-2.61	6.01e-18	3.69e-15	ARHGEF33	Rho guanine nucleotide exchange factor 33
223185_s_at	3.39	5.25	-3.63	6.47e-18	3.93e-15	BHLHE41	basic helix-loop-helix family, member e41
1569290_s_at	3.46	5.64	-4.53	8.02e-18	4.81e-15	GRIA3	glutamate receptor, ionotropic, AMPA 3
217574_at	3.24	6.07	-7.11	8.29e-18	4.89e-15	CDH8	cadherin 8, type 2
209660_at	6.06	13.75	-206.92	8.33e-18	4.89e-15	TTR	transthyretin
210068_s_at	4.48	9.65	-36.11	1.13e-17	6.49e-15	AQP4	aquaporin 4
205632_s_at	3.83	7.29	-10.97	1.31e-17	7.46e-15	PIP5K1B	phosphatidylinositol-4-phosphate 5-kinase, type I, beta
210906_x_at	3.56	8.09	-23.09	1.33e-17	7.5e-15	AQP4	aquaporin 4
229714_at	4.48	7.31	-7.11	1.48e-17	8.23e-15	HS6ST3	heparan sulfate 6-O-sulfotransferase 3
213749_at	5.94	7.51	-2.97	1.5e-17	8.29e-15	MASP1	mannan-binding lectin serine peptidase 1 (C4/C2 activating component of Ra-reactive factor)
1255_g_at	3.16	4.81	-3.14	2.36e-17	1.28e-14	GUCA1A	guanylate cyclase activator 1A (retina)
215059_at	3.76	6.22	-5.53	2.85e-17	1.53e-14
211207_s_at	3.44	6.13	-6.44	3.23e-17	1.71e-14	ACSL6	acyl-CoA synthetase long-chain family member 6
241255_at	3.78	7.24	-10.99	3.31e-17	1.74e-14	CTNNA3	catenin (cadherin-associated protein), alpha 3
213900_at	5.23	6.97	-3.34	3.91e-17	2.04e-14	FAM189A2	family with sequence similarity 189, member A2
236709_at	5.37	6.62	-2.38	5.2e-17	2.68e-14	LINC01314	long intergenic non-protein coding RNA 1314
229012_at	5.47	8.15	-6.41	5.63e-17	2.87e-14	C9orf24	chromosome 9 open reading frame 24
222940_at	2.94	4.35	-2.66	5.67e-17	2.87e-14	SULT1E1	sulfotransferase family 1E member 1
239975_at	3.48	5.5	-4.06	8.91e-17	4.46e-14	HLA-DPB2	major histocompatibility complex, class II, DP beta 2 (pseudogene)
1557222_at	3.13	4.72	-3.01	1.02e-16	5.05e-14
207455_at	3.74	5.88	-4.42	1.23e-16	6.06e-14	P2RY1	purinergic receptor P2Y, G-protein coupled, 1
240242_at	4.75	6.17	-2.67	1.47e-16	7.17e-14	ATP13A4	ATPase type 13A4
204642_at	5.24	8.27	-8.17	1.53e-16	7.39e-14	S1PR1	sphingosine-1-phosphate receptor 1
1563022_at	3.05	4.72	-3.19	1.72e-16	8.22e-14	CCDC160	coiled-coil domain containing 160
1552714_at	3.67	6.09	-5.39	1.77e-16	8.4e-14	CREG2	cellular repressor of E1A-stimulated genes 2
226682_at	8.38	11.69	-9.89	2.08e-16	9.81e-14	RORA	RAR-related orphan receptor A
221455_s_at	4.71	6.4	-3.24	2.13e-16	9.96e-14	LOC101929777; WNT3	uncharacterized LOC101929777; wingless-type MMTV integration site family, member 3
220316_at	5.32	9.75	-21.56	2.27e-16	1.05e-13	NPAS3	neuronal PAS domain protein 3
230867_at	3.29	5.33	-4.11	2.49e-16	1.14e-13	COL6A6	collagen, type VI, alpha 6
210066_s_at	3.14	5.96	-7.1	3.3e-16	1.5e-13	AQP4	aquaporin 4
205625_s_at	4.87	12.04	-144.16	3.46e-16	1.56e-13	CALB1	calbindin 1
231743_at	5.76	7.43	-3.17	3.71e-16	1.66e-13	LOC101929777; WNT3	uncharacterized LOC101929777; wingless-type MMTV integration site family, member 3
209988_s_at	3.65	9.56	-60.11	4.17e-16	1.85e-13	ASCL1	achaete-scute family bHLH transcription factor 1
1559402_a_at	6.42	8.33	-3.77	4.25e-16	1.87e-13	C1orf61	chromosome 1 open reading frame 61
228635_at	4.19	7.24	-8.27	4.3e-16	1.88e-13	PCDH10	protocadherin 10
236333_at	4.94	8.53	-12.09	4.72e-16	2.03e-13
230865_at	3.08	8.97	-59.33	4.95e-16	2.11e-13	LIX1	limb and CNS expressed 1
228368_at	5.25	8.35	-8.56	5e-16	2.12e-13	ARHGAP20	Rho GTPase activating protein 20
206434_at	3.06	6.85	-13.86	5.55e-16	2.33e-13	SPOCK3	sparc/osteonectin, cwcv and kazal-like domains proteoglycan (testican) 3
239468_at	3.04	4.93	-3.71	6.11e-16	2.55e-13	MKX	mohawk homeobox
237159_x_at	3.4	4.69	-2.44	7.32e-16	3.03e-13	AP1S3	adaptor-related protein complex 1 sigma 3 subunit
210380_s_at	4.98	7.45	-5.52	7.64e-16	3.14e-13	CACNA1G	calcium channel, voltage-dependent, T type, alpha 1G subunit
236085_at	3.69	5.46	-3.41	9.38e-16	3.82e-13	CAPSL	calcyphosine-like
242825_at	3.83	5.65	-3.53	1.02e-15	4.12e-13	PLPPR5	phospholipid phosphatase related 5
226973_at	5.34	8.4	-8.35	1.04e-15	4.17e-13	VSTM2L	V-set and transmembrane domain containing 2 like
1556889_s_at	2.98	3.98	-2	1.06e-15	4.24e-13	LOC101927121	uncharacterized LOC101927121
1553126_a_at	3.16	8.29	-34.99	1.18e-15	4.67e-13	SLC39A12	solute carrier family 39 (zinc transporter), member 12
241507_x_at	3.1	4.21	-2.15	1.36e-15	5.34e-13
236095_at	3.63	6.73	-8.57	1.38e-15	5.38e-13	NTRK2	neurotrophic tyrosine kinase, receptor, type 2
214071_at	4.11	8.89	-27.51	1.66e-15	6.43e-13	GNAL	guanine nucleotide binding protein (G protein), alpha activating activity polypeptide, olfactory type
1553357_at	3.27	5.41	-4.4	1.91e-15	7.3e-13	FGF13; LINC00889	fibroblast growth factor 13; long intergenic non-protein coding RNA 889
235885_at	3.52	8.56	-32.94	1.93e-15	7.31e-13	P2RY12	purinergic receptor P2Y, G-protein coupled, 12
1557136_at	3.44	4.7	-2.4	1.97e-15	7.43e-13	ATP13A4	ATPase type 13A4
237281_at	3.41	5.09	-3.2	2.1e-15	7.8e-13	AKAP14	A kinase (PRKA) anchor protein 14
239935_at	3.02	5.35	-5.04	2.23e-15	8.18e-13	MDGA2	MAM domain containing glycosylphosphatidylinositol anchor 2
213924_at	6.28	10.74	-22.03	2.84e-15	1.03e-12	GNAL	guanine nucleotide binding protein (G protein), alpha activating activity polypeptide, olfactory type
231251_at	4.69	6.36	-3.16	3.06e-15	1.1e-12	WIPF2	WAS/WASL interacting protein family, member 2
211479_s_at	3.03	4.09	-2.08	3.39e-15	1.21e-12	HTR2C	5-hydroxytryptamine (serotonin) receptor 2C, G protein-coupled
206773_at	5.33	9.58	-19.06	3.46e-15	1.23e-12	LY6H	lymphocyte antigen 6 complex, locus H
214611_at	4.82	7.86	-8.21	3.72e-15	1.31e-12	GRIK1	glutamate receptor, ionotropic, kainate 1
238003_at	4.83	8.21	-10.45	4.35e-15	1.51e-12	HEPACAM	hepatic and glial cell adhesion molecule
243856_at	3.32	4.96	-3.13	4.5e-15	1.55e-12	LANCL3	LanC lantibiotic synthetase component C-like 3 (bacterial)
210612_s_at	3.75	8.46	-26.08	4.9e-15	1.68e-12	SYNJ2	synaptojanin 2
222974_at	3.06	4.19	-2.19	6.36e-15	2.17e-12	IL22	interleukin 22
214896_at	5.57	8.16	-6.02	6.54e-15	2.22e-12	LINC01314	long intergenic non-protein coding RNA 1314
221288_at	3.38	4.82	-2.71	6.8e-15	2.29e-12	GPR22	G protein-coupled receptor 22
1552752_a_at	4.03	5.92	-3.71	8.07e-15	2.7e-12	CADM2	cell adhesion molecule 2
223810_at	3.13	8.36	-37.51	8.78e-15	2.92e-12	KLHL1	kelch-like family member 1
239671_at	4.79	8.29	-11.32	1.06e-14	3.49e-12	SYT16	synaptotagmin XVI
230695_s_at	4.17	5.79	-3.08	1.09e-14	3.56e-12	RSPH9	radial spoke head 9 homolog (Chlamydomonas)
219958_at	4.98	6.49	-2.84	1.15e-14	3.74e-12	TMEM74B	transmembrane protein 74B
212828_at	4.11	8.84	-26.41	1.18e-14	3.83e-12	SYNJ2	synaptojanin 2
208017_s_at	3.91	5.05	-2.21	1.5e-14	4.79e-12	MCF2	MCF.2 cell line derived transforming sequence
205317_s_at	4.04	5.08	-2.05	1.51e-14	4.8e-12	SLC15A2	solute carrier family 15 (oligopeptide transporter), member 2
214070_s_at	4.73	6.75	-4.05	1.8e-14	5.69e-12	ATP10B	ATPase, class V, type 10B
205549_at	5.26	12.58	-160.16	1.95e-14	6.11e-12	PCP4	Purkinje cell protein 4
206267_s_at	5.42	6.62	-2.3	1.99e-14	6.22e-12	MATK	megakaryocyte-associated tyrosine kinase
203710_at	6.44	10.44	-15.97	2.11e-14	6.51e-12	ITPR1	inositol 1,4,5-trisphosphate receptor, type 1
205206_at	6.66	11.67	-32.16	2.32e-14	7.12e-12	ANOS1	anosmin 1
220030_at	3.28	4.42	-2.2	2.35e-14	7.16e-12	STYK1	serine/threonine/tyrosine kinase 1
220345_at	3.23	7.33	-17.08	2.73e-14	8.28e-12	LRRTM4	leucine rich repeat transmembrane neuronal 4
207145_at	3.04	6.09	-8.25	2.76e-14	8.32e-12	MSTN	myostatin
222784_at	7.39	10.39	-7.99	2.81e-14	8.43e-12	SMOC1	SPARC related modular calcium binding 1
224355_s_at	5.14	6.64	-2.84	2.86e-14	8.52e-12	MS4A8	membrane-spanning 4-domains, subfamily A, member 8
242162_at	3.84	5.28	-2.71	3.01e-14	8.94e-12	DAW1	dynein assembly factor with WDR repeat domains 1
244889_at	6.13	7.7	-2.98	3.03e-14	8.94e-12	LOC400499	uncharacterized LOC400499
1553765_a_at	3.47	6.25	-6.86	3.55e-14	1.04e-11	KLHL32	kelch-like family member 32
1553485_at	3.73	5.64	-3.77	3.62e-14	1.06e-11	CCDC140	coiled-coil domain containing 140
244111_at	3.11	7.77	-25.28	3.94e-14	1.14e-11	KRT222	keratin 222, type II
231438_x_at	3.07	4.78	-3.27	4.02e-14	1.16e-11	CDH8	cadherin 8, type 2
224690_at	12.3	9.78	5.71	4.63e-14	1.33e-11	FAM210B	family with sequence similarity 210, member B
219772_s_at	3.37	4.54	-2.25	4.72e-14	1.35e-11	SMPX	small muscle protein, X-linked
213768_s_at	5.11	6.8	-3.22	4.75e-14	1.35e-11	ASCL1	achaete-scute family bHLH transcription factor 1
1564580_at	3.06	4.6	-2.9	7.74e-14	2.19e-11
220504_at	3.16	5.74	-6	7.85e-14	2.21e-11	KERA	keratocan
206253_at	4.31	7	-6.43	8.1e-14	2.27e-11	DLG2	discs, large homolog 2 (Drosophila)
242517_at	4.12	7.56	-10.86	9.04e-14	2.52e-11	KISS1R	KISS1 receptor
207242_s_at	4.27	8.71	-21.73	9.33e-14	2.59e-11	GRIK1	glutamate receptor, ionotropic, kainate 1
205626_s_at	4.92	11.54	-98.19	9.44e-14	2.59e-11	CALB1	calbindin 1
219934_s_at	3.27	4.63	-2.57	9.69e-14	2.65e-11	SULT1E1	sulfotransferase family 1E member 1
238194_at	4.96	6.28	-2.5	1.05e-13	2.85e-11	DGKK	diacylglycerol kinase, kappa
209369_at	3.51	7.39	-14.76	1.24e-13	3.34e-11	ANXA3	annexin A3
225950_at	7.85	9.58	-3.32	1.61e-13	4.3e-11	SAMD8	sterile alpha motif domain containing 8
241758_at	4.04	6.54	-5.66	1.75e-13	4.65e-11	NUP93	nucleoporin 93kDa
1568870_at	3.81	5.31	-2.81	1.81e-13	4.8e-11	SLC24A4	solute carrier family 24 (sodium/potassium/calcium exchanger), member 4
243610_at	3.45	5.21	-3.39	1.84e-13	4.86e-11	C9orf135	chromosome 9 open reading frame 135
230258_at	4.61	7.2	-6.01	1.94e-13	5.1e-11	GLIS3	GLIS family zinc finger 3
235129_at	4.72	7.08	-5.12	2.05e-13	5.35e-11	PPP1R1A	protein phosphatase 1, regulatory (inhibitor) subunit 1A
237939_at	3.08	8.19	-34.53	2.75e-13	7.12e-11	EPHA5	EPH receptor A5
206732_at	3.61	6.32	-6.54	2.85e-13	7.34e-11	SLITRK3	SLIT and NTRK-like family, member 3
230093_at	5.05	8.09	-8.21	2.88e-13	7.39e-11	RSPH1	radial spoke head 1 homolog (Chlamydomonas)
212112_s_at	8.94	10.46	-2.86	3.16e-13	8.06e-11	STX12	syntaxin 12
228665_at	10.05	7.58	5.54	3.32e-13	8.43e-11	CYYR1	cysteine/tyrosine-rich 1
1555544_a_at	4.19	6.76	-5.98	3.41e-13	8.63e-11	CADM2	cell adhesion molecule 2
201535_at	8.58	10.38	-3.46	3.47e-13	8.72e-11	UBL3	ubiquitin-like 3
222783_s_at	5.16	8.85	-12.9	4.8e-13	1.19e-10	SMOC1	SPARC related modular calcium binding 1
203607_at	8.12	11.11	-7.94	4.95e-13	1.22e-10	INPP5F	inositol polyphosphate-5-phosphatase F
243998_at	3.02	7.08	-16.66	5.39e-13	1.33e-10	KRT222	keratin 222, type II
236420_s_at	5.31	8.22	-7.55	5.54e-13	1.35e-10	ANO4	anoctamin 4
204726_at	3.73	7.27	-11.6	5.6e-13	1.36e-10	CDH13	cadherin 13
230412_at	4.68	9.15	-22.15	5.62e-13	1.36e-10	NPAS3	neuronal PAS domain protein 3
219236_at	6.11	8.23	-4.34	5.68e-13	1.37e-10	PAQR6	progestin and adipoQ receptor family member VI
206941_x_at	3.21	4.43	-2.33	6.1e-13	1.46e-10	SEMA3E	sema domain, immunoglobulin domain (Ig), short basic domain, secreted, (semaphorin) 3E
210518_at	4.26	5.96	-3.26	6.8e-13	1.61e-10	CDH8	cadherin 8, type 2
1556927_at	3.38	5.83	-5.45	6.82e-13	1.61e-10	KCNK10	potassium channel, two pore domain subfamily K, member 10
215126_at	4.06	6.6	-5.79	7.76e-13	1.83e-10	LINC01314	long intergenic non-protein coding RNA 1314
231930_at	4.72	9.5	-27.38	7.8e-13	1.83e-10	ELMOD1; LOC643923	ELMO/CED-12 domain containing 1; uncharacterized LOC643923
210426_x_at	5.8	9.74	-15.35	7.95e-13	1.86e-10	RORA	RAR-related orphan receptor A
206711_at	4.44	8.1	-12.69	8.65e-13	2.01e-10	TMEM257	transmembrane protein 257
1559640_at	3.05	4.59	-2.91	8.99e-13	2.08e-10	ANKFN1	ankyrin-repeat and fibronectin type III domain containing 1
1554476_x_at	4.25	5.9	-3.14	1.04e-12	2.38e-10	ZNF808	zinc finger protein 808
209793_at	5.64	11.07	-43.06	1.11e-12	2.52e-10	GRIA1	glutamate receptor, ionotropic, AMPA 1
219697_at	5.29	7.09	-3.51	1.13e-12	2.54e-10	HS3ST2	heparan sulfate (glucosamine) 3-O-sulfotransferase 2
235236_at	3.39	6.3	-7.5	1.16e-12	2.6e-10	FAM196B	family with sequence similarity 196, member B
214098_at	7.31	10.06	-6.74	1.28e-12	2.86e-10	KIAA1107	KIAA1107
222847_s_at	4.84	6.45	-3.05	1.28e-12	2.86e-10	EGLN3	egl-9 family hypoxia-inducible factor 3
238008_at	5.06	6.75	-3.22	1.3e-12	2.88e-10	PRR18	proline rich 18
241500_at	3.19	6.65	-10.98	1.49e-12	3.29e-10	CDH8	cadherin 8, type 2
206190_at	3.48	5.86	-5.21	1.5e-12	3.31e-10	GPR17	G protein-coupled receptor 17
230826_at	5.66	6.89	-2.34	1.53e-12	3.35e-10	MMD2	Miyoshi muscular dystrophy 2; monocyte to macrophage differentiation-associated 2
214913_at	3.71	7.43	-13.18	1.54e-12	3.35e-10	ADAMTS3	ADAM metallopeptidase with thrombospondin type 1 motif 3
243969_at	3.67	4.77	-2.15	1.6e-12	3.48e-10	SLC24A4	solute carrier family 24 (sodium/potassium/calcium exchanger), member 4
228486_at	5.74	8.49	-6.73	1.84e-12	4e-10	SLC44A1	solute carrier family 44 (choline transporter), member 1
208795_s_at	10.03	8.47	2.96	1.88e-12	4.04e-10	MCM7	minichromosome maintenance complex component 7
244260_at	4.44	5.63	-2.28	1.99e-12	4.27e-10
244745_at	3.17	5.48	-4.96	2.29e-12	4.88e-10	RERG	RAS-like, estrogen-regulated, growth inhibitor
205111_s_at	5.07	7.66	-6.05	2.41e-12	5.09e-10	PLCE1	phospholipase C, epsilon 1
210983_s_at	9.82	7.44	5.22	2.42e-12	5.09e-10	MCM7	minichromosome maintenance complex component 7
202661_at	4.15	5.72	-2.98	2.45e-12	5.14e-10	ITPR2	inositol 1,4,5-trisphosphate receptor, type 2
230563_at	4.08	7.41	-10.07	2.46e-12	5.16e-10	RASGEF1A	RasGEF domain family member 1A
219415_at	4.98	9.28	-19.68	2.6e-12	5.43e-10	TTYH1	tweety family member 1
209466_x_at	9.65	13.19	-11.58	2.64e-12	5.48e-10	PTN	pleiotrophin
1554784_at	3.65	6.21	-5.9	2.75e-12	5.65e-10	CNTN1	contactin 1
222967_at	3.45	5.39	-3.84	2.8e-12	5.71e-10	SLC5A7	solute carrier family 5 (sodium/choline cotransporter), member 7
209170_s_at	10.32	13.25	-7.62	3.26e-12	6.63e-10	GPM6B	glycoprotein M6B
224578_at	10.43	9.16	2.41	3.45e-12	6.97e-10	RCC2	regulator of chromosome condensation 2
230864_at	5.61	8.13	-5.72	3.54e-12	7.14e-10	NIM1K	NIM1 serine/threonine protein kinase
210479_s_at	5.56	9.69	-17.5	3.61e-12	7.25e-10	RORA	RAR-related orphan receptor A
211560_s_at	5.38	6.42	-2.07	3.82e-12	7.64e-10	ALAS2	5'-aminolevulinate synthase 2
220727_at	5.66	7.7	-4.11	3.84e-12	7.65e-10	KCNK10	potassium channel, two pore domain subfamily K, member 10
209824_s_at	6.4	8.71	-4.98	4.15e-12	8.21e-10	ARNTL	aryl hydrocarbon receptor nuclear translocator-like
241835_at	4.8	6.86	-4.18	4.17e-12	8.22e-10
213143_at	6.09	7.68	-3.02	4.2e-12	8.25e-10	C2orf72	chromosome 2 open reading frame 72
236279_at	4.51	5.64	-2.18	4.28e-12	8.38e-10
214586_at	3.14	5.34	-4.59	4.4e-12	8.59e-10	GPR37	G protein-coupled receptor 37 (endothelin receptor type B-like)
226819_at	5.55	8.06	-5.69	4.45e-12	8.65e-10	LSM11	LSM11, U7 small nuclear RNA associated
204378_at	4.99	7.05	-4.18	4.47e-12	8.65e-10	BCAS1	breast carcinoma amplified sequence 1
236517_at	3.6	8.17	-23.82	4.88e-12	9.39e-10	MEGF10	multiple EGF-like-domains 10
228581_at	4.69	7.9	-9.24	4.98e-12	9.54e-10	KCNJ10	potassium channel, inwardly rectifying subfamily J, member 10
229800_at	9.28	12.72	-10.85	5.39e-12	1.02e-09	DCLK1	doublecortin-like kinase 1
236782_at	3.99	6.17	-4.53	5.53e-12	1.04e-09	SAMD3	sterile alpha motif domain containing 3
213849_s_at	4.85	9.76	-30.13	5.87e-12	1.1e-09	PPP2R2B	protein phosphatase 2, regulatory subunit B, beta
237416_at	3.12	4.35	-2.34	5.92e-12	1.1e-09
229976_at	4	5.04	-2.06	6.07e-12	1.13e-09	MORN5	MORN repeat containing 5
229281_at	5.2	9.91	-26.16	6.17e-12	1.14e-09	NPAS3	neuronal PAS domain protein 3
1569661_at	3.15	4.26	-2.15	6.54e-12	1.2e-09	NPAS3	neuronal PAS domain protein 3
214823_at	3.43	6.73	-9.81	6.63e-12	1.22e-09	ZNF204P	zinc finger protein 204, pseudogene
243139_at	3.75	5.59	-3.59	7.05e-12	1.29e-09	SV2C	synaptic vesicle glycoprotein 2C
216237_s_at	8.72	6.58	4.42	7.41e-12	1.35e-09	MCM5	minichromosome maintenance complex component 5
209460_at	9.01	12.4	-10.45	8.1e-12	1.47e-09	ABAT	4-aminobutyrate aminotransferase
208206_s_at	6.15	7.43	-2.42	8.29e-12	1.5e-09	RASGRP2	RAS guanyl releasing protein 2 (calcium and DAG-regulated)
235133_at	5.06	6.76	-3.26	9.83e-12	1.77e-09	ZDHHC14	zinc finger, DHHC-type containing 14
235044_at	9.63	7.21	5.36	1.02e-11	1.84e-09	CYYR1	cysteine/tyrosine-rich 1
1555578_at	3.33	5.06	-3.33	1.04e-11	1.86e-09
219302_s_at	3.42	5.05	-3.11	1.05e-11	1.87e-09	CNTNAP2	contactin associated protein-like 2
212111_at	9.56	11.07	-2.83	1.08e-11	1.92e-09	STX12	syntaxin 12
235141_at	5.6	7.05	-2.73	1.17e-11	2.07e-09	MARVELD2	MARVEL domain containing 2
209676_at	3.33	5.16	-3.54	1.19e-11	2.1e-09	TFPI	tissue factor pathway inhibitor (lipoprotein-associated coagulation inhibitor)
213174_at	5.7	7.02	-2.49	1.22e-11	2.15e-09	TTC9	tetratricopeptide repeat domain 9
218615_s_at	7.56	6.2	2.56	1.24e-11	2.17e-09	TMEM39A	transmembrane protein 39A
202800_at	8.55	12.29	-13.34	1.34e-11	2.34e-09	SLC1A3	solute carrier family 1 (glial high affinity glutamate transporter), member 3
229435_at	4.21	6.86	-6.27	1.4e-11	2.44e-09	GLIS3	GLIS family zinc finger 3
220269_at	3.51	5.41	-3.74	1.5e-11	2.58e-09	ZBBX	zinc finger, B-box domain containing
235127_at	3.76	8.28	-23.02	1.58e-11	2.7e-09	PMP2	peripheral myelin protein 2
244184_at	4.52	6.14	-3.06	1.66e-11	2.83e-09
209200_at	6.87	9.94	-8.4	1.72e-11	2.92e-09	MEF2C	myocyte enhancer factor 2C
230319_at	3.62	8.23	-24.5	1.75e-11	2.97e-09
231489_x_at	3.21	5.69	-5.56	1.79e-11	3.02e-09	CREG2	cellular repressor of E1A-stimulated genes 2
230863_at	4	7.39	-10.44	1.79e-11	3.02e-09	LRP2	LDL receptor related protein 2
226826_at	7.45	9.78	-5.04	1.81e-11	3.03e-09	LSM11	LSM11, U7 small nuclear RNA associated
233095_at	3.44	5.71	-4.84	1.81e-11	3.03e-09
241782_at	3	5.28	-4.85	1.83e-11	3.06e-09	NEBL	nebulette
231609_at	5.23	6.28	-2.07	1.87e-11	3.12e-09	C10orf82	chromosome 10 open reading frame 82
232224_at	4.39	5.98	-3.01	1.98e-11	3.29e-09	MASP1	mannan-binding lectin serine peptidase 1 (C4/C2 activating component of Ra-reactive factor)
211990_at	9.59	4.92	25.47	2.06e-11	3.41e-09	HLA-DPA1	major histocompatibility complex, class II, DP alpha 1
240228_at	3.48	7.39	-15.02	2.12e-11	3.5e-09	CSMD3	CUB and Sushi multiple domains 3
212230_at	6.63	10.56	-15.27	2.14e-11	3.53e-09	PLPP3	phospholipid phosphatase 3
204137_at	7.66	9.5	-3.57	2.17e-11	3.56e-09	GPR137B	G protein-coupled receptor 137B
1570272_at	3.67	5.12	-2.73	2.27e-11	3.72e-09
205104_at	5.97	7.01	-2.05	2.39e-11	3.88e-09	SNPH	syntaphilin
229749_at	5.35	6.45	-2.14	2.47e-11	4e-09	ANO4	anoctamin 4
1561658_at	3.53	5.5	-3.91	2.56e-11	4.13e-09
210319_x_at	3.45	5.55	-4.28	2.58e-11	4.14e-09	MSX2	msh homeobox 2
215527_at	4.52	6.73	-4.63	2.71e-11	4.34e-09	KHDRBS2	KH domain containing, RNA binding, signal transduction associated 2
211520_s_at	3.43	5.36	-3.82	2.76e-11	4.4e-09	GRIA1	glutamate receptor, ionotropic, AMPA 1
203941_at	7.59	6.24	2.56	3.05e-11	4.85e-09	INTS9	integrator complex subunit 9
219896_at	4.08	5.74	-3.18	3.19e-11	5.05e-09	CALY	calcyon neuron-specific vesicular protein
209169_at	9.88	12.05	-4.51	3.42e-11	5.36e-09	GPM6B	glycoprotein M6B
206502_s_at	12.25	10.75	2.82	3.49e-11	5.45e-09	INSM1	insulinoma-associated 1
201761_at	10.58	8.37	4.63	3.57e-11	5.55e-09	MTHFD2	methylenetetrahydrofolate dehydrogenase (NADP+ dependent) 2, methenyltetrahydrofolate cyclohydrolase
237324_s_at	4.6	5.64	-2.06	3.68e-11	5.69e-09	HKDC1	hexokinase domain containing 1
213395_at	4.73	8.84	-17.26	3.7e-11	5.71e-09	MLC1	megalencephalic leukoencephalopathy with subcortical cysts 1
209167_at	9.86	12.81	-7.74	3.84e-11	5.91e-09	GPM6B	glycoprotein M6B
213108_at	5.56	6.59	-2.05	3.89e-11	5.96e-09	CAMK2A	calcium/calmodulin-dependent protein kinase II alpha
238964_at	3.86	7.45	-12.06	3.96e-11	6.06e-09	FIGN	fidgetin
214812_s_at	9.63	8.11	2.87	4.01e-11	6.1e-09	MOB1A	MOB kinase activator 1A
241805_at	3.42	8.08	-25.34	4.03e-11	6.1e-09	GABRG1	gamma-aminobutyric acid (GABA) A receptor, gamma 1
225216_at	8.88	10.1	-2.33	4.08e-11	6.16e-09	FAM199X	family with sequence similarity 199, X-linked
202460_s_at	7.93	9.4	-2.76	4.23e-11	6.36e-09	LPIN2	lipin 2
236163_at	4.13	5.7	-2.99	4.36e-11	6.52e-09	LIX1	limb and CNS expressed 1
226185_at	5.02	9.65	-24.88	4.65e-11	6.91e-09	CDS1	CDP-diacylglycerol synthase 1
201534_s_at	8.4	10.29	-3.69	4.66e-11	6.91e-09	UBL3	ubiquitin-like 3
226690_at	6.57	9.75	-9.12	4.71e-11	6.96e-09	ADCYAP1R1	adenylate cyclase activating polypeptide 1 (pituitary) receptor type I
237248_at	3.65	7.89	-18.88	4.98e-11	7.33e-09	PDE11A	phosphodiesterase 11A
204440_at	7.07	8.71	-3.13	5.18e-11	7.61e-09	CD83	CD83 molecule
218442_at	8.05	7.04	2.02	5.35e-11	7.81e-09	TTC4	tetratricopeptide repeat domain 4
239148_at	3.89	4.92	-2.04	5.43e-11	7.91e-09	MARVELD3	MARVEL domain containing 3
238332_at	3.59	5.74	-4.46	5.47e-11	7.94e-09	ANKRD29	ankyrin repeat domain 29
210091_s_at	5.99	8.91	-7.56	5.6e-11	8.11e-09	DTNA	dystrobrevin, alpha
213217_at	6.67	10.05	-10.39	5.62e-11	8.12e-09	ADCY2	adenylate cyclase 2 (brain)
213618_at	4.49	8.43	-15.39	6.18e-11	8.91e-09	ARAP2	ArfGAP with RhoGAP domain, ankyrin repeat and PH domain 2
230498_at	4.67	6.37	-3.25	6.23e-11	8.95e-09	MCHR1	melanin-concentrating hormone receptor 1
231397_at	3.47	7.96	-22.4	6.38e-11	9.14e-09	PLPPR5	phospholipid phosphatase related 5
213744_at	5.44	8.46	-8.11	6.58e-11	9.41e-09	ATRNL1	attractin-like 1
214437_s_at	8.82	6.38	5.44	6.72e-11	9.58e-09	SHMT2	serine hydroxymethyltransferase 2 (mitochondrial)
209168_at	8.9	11.28	-5.21	7.6e-11	1.08e-08	GPM6B	glycoprotein M6B
213745_at	4.33	8.13	-13.94	7.74e-11	1.09e-08	ATRNL1	attractin-like 1
216074_x_at	5	6.88	-3.68	7.77e-11	1.09e-08	WWC1	WW and C2 domain containing 1
211737_x_at	10.41	13.53	-8.71	7.91e-11	1.11e-08	PTN	pleiotrophin
221840_at	6.09	8.25	-4.47	8.02e-11	1.12e-08	PTPRE	protein tyrosine phosphatase, receptor type, E
227702_at	4.75	8.04	-9.76	8.12e-11	1.13e-08	CYP4X1	cytochrome P450, family 4, subfamily X, polypeptide 1
1563933_a_at	3.99	8.51	-23	8.14e-11	1.13e-08	PLD5	phospholipase D family, member 5
216044_x_at	6.06	9.01	-7.73	8.21e-11	1.14e-08	FAM69A	family with sequence similarity 69, member A
236726_at	4.7	5.78	-2.11	8.42e-11	1.16e-08	RGS6	regulator of G-protein signaling 6
1555412_at	3.01	4.62	-3.06	8.54e-11	1.17e-08	FBXL21	F-box and leucine-rich repeat protein 21 (gene/pseudogene)
201555_at	9.44	8.11	2.51	8.79e-11	1.2e-08	MCM3	minichromosome maintenance complex component 3
205381_at	6.23	8.8	-5.92	8.81e-11	1.2e-08	LRRC17	leucine rich repeat containing 17
221796_at	5.93	11.08	-35.55	9.28e-11	1.26e-08	NTRK2	neurotrophic tyrosine kinase, receptor, type 2
236261_at	4.94	7.67	-6.61	9.4e-11	1.27e-08	OSBPL6	oxysterol binding protein-like 6
217886_at	8.46	9.78	-2.5	9.41e-11	1.27e-08	EPS15	epidermal growth factor receptor pathway substrate 15
205328_at	4.19	7.27	-8.46	9.58e-11	1.29e-08	CLDN10	claudin 10
204437_s_at	4.34	7.25	-7.51	9.64e-11	1.3e-08	FOLR1	folate receptor 1 (adult)
210719_s_at	8.47	6.07	5.27	9.84e-11	1.32e-08	HMG20B	high mobility group 20B
212757_s_at	7.45	8.95	-2.82	1.06e-10	1.42e-08	CAMK2G	calcium/calmodulin-dependent protein kinase II gamma
202085_at	6.51	9.61	-8.57	1.12e-10	1.5e-08	TJP2	tight junction protein 2
236045_x_at	4.88	9.02	-17.63	1.13e-10	1.51e-08	DOC2B	double C2-like domains, beta
210179_at	3.53	4.8	-2.41	1.14e-10	1.52e-08	KCNJ13	potassium channel, inwardly rectifying subfamily J, member 13
231776_at	5.53	11.09	-47.04	1.32e-10	1.73e-08	EOMES	eomesodermin
203462_x_at	9.82	8.4	2.69	1.32e-10	1.73e-08	EIF3B	eukaryotic translation initiation factor 3, subunit B
224621_at	10.05	11.24	-2.29	1.32e-10	1.74e-08	MAPK1	mitogen-activated protein kinase 1
212636_at	9.53	12.56	-8.13	1.34e-10	1.76e-08	QKI	QKI, KH domain containing, RNA binding
201286_at	5.12	6.89	-3.42	1.38e-10	1.8e-08	SDC1	syndecan 1
205771_s_at	7.61	10.21	-6.08	1.4e-10	1.81e-08	AKAP7	A kinase (PRKA) anchor protein 7
239970_at	7.36	4.32	8.19	1.42e-10	1.83e-08
226863_at	3.24	5.15	-3.76	1.43e-10	1.84e-08	FAM110C	family with sequence similarity 110, member C
219107_at	5.37	7.32	-3.85	1.51e-10	1.94e-08	BCAN	brevican
214961_at	3.58	7.9	-19.9	1.55e-10	1.99e-08	MTUS2	microtubule associated tumor suppressor candidate 2
223628_at	5.28	6.32	-2.05	1.63e-10	2.08e-08	TMEM191A	transmembrane protein 191A (pseudogene)
217865_at	9.83	8.57	2.41	1.65e-10	2.11e-08	RNF130	ring finger protein 130
209465_x_at	8.99	12.08	-8.53	1.75e-10	2.22e-08	PTN	pleiotrophin
203329_at	7.3	9.38	-4.25	1.75e-10	2.23e-08	PTPRM	protein tyrosine phosphatase, receptor type, M
208688_x_at	9.91	8.67	2.37	1.82e-10	2.3e-08	EIF3B	eukaryotic translation initiation factor 3, subunit B
241427_x_at	5.53	6.82	-2.44	1.88e-10	2.37e-08
216222_s_at	5.17	7.71	-5.81	1.9e-10	2.4e-08	MYO10	myosin X
205919_at	5.02	6.05	-2.05	1.92e-10	2.41e-08	HBE1	hemoglobin, epsilon 1
223194_s_at	6.64	8.64	-3.99	1.95e-10	2.44e-08	SLC22A23	solute carrier family 22, member 23
220815_at	3.63	4.79	-2.23	2.02e-10	2.52e-08	CTNNA3	catenin (cadherin-associated protein), alpha 3
229626_at	5.23	6.88	-3.13	2.03e-10	2.53e-08	CCDC184	coiled-coil domain containing 184
237384_x_at	3.78	5.79	-4.02	2.05e-10	2.55e-08	KCTD16	potassium channel tetramerization domain containing 16
212549_at	8.25	6.9	2.55	2.07e-10	2.57e-08	STAT5B	signal transducer and activator of transcription 5B
213689_x_at	5.97	8.82	-7.26	2.22e-10	2.74e-08	FAM69A	family with sequence similarity 69, member A
205278_at	4.18	11.03	-115.07	2.29e-10	2.82e-08	GAD1	glutamate decarboxylase 1
223605_at	4.6	7.87	-9.62	2.3e-10	2.82e-08	SLC25A18	solute carrier family 25 (glutamate carrier), member 18
235342_at	4.64	10.28	-49.76	2.34e-10	2.88e-08	SPOCK3	sparc/osteonectin, cwcv and kazal-like domains proteoglycan (testican) 3
233002_at	2.89	4.18	-2.44	2.37e-10	2.9e-08	PPP4R4	protein phosphatase 4, regulatory subunit 4
228882_at	7.71	10.18	-5.55	2.41e-10	2.94e-08	TUB	tubby bipartite transcription factor
210372_s_at	4.88	6.16	-2.44	2.42e-10	2.94e-08	TPD52L1	tumor protein D52-like 1
209236_at	7.52	8.81	-2.46	2.46e-10	2.97e-08	SLC23A2	solute carrier family 23 (ascorbic acid transporter), member 2
209760_at	7.95	5.84	4.32	2.5e-10	3e-08	KIAA0922	KIAA0922
208104_s_at	6.32	7.85	-2.88	2.51e-10	3.01e-08	TSC22D4	TSC22 domain family, member 4
208821_at	9.63	8.62	2.01	2.6e-10	3.09e-08	SNRPB	small nuclear ribonucleoprotein polypeptides B and B1
237834_at	3.78	5.41	-3.08	2.8e-10	3.31e-08	SNCAIP	synuclein alpha interacting protein
218899_s_at	7.41	10.97	-11.84	2.88e-10	3.38e-08	BAALC	brain and acute leukemia, cytoplasmic
241370_at	7.02	8.36	-2.53	2.88e-10	3.38e-08	LOC286052; TMEM65	uncharacterized LOC286052; transmembrane protein 65
228206_at	4.97	7.89	-7.56	2.93e-10	3.43e-08	HS3ST4	heparan sulfate (glucosamine) 3-O-sulfotransferase 4
212300_at	7.22	5.67	2.92	2.95e-10	3.45e-08	TXLNA	taxilin alpha
219247_s_at	7.09	8.48	-2.63	3.05e-10	3.56e-08	ZDHHC14	zinc finger, DHHC-type containing 14
202615_at	9.61	12.05	-5.41	3.12e-10	3.62e-08	GNAQ	guanine nucleotide binding protein (G protein), q polypeptide
238046_x_at	5.4	6.44	-2.05	3.19e-10	3.69e-08	PWWP2B	PWWP domain containing 2B
201876_at	9	11.21	-4.63	3.3e-10	3.8e-08	PON2	paraoxonase 2
202845_s_at	8.81	7.68	2.19	3.31e-10	3.81e-08	RALBP1	ralA binding protein 1
226158_at	10.16	9.03	2.19	3.33e-10	3.83e-08	KLHL24	kelch-like family member 24
231230_at	4.02	5.9	-3.66	3.36e-10	3.84e-08	KCNK10	potassium channel, two pore domain subfamily K, member 10
205709_s_at	4.68	8.84	-17.88	3.44e-10	3.92e-08	CDS1	CDP-diacylglycerol synthase 1
238015_at	8.54	6.67	3.65	3.53e-10	4e-08	C4orf46	chromosome 4 open reading frame 46
229053_at	5.15	8.02	-7.29	3.58e-10	4.05e-08	SYT17	synaptotagmin XVII
224693_at	10.45	7.77	6.4	3.63e-10	4.09e-08	FAM210B	family with sequence similarity 210, member B
212993_at	5.31	8.67	-10.24	3.89e-10	4.35e-08	NACC2	NACC family member 2, BEN and BTB (POZ) domain containing
1568803_at	3.99	6.7	-6.54	3.96e-10	4.42e-08
1554640_at	4.9	7.92	-8.09	4.02e-10	4.48e-08	PALM2	paralemmin 2
228540_at	4.86	6.12	-2.39	4.43e-10	4.91e-08	QKI	QKI, KH domain containing, RNA binding
229085_at	4.28	10.4	-69.34	4.47e-10	4.95e-08	LRRC3B	leucine rich repeat containing 3B
205989_s_at	3.17	4.74	-2.98	4.64e-10	5.12e-08	MOG	myelin oligodendrocyte glycoprotein
221008_s_at	3.9	7.29	-10.42	4.92e-10	5.42e-08	ETNPPL	ethanolamine-phosphate phospho-lyase
207195_at	4.55	6.43	-3.68	5e-10	5.5e-08	CNTN6	contactin 6
239144_at	5.26	9.77	-22.81	5.06e-10	5.55e-08	B3GAT2	beta-1,3-glucuronyltransferase 2
201951_at	5.81	8.57	-6.76	5.22e-10	5.71e-08	ALCAM	activated leukocyte cell adhesion molecule
1552689_at	7	8.55	-2.92	5.42e-10	5.91e-08	CASKIN1	CASK interacting protein 1
210664_s_at	5.11	7.99	-7.32	5.53e-10	6e-08	TFPI	tissue factor pathway inhibitor (lipoprotein-associated coagulation inhibitor)
232122_s_at	4.43	7.28	-7.21	5.55e-10	6.01e-08	VEPH1	ventricular zone expressed PH domain containing 1
206826_at	5.32	11.02	-51.96	5.57e-10	6.03e-08	PMP2	peripheral myelin protein 2
244008_at	4.79	8.5	-13.06	5.65e-10	6.1e-08	PARP8	poly(ADP-ribose) polymerase family member 8
218611_at	10.91	8.9	4.05	5.7e-10	6.14e-08	IER5	immediate early response 5
219300_s_at	6.13	9.5	-10.34	6.01e-10	6.44e-08	CNTNAP2	contactin associated protein-like 2
201839_s_at	4.05	6.81	-6.75	6.02e-10	6.44e-08	EPCAM	epithelial cell adhesion molecule
213124_at	6.99	5.71	2.42	6.23e-10	6.66e-08	ZNF473	zinc finger protein 473
215982_s_at	7.96	6.53	2.69	6.25e-10	6.67e-08	DXO	decapping exoribonuclease
205112_at	4.95	7.26	-4.96	6.56e-10	6.96e-08	PLCE1	phospholipase C, epsilon 1
226674_at	6.1	7.18	-2.11	6.63e-10	7.02e-08	SHISA4	shisa family member 4
219181_at	3.34	6.5	-8.9	6.82e-10	7.2e-08	LIPG	lipase, endothelial
228293_at	8.01	6.04	3.91	7e-10	7.38e-08	DEPDC7	DEP domain containing 7
226576_at	4.6	7.63	-8.18	7.5e-10	7.86e-08	ARHGAP26	Rho GTPase activating protein 26
242002_at	3.96	8.82	-29.03	7.74e-10	8.1e-08	NKAIN2	Na+/K+ transporting ATPase interacting 2
1555579_s_at	7.96	10.42	-5.51	7.8e-10	8.14e-08	PTPRM	protein tyrosine phosphatase, receptor type, M
235210_s_at	9.25	4.13	34.88	8.17e-10	8.46e-08	SBSPON	somatomedin B and thrombospondin type 1 domain containing
205442_at	4.81	8.02	-9.21	8.55e-10	8.85e-08	MFAP3L	microfibrillar associated protein 3 like
1560091_a_at	7.63	5.82	3.51	8.57e-10	8.85e-08	PHF21B	PHD finger protein 21B
229781_at	3.83	5.42	-3.02	8.71e-10	8.97e-08	LOC100506725	uncharacterized LOC100506725
203786_s_at	6.44	8.35	-3.75	8.73e-10	8.98e-08	TPD52L1	tumor protein D52-like 1
206785_s_at	3.19	4.35	-2.23	9.05e-10	9.26e-08	KLRC1; KLRC2	killer cell lectin-like receptor subfamily C, member 1; killer cell lectin-like receptor subfamily C, member 2
219150_s_at	6.12	7.25	-2.2	9.17e-10	9.33e-08	ADAP1	ArfGAP with dual PH domains 1
226232_at	6.85	8.01	-2.24	9.19e-10	9.33e-08	GDF11	growth differentiation factor 11
210040_at	5.38	9.09	-13.13	9.54e-10	9.63e-08	SLC12A5	solute carrier family 12 (potassium/chloride transporter), member 5
210611_s_at	5.3	8.5	-9.17	9.57e-10	9.65e-08	DTNA	dystrobrevin, alpha
210193_at	4.09	6.18	-4.25	9.63e-10	9.66e-08	MOBP	myelin-associated oligodendrocyte basic protein
201073_s_at	7.78	6.17	3.06	9.8e-10	9.82e-08	SMARCC1	SWI/SNF related, matrix associated, actin dependent regulator of chromatin, subfamily c, member 1
238035_at	7.96	6.5	2.75	1e-09	1e-07	SP3	Sp3 transcription factor
218065_s_at	8.24	9.5	-2.4	1e-09	1e-07	TMEM9B	TMEM9 domain family, member B
224861_at	8.4	10.67	-4.81	1.05e-09	1.04e-07	GNAQ	guanine nucleotide binding protein (G protein), q polypeptide
239710_at	3.37	7.53	-17.85	1.07e-09	1.06e-07	FIGN	fidgetin
226933_s_at	4.92	8.04	-8.69	1.08e-09	1.07e-07	ID4	inhibitor of DNA binding 4, dominant negative helix-loop-helix protein
219049_at	5.96	8.74	-6.86	1.08e-09	1.07e-07	CSGALNACT1	chondroitin sulfate N-acetylgalactosaminyltransferase 1
205330_at	5.73	9.47	-13.36	1.1e-09	1.08e-07	MN1	meningioma (disrupted in balanced translocation) 1
239005_at	4.3	5.67	-2.59	1.11e-09	1.09e-07
206355_at	3.32	5.93	-6.11	1.13e-09	1.11e-07	GNAL	guanine nucleotide binding protein (G protein), alpha activating activity polypeptide, olfactory type
222690_s_at	7.5	6.44	2.09	1.15e-09	1.13e-07	TMEM39A	transmembrane protein 39A
235253_at	7.33	6.16	2.25	1.16e-09	1.13e-07	RAD1	RAD1 checkpoint DNA exonuclease
209418_s_at	8.1	6.97	2.19	1.17e-09	1.14e-07	THOC5	THO complex 5
211546_x_at	7.34	8.71	-2.58	1.18e-09	1.15e-07	SNCA	synuclein alpha
226213_at	3.67	5.14	-2.76	1.18e-09	1.15e-07	ERBB3	erb-b2 receptor tyrosine kinase 3
226393_at	7.37	6.25	2.17	1.21e-09	1.17e-07	CYP2U1	cytochrome P450, family 2, subfamily U, polypeptide 1
228732_at	5.79	8.48	-6.46	1.22e-09	1.17e-07	GUCY1A2	guanylate cyclase 1, soluble, alpha 2
1554755_a_at	3.95	5.47	-2.87	1.22e-09	1.18e-07	MTUS2	microtubule associated tumor suppressor candidate 2
227452_at	5.09	6.88	-3.46	1.29e-09	1.23e-07	LINC00511; LINC00673	long intergenic non-protein coding RNA 511; long intergenic non-protein coding RNA 673
230889_at	4.98	6.71	-3.32	1.34e-09	1.29e-07	LOC645321	uncharacterized LOC645321
221859_at	4.68	5.93	-2.37	1.36e-09	1.3e-07	SYT13	synaptotagmin XIII
215145_s_at	4.9	8.64	-13.35	1.36e-09	1.3e-07	CNTNAP2	contactin associated protein-like 2
201236_s_at	9.31	7.34	3.91	1.45e-09	1.37e-07	BTG2	BTG family, member 2
222963_s_at	4.09	5.61	-2.86	1.45e-09	1.37e-07	IL1RAPL1	interleukin 1 receptor accessory protein-like 1
219671_at	4.1	7.6	-11.32	1.46e-09	1.38e-07	HPCAL4	hippocalcin like 4
202819_s_at	6.69	5.36	2.53	1.47e-09	1.39e-07	TCEB3	transcription elongation factor B (SIII), polypeptide 3 (110kDa, elongin A)
210839_s_at	5.05	8.56	-11.43	1.48e-09	1.39e-07	ENPP2	ectonucleotide pyrophosphatase/phosphodiesterase 2
237719_x_at	3.99	8.28	-19.45	1.51e-09	1.41e-07	RGS7BP	regulator of G-protein signaling 7 binding protein
214460_at	5.53	9.62	-16.99	1.52e-09	1.42e-07	LSAMP	limbic system-associated membrane protein
234583_at	3.19	4.25	-2.08	1.52e-09	1.42e-07	CHL1	cell adhesion molecule L1-like
218458_at	8.4	6.58	3.55	1.58e-09	1.46e-07	GMCL1	germ cell-less, spermatogenesis associated 1
226101_at	6.13	9.31	-9.03	1.63e-09	1.51e-07	PRKCE	protein kinase C, epsilon
204916_at	6.53	8.57	-4.1	1.63e-09	1.51e-07	RAMP1	receptor (G protein-coupled) activity modifying protein 1
226424_at	6.38	7.4	-2.03	1.69e-09	1.56e-07	CAPS	calcyphosine
230661_at	8.92	4.59	20.07	1.69e-09	1.56e-07
201755_at	7.17	5.47	3.25	1.7e-09	1.57e-07	MCM5	minichromosome maintenance complex component 5
219263_at	3.07	4.66	-3.01	1.78e-09	1.64e-07	RNF128	ring finger protein 128, E3 ubiquitin protein ligase
213332_at	4.54	6.48	-3.82	1.84e-09	1.68e-07	PAPPA2	pappalysin 2
214217_at	5.64	8.78	-8.85	1.91e-09	1.74e-07	GRM5	glutamate receptor, metabotropic 5
204379_s_at	4.08	8.12	-16.47	1.94e-09	1.76e-07	FGFR3	fibroblast growth factor receptor 3
202246_s_at	10.12	8.87	2.38	2.02e-09	1.84e-07	CDK4	cyclin-dependent kinase 4
241966_at	4.9	6.71	-3.51	2.03e-09	1.84e-07	MYO5A	myosin VA
206960_at	3.83	7.11	-9.72	2.05e-09	1.86e-07	LPAR4	lysophosphatidic acid receptor 4
206690_at	4.33	6.47	-4.41	2.08e-09	1.88e-07	ASIC2	acid sensing ion channel 2
1559545_at	3.85	6.92	-8.38	2.11e-09	1.9e-07	SNRPN	small nuclear ribonucleoprotein polypeptide N
224772_at	8.5	10.58	-4.25	2.12e-09	1.91e-07	NAV1	neuron navigator 1
215081_at	5.25	7.76	-5.69	2.17e-09	1.95e-07	KIAA1024	KIAA1024
207154_at	6.14	7.17	-2.04	2.19e-09	1.96e-07	DIO3	deiodinase, iodothyronine, type III
214811_at	4.18	6.8	-6.14	2.21e-09	1.98e-07	RIMBP2	RIMS binding protein 2
209355_s_at	5.48	9	-11.47	2.23e-09	1.99e-07	PLPP3	phospholipid phosphatase 3
226001_at	7.92	9.94	-4.06	2.25e-09	2e-07	KLHL5	kelch-like family member 5
230700_at	4.96	6.3	-2.53	2.32e-09	2.06e-07	RTN4RL1	reticulon 4 receptor-like 1
203961_at	5.28	9.72	-21.76	2.32e-09	2.06e-07	NEBL	nebulette
200946_x_at	7.91	10.48	-5.97	2.35e-09	2.08e-07	GLUD1	glutamate dehydrogenase 1
230928_at	5.02	8.54	-11.51	2.38e-09	2.1e-07
228933_at	4.07	7.23	-8.9	2.38e-09	2.1e-07	NHS	Nance-Horan syndrome (congenital cataracts and dental anomalies)
231098_at	4.21	5.84	-3.09	2.46e-09	2.16e-07	LOC100507516	uncharacterized LOC100507516
201667_at	9.05	12	-7.72	2.54e-09	2.23e-07	GJA1	gap junction protein alpha 1
236704_at	4.89	7.31	-5.34	2.55e-09	2.24e-07	LOC101929787	uncharacterized LOC101929787
205152_at	7.51	10.74	-9.42	2.67e-09	2.34e-07	SLC6A1	solute carrier family 6 (neurotransmitter transporter), member 1
227503_at	4.71	7.11	-5.28	2.68e-09	2.34e-07
204284_at	6.39	8.81	-5.36	2.7e-09	2.36e-07	PPP1R3C	protein phosphatase 1, regulatory subunit 3C
236331_at	5.67	8.93	-9.6	2.72e-09	2.37e-07	CDKL2	cyclin-dependent kinase-like 2 (CDC2-related kinase)
41577_at	5.59	7.38	-3.46	2.74e-09	2.38e-07	PPP1R16B	protein phosphatase 1, regulatory subunit 16B
205669_at	3.73	6.23	-5.65	2.77e-09	2.4e-07	NCAM2	neural cell adhesion molecule 2
232377_at	4.1	8.99	-29.57	2.8e-09	2.42e-07	NXPH1	neurexophilin 1
212247_at	8.87	7.71	2.23	2.84e-09	2.45e-07	NUP205	nucleoporin 205kDa
202890_at	4.46	6.93	-5.55	2.85e-09	2.45e-07	MAP7	microtubule-associated protein 7
203066_at	7.13	9.36	-4.69	2.85e-09	2.46e-07	CHST15	carbohydrate (N-acetylgalactosamine 4-sulfate 6-O) sulfotransferase 15
235088_at	7.24	4.69	5.83	2.87e-09	2.47e-07	C4orf46	chromosome 4 open reading frame 46
219301_s_at	6.61	9.29	-6.4	2.94e-09	2.52e-07	CNTNAP2	contactin associated protein-like 2
241399_at	5.44	8.14	-6.47	3e-09	2.56e-07	FAM19A2	family with sequence similarity 19 (chemokine (C-C motif)-like), member A2
209459_s_at	8.81	11.95	-8.81	3e-09	2.56e-07	ABAT	4-aminobutyrate aminotransferase
1563611_at	3.69	4.72	-2.05	3.06e-09	2.6e-07
229463_at	4.57	7.94	-10.33	3.14e-09	2.67e-07	NTRK2	neurotrophic tyrosine kinase, receptor, type 2
214222_at	5.18	6.83	-3.13	3.17e-09	2.69e-07	DNAH7	dynein, axonemal, heavy chain 7
227271_at	6.43	7.83	-2.63	3.19e-09	2.7e-07	FGF11	fibroblast growth factor 11
238105_x_at	6.31	7.58	-2.41	3.49e-09	2.93e-07	WNT7B	wingless-type MMTV integration site family, member 7B
239290_at	5.77	8.37	-6.07	3.55e-09	2.97e-07	FRMPD4	FERM and PDZ domain containing 4
219564_at	3.55	7.66	-17.29	3.59e-09	3e-07	KCNJ16	potassium channel, inwardly rectifying subfamily J, member 16
213965_s_at	5.55	6.8	-2.39	3.6e-09	3e-07	CHD5	chromodomain helicase DNA binding protein 5
209821_at	3.41	5.8	-5.24	3.61e-09	3e-07	IL33	interleukin 33
205103_at	8.34	11.84	-11.36	3.77e-09	3.11e-07	C1orf61	chromosome 1 open reading frame 61
227565_at	7.38	9.2	-3.52	3.87e-09	3.19e-07	KLHL5	kelch-like family member 5
226373_at	6.99	8.25	-2.39	3.93e-09	3.23e-07	SFXN5	sideroflexin 5
210471_s_at	5.01	7.94	-7.62	3.95e-09	3.25e-07	KCNAB1	potassium channel, voltage gated subfamily A regulatory beta subunit 1
228485_s_at	5.88	7.32	-2.72	3.95e-09	3.25e-07	SLC44A1	solute carrier family 44 (choline transporter), member 1
234738_s_at	6.45	5.27	2.27	3.96e-09	3.25e-07	KLHDC4	kelch domain containing 4
205616_at	5.96	7.32	-2.56	4.1e-09	3.34e-07	GALNT8; KCNA6	polypeptide N-acetylgalactosaminyltransferase 8; potassium channel, voltage gated shaker related subfamily A, member 6
223823_at	3.33	5.77	-5.44	4.13e-09	3.37e-07	KCNMB2	potassium channel subfamily M regulatory beta subunit 2
1557430_at	7.18	9.92	-6.68	4.27e-09	3.47e-07	SMIM17	small integral membrane protein 17
241717_at	4.31	7.35	-8.24	4.34e-09	3.52e-07	MOBP	myelin-associated oligodendrocyte basic protein
244435_at	3.27	5.87	-6.05	4.7e-09	3.77e-07	FAM196A	family with sequence similarity 196, member A
221530_s_at	5.82	8.52	-6.49	4.71e-09	3.77e-07	BHLHE41	basic helix-loop-helix family, member e41
220753_s_at	6.6	8.1	-2.83	4.8e-09	3.84e-07	CRYL1	crystallin lambda 1
228973_at	6.93	9.71	-6.89	4.87e-09	3.88e-07	DLG2	discs, large homolog 2 (Drosophila)
220147_s_at	10.76	9.26	2.82	4.96e-09	3.94e-07	FAM60A	family with sequence similarity 60, member A
214589_at	4.06	6.03	-3.93	5e-09	3.97e-07	FGF12	fibroblast growth factor 12
235614_at	5.56	6.58	-2.03	5.22e-09	4.12e-07	TMEM151A	transmembrane protein 151A
229308_at	3.27	5.05	-3.43	5.23e-09	4.12e-07	ANKRD29	ankyrin repeat domain 29
206186_at	6.11	8.19	-4.23	5.26e-09	4.14e-07	MPP3	membrane protein, palmitoylated 3
228557_at	7.92	4.52	10.57	5.27e-09	4.14e-07	L3MBTL4	l(3)mbt-like 4 (Drosophila)
228060_at	7.06	10.13	-8.41	5.28e-09	4.14e-07	SLC35F1	solute carrier family 35, member F1
218508_at	8.96	7.62	2.53	5.28e-09	4.14e-07	DCP1A	decapping mRNA 1A
209631_s_at	4.41	7.7	-9.74	5.31e-09	4.16e-07	GPR37	G protein-coupled receptor 37 (endothelin receptor type B-like)
210416_s_at	7.04	5.28	3.39	5.39e-09	4.21e-07	CHEK2	checkpoint kinase 2
233051_at	5.55	7.45	-3.74	5.42e-09	4.22e-07	SLITRK2	SLIT and NTRK-like family, member 2
212541_at	7.43	6.25	2.27	5.43e-09	4.23e-07	FLAD1	flavin adenine dinucleotide synthetase 1
1559546_s_at	3.39	5.08	-3.23	5.45e-09	4.23e-07	SNRPN	small nuclear ribonucleoprotein polypeptide N
206089_at	5.29	9.14	-14.38	5.55e-09	4.3e-07	NELL1	neural EGFL like 1
1554012_at	3.16	6.17	-8.03	5.56e-09	4.3e-07	RSPO2	R-spondin 2
244675_at	5.61	9.87	-19.06	5.57e-09	4.3e-07	RGS8	regulator of G-protein signaling 8
242579_at	4.63	8.2	-11.85	5.66e-09	4.37e-07	BMPR1B	bone morphogenetic protein receptor type IB
227907_at	7.42	6.37	2.07	5.73e-09	4.42e-07	TUBGCP4	tubulin, gamma complex associated protein 4
202183_s_at	7.88	6.64	2.36	5.79e-09	4.46e-07	KIF22	kinesin family member 22
222830_at	4.98	8.12	-8.84	5.86e-09	4.5e-07	GRHL1	grainyhead-like transcription factor 1
207672_at	3.47	5.04	-2.97	6.03e-09	4.62e-07	RFX4	regulatory factor X, 4 (influences HLA class II expression)
227819_at	4.5	5.62	-2.18	6.06e-09	4.64e-07	LGR6	leucine-rich repeat containing G protein-coupled receptor 6
236725_at	4.94	6.52	-2.99	6.1e-09	4.66e-07	WWC1	WW and C2 domain containing 1
207659_s_at	4.26	7.65	-10.44	6.14e-09	4.69e-07	MOBP	myelin-associated oligodendrocyte basic protein
222020_s_at	6.17	9.55	-10.4	6.17e-09	4.7e-07	NTM	neurotrimin
229926_at	6.64	8.53	-3.71	6.18e-09	4.7e-07	MIR3682	microRNA 3682
218510_x_at	6.15	8.85	-6.49	6.2e-09	4.7e-07	FAM134B	family with sequence similarity 134, member B
228772_at	5.07	7.92	-7.19	6.21e-09	4.7e-07	HNMT	histamine N-methyltransferase
216744_at	3.95	5.51	-2.95	6.34e-09	4.79e-07
229346_at	5.5	8.48	-7.89	6.38e-09	4.81e-07	NES	nestin
222681_at	7.84	6.84	2.01	6.59e-09	4.96e-07	POGLUT1	protein O-glucosyltransferase 1
212056_at	10.73	8.72	4.03	6.69e-09	5.02e-07	GSE1	Gse1 coiled-coil protein
201314_at	8.28	7.02	2.4	6.84e-09	5.12e-07	STK25	serine/threonine kinase 25
216059_at	4.72	5.98	-2.4	6.96e-09	5.2e-07	PAX3	paired box 3
206453_s_at	8.58	11.05	-5.55	7.22e-09	5.37e-07	NDRG2	NDRG family member 2
204441_s_at	7.34	6.23	2.15	7.29e-09	5.41e-07	POLA2	polymerase (DNA directed), alpha 2, accessory subunit
212219_at	8.2	6.96	2.35	7.37e-09	5.46e-07	PSME4	proteasome activator subunit 4
215794_x_at	6.81	9.27	-5.52	7.47e-09	5.53e-07	GLUD2	glutamate dehydrogenase 2
240138_at	3.59	5.54	-3.88	7.76e-09	5.73e-07
240655_at	4.5	6.43	-3.81	7.8e-09	5.75e-07
1562528_at	3.18	4.36	-2.27	7.86e-09	5.79e-07
219471_at	5.62	7.53	-3.75	8.04e-09	5.91e-07	KIAA0226L	KIAA0226-like
242629_at	3.54	4.98	-2.7	8.17e-09	6e-07	RAB3B	RAB3B, member RAS oncogene family
206017_at	4.97	7	-4.11	8.25e-09	6.04e-07	KIAA0319	KIAA0319
237530_at	3.82	6.35	-5.79	8.26e-09	6.04e-07
1552754_a_at	5.24	9.13	-14.8	8.4e-09	6.13e-07	CADM2	cell adhesion molecule 2
202949_s_at	9.07	6.08	7.96	8.41e-09	6.13e-07	FHL2	four and a half LIM domains 2
207827_x_at	7.66	9.08	-2.67	8.43e-09	6.14e-07	SNCA	synuclein alpha
236918_s_at	4.16	6.44	-4.87	8.61e-09	6.26e-07	LRRC34	leucine rich repeat containing 34
228329_at	5.31	9.68	-20.67	8.71e-09	6.33e-07	DAB1	Dab, reelin signal transducer, homolog 1 (Drosophila)
244142_at	5.11	8.22	-8.64	8.84e-09	6.4e-07	DTNA	dystrobrevin, alpha
228320_x_at	6.18	7.59	-2.67	8.87e-09	6.42e-07	CCDC64	coiled-coil domain containing 64
207135_at	4.4	6.7	-4.92	8.94e-09	6.46e-07	HTR2A	5-hydroxytryptamine (serotonin) receptor 2A, G protein-coupled
239355_at	8.94	7.31	3.09	9.04e-09	6.52e-07	GMCL1	germ cell-less, spermatogenesis associated 1
207695_s_at	4.59	5.62	-2.04	9.12e-09	6.55e-07	IGSF1	immunoglobulin superfamily, member 1
219989_s_at	4.92	6.43	-2.86	9.27e-09	6.65e-07	ANKS1B	ankyrin repeat and sterile alpha motif domain containing 1B
230205_at	6.9	5.62	2.43	9.36e-09	6.71e-07	ZNF561	zinc finger protein 561
226769_at	6.27	9.16	-7.43	9.4e-09	6.72e-07	FIBIN	fin bud initiation factor homolog (zebrafish)
210136_at	5.28	7.44	-4.47	9.41e-09	6.72e-07	MBP	myelin basic protein
1556351_at	3.53	7.91	-20.78	9.41e-09	6.72e-07	HCN1	hyperpolarization activated cyclic nucleotide gated potassium channel 1
219009_at	6.45	5.03	2.67	9.47e-09	6.75e-07	C14orf93	chromosome 14 open reading frame 93
228194_s_at	3.86	7.69	-14.23	9.54e-09	6.79e-07	SORCS1	sortilin-related VPS10 domain containing receptor 1
214858_at	3.91	5.06	-2.23	9.66e-09	6.86e-07	PP14571	uncharacterized LOC100130449
201074_at	9.96	8.46	2.83	9.72e-09	6.89e-07	SMARCC1	SWI/SNF related, matrix associated, actin dependent regulator of chromatin, subfamily c, member 1
227401_at	6.94	9.42	-5.6	9.96e-09	7.05e-07	IL17D	interleukin 17D
202862_at	5.41	6.96	-2.91	1.03e-08	7.28e-07	FAH	fumarylacetoacetate hydrolase (fumarylacetoacetase)
210089_s_at	4.9	6.24	-2.52	1.06e-08	7.47e-07	LAMA4	laminin, alpha 4
205970_at	6.68	10.49	-14.01	1.08e-08	7.57e-07	MT3	metallothionein 3
244084_at	5.1	6.28	-2.26	1.11e-08	7.74e-07	AIFM3	apoptosis-inducing factor, mitochondrion-associated, 3
231001_at	3.94	5.47	-2.88	1.18e-08	8.2e-07	FIBIN	fin bud initiation factor homolog (zebrafish)
216086_at	5.01	7.76	-6.73	1.19e-08	8.27e-07	SV2C	synaptic vesicle glycoprotein 2C
221012_s_at	8.11	9.58	-2.75	1.21e-08	8.37e-07	TRIM8	tripartite motif containing 8
219747_at	5.14	7.73	-6.03	1.22e-08	8.42e-07	NDNF	neuron-derived neurotrophic factor
204822_at	8.48	6.59	3.69	1.23e-08	8.45e-07	TTK	TTK protein kinase
202107_s_at	9.65	7.82	3.56	1.23e-08	8.46e-07	MCM2	minichromosome maintenance complex component 2
214368_at	5.9	7.07	-2.25	1.23e-08	8.47e-07	RASGRP2	RAS guanyl releasing protein 2 (calcium and DAG-regulated)
201584_s_at	10.01	8.72	2.44	1.24e-08	8.49e-07	DDX39A	DEAD (Asp-Glu-Ala-Asp) box polypeptide 39A
231170_at	5.44	6.97	-2.88	1.24e-08	8.51e-07	CDKL5	cyclin-dependent kinase-like 5
221571_at	7.32	9.14	-3.53	1.26e-08	8.59e-07	TRAF3	TNF receptor-associated factor 3
229340_at	5.04	6.39	-2.55	1.26e-08	8.6e-07	NKAPL	NFKB activating protein-like
243317_at	5.06	6.93	-3.65	1.26e-08	8.61e-07
228186_s_at	3.78	6.15	-5.17	1.27e-08	8.67e-07	RSPO3	R-spondin 3
232523_at	6.51	11.1	-24.15	1.29e-08	8.79e-07	MEGF10	multiple EGF-like-domains 10
1552375_at	5.95	4.6	2.54	1.34e-08	9.1e-07	ZNF333	zinc finger protein 333
201930_at	10.47	9.23	2.36	1.36e-08	9.17e-07	MCM6	minichromosome maintenance complex component 6
202189_x_at	10.39	9.01	2.6	1.36e-08	9.17e-07	PTBP1	polypyrimidine tract binding protein 1
205475_at	5.84	9.53	-12.9	1.39e-08	9.36e-07	SCRG1	stimulator of chondrogenesis 1
1568873_at	6.95	4.82	4.37	1.39e-08	9.36e-07	ZNF519	zinc finger protein 519
203962_s_at	5.18	9.29	-17.23	1.41e-08	9.45e-07	NEBL	nebulette
206701_x_at	5.55	9.51	-15.62	1.47e-08	9.87e-07	EDNRB	endothelin receptor type B
219033_at	4.84	6.58	-3.32	1.48e-08	9.91e-07	PARP8	poly(ADP-ribose) polymerase family member 8
217736_s_at	9.06	7.94	2.17	1.49e-08	9.97e-07	EIF2AK1	eukaryotic translation initiation factor 2-alpha kinase 1
224468_s_at	7.56	6	2.95	1.49e-08	9.97e-07	C19orf48	chromosome 19 open reading frame 48
240433_x_at	4.93	9.37	-21.67	1.51e-08	1.01e-06	CADM2	cell adhesion molecule 2
209966_x_at	6.76	10.31	-11.75	1.54e-08	1.02e-06	ESRRG	estrogen-related receptor gamma
212226_s_at	6.68	10.01	-10.05	1.54e-08	1.02e-06	PLPP3	phospholipid phosphatase 3
1569617_at	4.75	5.98	-2.34	1.55e-08	1.03e-06	OSBP2	oxysterol binding protein 2
209539_at	7.61	9.48	-3.65	1.56e-08	1.03e-06	ARHGEF6	Rac/Cdc42 guanine nucleotide exchange factor 6
204244_s_at	8.99	7.39	3.05	1.56e-08	1.03e-06	DBF4	DBF4 zinc finger
203720_s_at	9.13	7.84	2.44	1.58e-08	1.04e-06	ERCC1	excision repair cross-complementation group 1
226498_at	4.88	7	-4.35	1.58e-08	1.04e-06	FLT1	fms-related tyrosine kinase 1
213258_at	6.76	9.87	-8.66	1.58e-08	1.04e-06	TFPI	tissue factor pathway inhibitor (lipoprotein-associated coagulation inhibitor)
1555250_a_at	3.82	6.1	-4.87	1.63e-08	1.07e-06	CPEB3	cytoplasmic polyadenylation element binding protein 3
206330_s_at	5.44	7.04	-3.03	1.64e-08	1.07e-06	SHC3	SHC (Src homology 2 domain containing) transforming protein 3
232317_at	4.39	5.69	-2.46	1.64e-08	1.07e-06	PLXNA4	plexin A4
212095_s_at	6.58	9.58	-8.05	1.67e-08	1.09e-06	MTUS1	microtubule associated tumor suppressor 1
230172_at	7.39	8.42	-2.04	1.7e-08	1.11e-06	IFI27L1	interferon, alpha-inducible protein 27-like 1
223737_x_at	4.16	7	-7.18	1.74e-08	1.13e-06	CHST9	carbohydrate (N-acetylgalactosamine 4-0) sulfotransferase 9
203394_s_at	5.77	8.52	-6.74	1.75e-08	1.14e-06	HES1	hes family bHLH transcription factor 1
209100_at	7.36	6.34	2.02	1.75e-08	1.14e-06	IFRD2	interferon-related developmental regulator 2
209158_s_at	9	7.94	2.08	1.79e-08	1.16e-06	CYTH2	cytohesin 2
209293_x_at	6.62	8.99	-5.18	1.83e-08	1.18e-06	ID4	inhibitor of DNA binding 4, dominant negative helix-loop-helix protein
239221_at	5.03	6.24	-2.32	1.84e-08	1.19e-06	ADGRA1	adhesion G protein-coupled receptor A1
215193_x_at	8.29	5.18	8.64	1.87e-08	1.21e-06	HLA-DRB1; HLA-DRB3; HLA-DRB4; LOC105369230	major histocompatibility complex, class II, DR beta 1; major histocompatibility complex, class II, DR beta 3; major histocompatibility complex, class II, DR beta 4; HLA class II histocompatibility antigen, DRB1-7 beta chain
210466_s_at	10.77	9.66	2.16	1.87e-08	1.21e-06	SERBP1	SERPINE1 mRNA binding protein 1
226109_at	9.95	8.71	2.36	1.88e-08	1.21e-06	C21orf91	chromosome 21 open reading frame 91
209619_at	8.58	5.76	7.07	1.88e-08	1.21e-06	CD74	CD74 molecule, major histocompatibility complex, class II invariant chain
225407_at	5.77	7.17	-2.63	1.93e-08	1.24e-06	MBP	myelin basic protein
233234_at	4.21	5.45	-2.36	1.95e-08	1.25e-06	KCTD16	potassium channel tetramerization domain containing 16
214919_s_at	7.5	5.6	3.72	1.96e-08	1.25e-06	ANKHD1-EIF4EBP3; EIF4EBP3	ANKHD1-EIF4EBP3 readthrough; eukaryotic translation initiation factor 4E binding protein 3
224400_s_at	3.52	6.01	-5.6	1.97e-08	1.26e-06	CHST9	carbohydrate (N-acetylgalactosamine 4-0) sulfotransferase 9
231880_at	4.7	6.57	-3.65	1.99e-08	1.27e-06	STRIP2	striatin interacting protein 2
214781_at	6.17	7.54	-2.58	2.02e-08	1.29e-06	SHANK1	SH3 and multiple ankyrin repeat domains 1
213317_at	3.21	5.09	-3.69	2.04e-08	1.3e-06	CLIC5	chloride intracellular channel 5
209697_at	4.57	5.58	-2.02	2.05e-08	1.3e-06
204327_s_at	7.36	6.22	2.21	2.12e-08	1.34e-06	ZNF202	zinc finger protein 202
227414_at	6.44	4.69	3.38	2.12e-08	1.34e-06	RHBDD1	rhomboid domain containing 1
232226_at	5.77	8.75	-7.94	2.15e-08	1.36e-06	LRRC4C	leucine rich repeat containing 4C
210830_s_at	8.02	10.26	-4.7	2.16e-08	1.36e-06	PON2	paraoxonase 2
202898_at	7.55	9.56	-4.02	2.18e-08	1.37e-06	SDC3	syndecan 3
202662_s_at	4.73	6.53	-3.5	2.27e-08	1.42e-06	ITPR2	inositol 1,4,5-trisphosphate receptor, type 2
217562_at	3.26	7.88	-24.6	2.28e-08	1.42e-06	BRINP3	bone morphogenetic protein/retinoic acid inducible neural-specific 3
206468_s_at	7.09	5.78	2.47	2.29e-08	1.43e-06	METTL13	methyltransferase like 13
209199_s_at	7.28	9.53	-4.76	2.37e-08	1.47e-06	MEF2C	myocyte enhancer factor 2C
233157_x_at	5.32	6.88	-2.95	2.41e-08	1.5e-06	CCDC114	coiled-coil domain containing 114
203609_s_at	4.98	6.4	-2.67	2.47e-08	1.53e-06	ALDH5A1	aldehyde dehydrogenase 5 family, member A1
229039_at	6.34	8.97	-6.2	2.48e-08	1.54e-06	SYN2	synapsin II
242794_at	10.04	8.64	2.63	2.52e-08	1.55e-06	MAML3	mastermind-like transcriptional coactivator 3
229103_at	6.08	8.11	-4.1	2.53e-08	1.56e-06	LOC101929777; WNT3	uncharacterized LOC101929777; wingless-type MMTV integration site family, member 3
204370_at	8.23	6.8	2.69	2.58e-08	1.59e-06	CLP1	cleavage and polyadenylation factor I subunit 1
1566040_at	3.7	5.21	-2.85	2.64e-08	1.62e-06	LOC100288656	ankyrin repeat domain 20 family, member A2 pseudogene
202554_s_at	8.36	9.89	-2.89	2.73e-08	1.67e-06	GSTM3	glutathione S-transferase mu 3 (brain)
215411_s_at	6.37	7.54	-2.26	2.77e-08	1.69e-06	TRAF3IP2	TRAF3 interacting protein 2
212062_at	9.86	11.43	-2.97	2.79e-08	1.7e-06	ATP9A	ATPase, class II, type 9A
200788_s_at	10.19	11.69	-2.84	2.87e-08	1.74e-06	PEA15	phosphoprotein enriched in astrocytes 15
235200_at	8.12	6.91	2.31	2.9e-08	1.76e-06	ZNF561	zinc finger protein 561
209392_at	6.17	9.98	-13.97	2.95e-08	1.79e-06	ENPP2	ectonucleotide pyrophosphatase/phosphodiesterase 2
225472_at	9.51	8.32	2.28	3.01e-08	1.82e-06	GPANK1	G-patch domain and ankyrin repeats 1
219284_at	7.41	5.99	2.67	3.02e-08	1.83e-06	HSPBAP1	HSPB (heat shock 27kDa) associated protein 1
38157_at	7.91	6.84	2.11	3.04e-08	1.83e-06	DXO	decapping exoribonuclease
229168_at	5.2	6.37	-2.26	3.06e-08	1.84e-06	COL23A1	collagen, type XXIII, alpha 1
206950_at	3.22	4.41	-2.28	3.12e-08	1.87e-06	SCN9A	sodium channel, voltage gated, type IX alpha subunit
222680_s_at	6.85	4.63	4.65	3.13e-08	1.87e-06	DTL	denticleless E3 ubiquitin protein ligase homolog (Drosophila)
212698_s_at	11.01	9.66	2.55	3.13e-08	1.87e-06	43718	septin 10
212621_at	9.02	7.72	2.47	3.19e-08	1.9e-06	NEMP1	nuclear envelope integral membrane protein 1
226473_at	8.9	7.13	3.4	3.2e-08	1.9e-06	CBX2	chromobox homolog 2
205208_at	6.74	8.32	-3.01	3.24e-08	1.92e-06	ALDH1L1	aldehyde dehydrogenase 1 family, member L1
204407_at	6.57	4.26	4.96	3.26e-08	1.94e-06	TTF2	transcription termination factor, RNA polymerase II
213361_at	6.09	7.87	-3.43	3.3e-08	1.95e-06	TDRD7	tudor domain containing 7
219478_at	4.89	7.67	-6.83	3.32e-08	1.96e-06	WFDC1	WAP four-disulfide core domain 1
241342_at	7.97	9.47	-2.83	3.36e-08	1.98e-06	TMEM65	transmembrane protein 65
205478_at	5.61	8.53	-7.56	3.4e-08	2e-06	PPP1R1A	protein phosphatase 1, regulatory (inhibitor) subunit 1A
205150_s_at	6.25	9.68	-10.73	3.41e-08	2e-06	TRIL	TLR4 interactor with leucine-rich repeats
213571_s_at	8.74	7.08	3.16	3.42e-08	2.01e-06	EIF4E2	eukaryotic translation initiation factor 4E family member 2
222993_at	8.75	7.61	2.2	3.47e-08	2.04e-06	MRPL37	mitochondrial ribosomal protein L37
238521_at	5.29	8.91	-12.28	3.72e-08	2.17e-06	FGF12	fibroblast growth factor 12
227620_at	6.65	7.91	-2.4	3.76e-08	2.19e-06	SLC44A1	solute carrier family 44 (choline transporter), member 1
229417_at	5.47	6.87	-2.64	3.79e-08	2.21e-06
231998_at	5.3	6.98	-3.21	3.79e-08	2.21e-06	SART1	squamous cell carcinoma antigen recognized by T-cells 1
230030_at	4.48	7.97	-11.23	3.82e-08	2.22e-06	HS6ST2	heparan sulfate 6-O-sulfotransferase 2
203046_s_at	8.14	6.73	2.65	3.85e-08	2.23e-06	TIMELESS	timeless circadian clock
226754_at	7.43	6.17	2.4	3.9e-08	2.26e-06	ZNF251	zinc finger protein 251
229975_at	5.41	9.33	-15.05	3.92e-08	2.27e-06	BMPR1B	bone morphogenetic protein receptor type IB
203608_at	7.6	9.96	-5.12	3.93e-08	2.27e-06	ALDH5A1	aldehyde dehydrogenase 5 family, member A1
224863_at	7.65	10.62	-7.85	3.97e-08	2.29e-06	GNAQ	guanine nucleotide binding protein (G protein), q polypeptide
225139_at	8.04	6.99	2.07	3.99e-08	2.3e-06	NFATC3	nuclear factor of activated T-cells, cytoplasmic, calcineurin-dependent 3
205795_at	4.46	9.87	-42.58	4.06e-08	2.33e-06	NRXN3	neurexin 3
229944_at	3.07	4.96	-3.71	4.08e-08	2.34e-06	OPRK1	opioid receptor, kappa 1
220988_s_at	8.14	10.2	-4.18	4.16e-08	2.38e-06	C1QTNF3	C1q and tumor necrosis factor related protein 3
222423_at	10.47	11.76	-2.44	4.3e-08	2.46e-06	NDFIP1	Nedd4 family interacting protein 1
226814_at	5.42	7.32	-3.73	4.34e-08	2.47e-06	ADAMTS9	ADAM metallopeptidase with thrombospondin type 1 motif 9
1558293_at	5.66	7.52	-3.64	4.47e-08	2.55e-06	KIAA1107	KIAA1107
210198_s_at	5.97	11.43	-44.12	4.49e-08	2.55e-06	PLP1	proteolipid protein 1
32723_at	7.17	6.02	2.22	4.5e-08	2.55e-06	CSTF1	cleavage stimulation factor, 3' pre-RNA, subunit 1
229449_at	6.09	7.29	-2.3	4.52e-08	2.56e-06	TPST2	tyrosylprotein sulfotransferase 2
232027_at	3.72	6.47	-6.76	4.55e-08	2.57e-06	SYNE1	spectrin repeat containing, nuclear envelope 1
233651_s_at	7.4	5.92	2.79	4.56e-08	2.58e-06	MPND	MPN domain containing
229335_at	5.41	6.62	-2.31	4.58e-08	2.59e-06	CADM4	cell adhesion molecule 4
235049_at	7.72	10.16	-5.42	4.62e-08	2.6e-06	ADCY1	adenylate cyclase 1 (brain)
224820_at	9.66	10.98	-2.51	4.63e-08	2.61e-06	COX20	COX20 cytochrome c oxidase assembly factor
213273_at	5.5	7.3	-3.47	4.64e-08	2.61e-06	TENM4	teneurin transmembrane protein 4
206646_at	7.22	5.3	3.77	4.67e-08	2.62e-06	GLI1	GLI family zinc finger 1
1554027_a_at	4.32	6.69	-5.18	4.68e-08	2.62e-06	SLC4A4	solute carrier family 4 (sodium bicarbonate cotransporter), member 4
213925_at	6.31	8.88	-5.93	4.72e-08	2.64e-06	C1orf95	chromosome 1 open reading frame 95
227210_at	5.51	8.21	-6.49	4.93e-08	2.75e-06	SFMBT2	Scm-like with four mbt domains 2
209891_at	7.19	4.7	5.59	4.97e-08	2.77e-06	SPC25	SPC25, NDC80 kinetochore complex component
227758_at	4.63	7.31	-6.43	5.16e-08	2.87e-06	RERG	RAS-like, estrogen-regulated, growth inhibitor
225663_at	9.35	10.4	-2.07	5.21e-08	2.89e-06	ACBD5	acyl-CoA binding domain containing 5
228104_at	5.66	7.22	-2.96	5.24e-08	2.9e-06	PLXNA4	plexin A4
213763_at	5.94	7.24	-2.47	5.27e-08	2.92e-06	HIPK2	homeodomain interacting protein kinase 2
244509_at	5.77	7.05	-2.42	5.3e-08	2.93e-06	GPR155	G protein-coupled receptor 155
231984_at	7.32	5.08	4.74	5.3e-08	2.93e-06	MTAP	methylthioadenosine phosphorylase
211270_x_at	10.5	9.21	2.45	5.33e-08	2.94e-06	PTBP1	polypyrimidine tract binding protein 1
206140_at	8.24	4.73	11.36	5.4e-08	2.98e-06	LHX2	LIM homeobox 2
226671_at	7.53	8.99	-2.74	5.43e-08	2.99e-06	LAMP2	lysosomal-associated membrane protein 2
201952_at	7.89	10.71	-7.06	5.49e-08	3.01e-06	ALCAM	activated leukocyte cell adhesion molecule
213083_at	8.16	6.42	3.34	5.56e-08	3.05e-06	SLC35D2	solute carrier family 35 (UDP-GlcNAc/UDP-glucose transporter), member D2
242214_at	6.88	5	3.68	5.58e-08	3.06e-06	RPS27A	ribosomal protein S27a
210310_s_at	5.15	6.57	-2.68	5.84e-08	3.19e-06	FGF5	fibroblast growth factor 5
225105_at	6.69	9.72	-8.13	5.89e-08	3.21e-06	C12orf75	chromosome 12 open reading frame 75
238751_at	4.48	7.22	-6.67	5.91e-08	3.21e-06
204867_at	5.34	6.38	-2.07	6.19e-08	3.36e-06	GCHFR	GTP cyclohydrolase I feedback regulator
236560_at	6.36	5.15	2.33	6.3e-08	3.41e-06	DIS3	DIS3 homolog, exosome endoribonuclease and 3'-5' exoribonuclease
212425_at	7.02	8.55	-2.89	6.36e-08	3.43e-06	SCAMP1	secretory carrier membrane protein 1
227486_at	4.94	6.06	-2.18	6.45e-08	3.47e-06	NT5E	5'-nucleotidase, ecto (CD73)
242828_at	4.3	8.56	-19.19	6.45e-08	3.47e-06	FIGN	fidgetin
214068_at	4.13	6.11	-3.96	6.53e-08	3.51e-06	BEAN1	brain expressed, associated with NEDD4, 1
213762_x_at	11.34	10.23	2.16	6.55e-08	3.51e-06	RBMX	RNA binding motif protein, X-linked
220987_s_at	7.68	4.94	6.72	6.59e-08	3.53e-06	AKIP1; NUAK2	A kinase (PRKA) interacting protein 1; NUAK family, SNF1-like kinase, 2
225999_at	6.81	8.45	-3.11	6.66e-08	3.56e-06	RIMKLB	ribosomal modification protein rimK-like family member B
200849_s_at	9.31	10.39	-2.12	6.68e-08	3.57e-06	AHCYL1	adenosylhomocysteinase like 1
224848_at	10.55	8.68	3.64	6.72e-08	3.58e-06	CDK6	cyclin-dependent kinase 6
243290_at	5.1	6.45	-2.54	6.75e-08	3.6e-06
236813_at	6.42	7.91	-2.83	6.79e-08	3.61e-06	MORN4	MORN repeat containing 4
243174_at	4.7	5.76	-2.09	6.87e-08	3.65e-06
1555630_a_at	9.1	7.38	3.29	6.96e-08	3.69e-06	RAB34	RAB34, member RAS oncogene family
214279_s_at	5.83	9.03	-9.18	6.99e-08	3.7e-06	NDRG2	NDRG family member 2
205151_s_at	6.21	9.26	-8.27	7.04e-08	3.72e-06	TRIL	TLR4 interactor with leucine-rich repeats
204428_s_at	5.71	8.03	-4.98	7.28e-08	3.83e-06	LCAT	lecithin-cholesterol acyltransferase
209513_s_at	7.95	9.68	-3.32	7.41e-08	3.89e-06	HSDL2	hydroxysteroid dehydrogenase like 2
203395_s_at	5.36	7.98	-6.13	7.42e-08	3.89e-06	HES1	hes family bHLH transcription factor 1
201746_at	6.7	4.46	4.73	7.49e-08	3.93e-06	TP53	tumor protein p53
218305_at	6.98	5.4	3	7.57e-08	3.97e-06	IPO4	importin 4
212109_at	7.55	6.54	2.01	7.59e-08	3.97e-06	HN1L	hematological and neurological expressed 1-like
214183_s_at	4.27	6.91	-6.2	7.6e-08	3.97e-06	TKTL1	transketolase-like 1
243973_at	6.31	5.16	2.21	7.65e-08	3.99e-06
227093_at	7.53	6.18	2.54	7.88e-08	4.08e-06	USP36	ubiquitin specific peptidase 36
226965_at	10.47	9.14	2.51	7.92e-08	4.1e-06	DENND6A	DENN/MADD domain containing 6A
223389_s_at	8.15	7.01	2.21	7.93e-08	4.1e-06	ZNF581	zinc finger protein 581
236377_at	3.92	5.56	-3.11	7.96e-08	4.11e-06	TMEM132D	transmembrane protein 132D
52837_at	4.16	7.73	-11.88	7.99e-08	4.12e-06	KIAA1644	KIAA1644
207543_s_at	8.15	9.7	-2.93	8.01e-08	4.12e-06	P4HA1	prolyl 4-hydroxylase, alpha polypeptide I
202609_at	9.18	11.04	-3.63	8.02e-08	4.13e-06	EPS8	epidermal growth factor receptor pathway substrate 8
211271_x_at	9.86	8.5	2.58	8.09e-08	4.15e-06	PTBP1	polypyrimidine tract binding protein 1
225368_at	9.8	10.98	-2.27	8.12e-08	4.16e-06	HIPK2	homeodomain interacting protein kinase 2
204799_at	7.79	6.63	2.23	8.12e-08	4.16e-06	ZBED4	zinc finger, BED-type containing 4
219764_at	4.53	8.68	-17.76	8.36e-08	4.28e-06	FZD10	frizzled class receptor 10
209493_at	7.79	10.33	-5.83	8.38e-08	4.28e-06	PDZD2	PDZ domain containing 2
203061_s_at	6.63	5.54	2.13	8.4e-08	4.29e-06	MDC1	mediator of DNA-damage checkpoint 1
217989_at	10.47	8.51	3.9	8.4e-08	4.29e-06	HSD17B11	hydroxysteroid (17-beta) dehydrogenase 11
1552766_at	3.42	5.16	-3.34	8.42e-08	4.29e-06	HS6ST2	heparan sulfate 6-O-sulfotransferase 2
210555_s_at	7.78	6.3	2.78	8.65e-08	4.4e-06	NFATC3	nuclear factor of activated T-cells, cytoplasmic, calcineurin-dependent 3
217853_at	7.95	10.07	-4.35	8.82e-08	4.47e-06	TNS3	tensin 3
235118_at	4.02	8.82	-27.73	8.92e-08	4.51e-06	CADM2	cell adhesion molecule 2
212057_at	11.14	9.12	4.05	9.08e-08	4.58e-06	GSE1	Gse1 coiled-coil protein
223673_at	5.03	10.08	-33.22	9.16e-08	4.62e-06	RFX4	regulatory factor X, 4 (influences HLA class II expression)
200770_s_at	7.42	6.23	2.28	9.26e-08	4.66e-06	LAMC1	laminin, gamma 1 (formerly LAMB2)
211623_s_at	11.51	10.15	2.56	9.61e-08	4.83e-06	FBL	fibrillarin
206448_at	4.6	5.65	-2.07	9.71e-08	4.87e-06	ZNF365	zinc finger protein 365
240857_at	3.76	5.8	-4.1	9.74e-08	4.89e-06	DNAH9	dynein, axonemal, heavy chain 9
223183_at	6.91	8.1	-2.29	9.78e-08	4.9e-06	AGPAT3	1-acylglycerol-3-phosphate O-acyltransferase 3
221801_x_at	3.65	10.17	-92.05	1e-07	5.01e-06	NEFL	neurofilament, light polypeptide
220010_at	4.47	5.95	-2.78	1e-07	5.01e-06	KCNE5	potassium channel, voltage gated subfamily E regulatory beta subunit 5
205352_at	5.63	9.99	-20.48	1.01e-07	5.02e-06	SERPINI1	serpin peptidase inhibitor, clade I (neuroserpin), member 1
202190_at	7.04	5.93	2.15	1.01e-07	5.03e-06	CSTF1	cleavage stimulation factor, 3' pre-RNA, subunit 1
230680_at	3.76	8.61	-28.73	1.02e-07	5.08e-06	SLITRK4	SLIT and NTRK-like family, member 4
235209_at	8.66	4.75	15.04	1.02e-07	5.08e-06	SBSPON	somatomedin B and thrombospondin type 1 domain containing
1558964_at	4.32	7.05	-6.64	1.04e-07	5.15e-06	FAT3	FAT atypical cadherin 3
213085_s_at	6.05	7.75	-3.23	1.04e-07	5.16e-06	WWC1	WW and C2 domain containing 1
1559342_a_at	3.87	5.33	-2.75	1.05e-07	5.18e-06	SNRPN	small nuclear ribonucleoprotein polypeptide N
226122_at	5.43	7.98	-5.82	1.05e-07	5.18e-06	PLEKHG1	pleckstrin homology domain containing, family G (with RhoGef domain) member 1
203347_s_at	7.62	6.55	2.09	1.06e-07	5.23e-06	MTF2	metal response element binding transcription factor 2
223506_at	7.67	6.33	2.53	1.07e-07	5.27e-06	ZC3H8	zinc finger CCCH-type containing 8
225352_at	9.19	10.35	-2.23	1.07e-07	5.28e-06	SEC62	SEC62 homolog, preprotein translocation factor
227284_at	8.53	7.32	2.32	1.08e-07	5.31e-06	ZNF766	zinc finger protein 766
234488_s_at	7	5.59	2.66	1.1e-07	5.39e-06	GMCL1; GMCL1P1	germ cell-less, spermatogenesis associated 1; germ cell-less, spermatogenesis associated 1 pseudogene 1
204434_at	7.47	8.62	-2.22	1.1e-07	5.39e-06	SPATA2	spermatogenesis associated 2
222848_at	8.02	6.7	2.49	1.1e-07	5.39e-06	CENPK	centromere protein K
232297_at	7.1	8.84	-3.36	1.1e-07	5.4e-06	KLHL5	kelch-like family member 5
219557_s_at	6.26	9.23	-7.86	1.12e-07	5.46e-06	NRIP3	nuclear receptor interacting protein 3
213496_at	4.91	8.9	-15.9	1.12e-07	5.48e-06	PLPPR4	phospholipid phosphatase related 4
222780_s_at	5.94	8.74	-6.96	1.13e-07	5.5e-06	BAALC	brain and acute leukemia, cytoplasmic
221514_at	8.27	6.74	2.88	1.14e-07	5.52e-06	UTP14A	UTP14A small subunit (SSU) processome component
217099_s_at	6.89	5.77	2.17	1.14e-07	5.52e-06	GEMIN4	gem nuclear organelle associated protein 4
239413_at	7.81	6.02	3.45	1.15e-07	5.58e-06	CEP152	centrosomal protein 152kDa
230286_at	6.07	8.02	-3.85	1.16e-07	5.61e-06	SLC6A11	solute carrier family 6 (neurotransmitter transporter), member 11
1569854_at	4.73	6.66	-3.79	1.16e-07	5.63e-06
202715_at	8.34	6.63	3.27	1.17e-07	5.68e-06	CAD	carbamoyl-phosphate synthetase 2, aspartate transcarbamylase, and dihydroorotase
227864_s_at	8.12	6.79	2.51	1.2e-07	5.8e-06	MVB12A	multivesicular body subunit 12A
224862_at	8.34	10.71	-5.14	1.21e-07	5.84e-06	GNAQ	guanine nucleotide binding protein (G protein), q polypeptide
242752_at	3.48	4.85	-2.59	1.22e-07	5.84e-06	PPM1K	protein phosphatase, Mg2+/Mn2+ dependent, 1K
211501_s_at	8.43	7.06	2.59	1.22e-07	5.86e-06	EIF3B	eukaryotic translation initiation factor 3, subunit B
211991_s_at	7.93	4.74	9.13	1.29e-07	6.16e-06	HLA-DPA1	major histocompatibility complex, class II, DP alpha 1
231430_at	4.9	7.65	-6.76	1.31e-07	6.26e-06	FAM181B	family with sequence similarity 181, member B
228214_at	6.57	9.22	-6.26	1.32e-07	6.3e-06	SOX6	SRY box 6
201554_x_at	7.9	10.16	-4.77	1.32e-07	6.3e-06	GYG1	glycogenin 1
203422_at	7.6	6.04	2.95	1.33e-07	6.33e-06	POLD1	polymerase (DNA directed), delta 1, catalytic subunit
229456_s_at	5.52	6.98	-2.75	1.34e-07	6.38e-06	DDAH1	dimethylarginine dimethylaminohydrolase 1
232069_at	8.94	5.61	10.05	1.35e-07	6.41e-06	KIF26A	kinesin family member 26A
1558750_a_at	6.56	4.03	5.79	1.36e-07	6.46e-06	ARHGAP11B; LOC100288637	Rho GTPase activating protein 11B; OTU deubiquitinase 7A pseudogene
215052_at	4.9	6.86	-3.88	1.36e-07	6.47e-06	FRMPD4	FERM and PDZ domain containing 4
202305_s_at	8.3	9.59	-2.44	1.37e-07	6.48e-06	FEZ2	fasciculation and elongation protein zeta 2 (zygin II)
238417_at	7.4	9.39	-3.98	1.37e-07	6.49e-06	PGM2L1	phosphoglucomutase 2-like 1
212294_at	8.02	9.46	-2.72	1.39e-07	6.54e-06	GNG12	guanine nucleotide binding protein (G protein), gamma 12
203650_at	5.55	7.09	-2.9	1.41e-07	6.65e-06	PROCR	protein C receptor, endothelial
211597_s_at	6.76	10.15	-10.5	1.44e-07	6.77e-06	HOPX	HOP homeobox
220739_s_at	7.66	6.11	2.93	1.45e-07	6.81e-06	CNNM3	cyclin and CBS domain divalent metal cation transport mediator 3
204199_at	7.47	9.83	-5.14	1.45e-07	6.81e-06	RALGPS1	Ral GEF with PH domain and SH3 binding motif 1
214096_s_at	10.08	8.59	2.82	1.53e-07	7.14e-06	SHMT2	serine hydroxymethyltransferase 2 (mitochondrial)
221805_at	3.62	10.76	-141.07	1.54e-07	7.17e-06	NEFL	neurofilament, light polypeptide
212188_at	9.44	12.42	-7.9	1.55e-07	7.23e-06	KCTD12	potassium channel tetramerization domain containing 12
209217_s_at	7.29	5.98	2.47	1.56e-07	7.25e-06	WDR45	WD repeat domain 45
1568609_s_at	4.75	7.62	-7.32	1.58e-07	7.35e-06	LINC00623; LINC00869; LINC01138; LOC103091866; LOC388692	long intergenic non-protein coding RNA 623; long intergenic non-protein coding RNA 869; long intergenic non-protein coding RNA 1138; uncharacterized LOC103091866; uncharacterized LOC388692
216306_x_at	10.46	9.1	2.56	1.59e-07	7.35e-06	PTBP1	polypyrimidine tract binding protein 1
206142_at	6.28	5.01	2.41	1.61e-07	7.45e-06	ZNF135	zinc finger protein 135
222831_at	5.72	7.1	-2.6	1.61e-07	7.46e-06	SAP30L	SAP30-like
219726_at	6.43	8.04	-3.06	1.62e-07	7.47e-06	NLGN3	neuroligin 3
1555487_a_at	8.98	6.54	5.43	1.65e-07	7.63e-06	ACTR3B	ARP3 actin-related protein 3 homolog B (yeast)
208119_s_at	8.97	7.92	2.07	1.66e-07	7.67e-06	ZNF93	zinc finger protein 93
201797_s_at	7.63	5.98	3.13	1.67e-07	7.68e-06	VARS	valyl-tRNA synthetase
1560525_at	3.99	5.44	-2.73	1.69e-07	7.76e-06
224998_at	6.92	8.13	-2.3	1.7e-07	7.79e-06	CMTM4	CKLF-like MARVEL transmembrane domain containing 4
202395_at	8.79	10.37	-2.99	1.72e-07	7.87e-06	NSF	N-ethylmaleimide-sensitive factor
226583_at	8.16	9.21	-2.07	1.78e-07	8.12e-06	C12orf76	chromosome 12 open reading frame 76
235032_at	7.53	6.44	2.13	1.78e-07	8.12e-06	DNAJC21	DnaJ (Hsp40) homolog, subfamily C, member 21
214087_s_at	4.09	5.89	-3.47	1.78e-07	8.13e-06	MYBPC1	myosin binding protein C, slow type
215021_s_at	5.14	7.67	-5.8	1.79e-07	8.17e-06	NRXN3	neurexin 3
201060_x_at	7.13	8.85	-3.29	1.8e-07	8.19e-06	STOM	stomatin
208213_s_at	4.05	5.42	-2.58	1.85e-07	8.38e-06	KCNAB1	potassium channel, voltage gated subfamily A regulatory beta subunit 1
235238_at	5.13	6.9	-3.42	1.87e-07	8.48e-06	SHC4	SHC (Src homology 2 domain containing) family, member 4
224710_at	9.16	7.73	2.7	1.89e-07	8.56e-06	RAB34	RAB34, member RAS oncogene family
224847_at	11.21	9.55	3.16	1.92e-07	8.65e-06	CDK6	cyclin-dependent kinase 6
201752_s_at	8.6	10.34	-3.34	1.93e-07	8.69e-06	ADD3	adducin 3 (gamma)
218481_at	7.78	6.6	2.27	1.95e-07	8.78e-06	EXOSC5	exosome component 5
221923_s_at	10.29	8.41	3.69	1.95e-07	8.78e-06	NPM1	nucleophosmin (nucleolar phosphoprotein B23, numatrin)
205898_at	5.26	8.67	-10.59	1.98e-07	8.89e-06	CX3CR1	chemokine (C-X3-C motif) receptor 1
231130_at	8.25	5.93	5.01	1.98e-07	8.89e-06	FKBP7	FK506 binding protein 7
242342_at	4.08	6.43	-5.11	1.98e-07	8.89e-06	GUCY1A2	guanylate cyclase 1, soluble, alpha 2
1552767_a_at	5.48	9.11	-12.31	1.98e-07	8.89e-06	HS6ST2	heparan sulfate 6-O-sulfotransferase 2
204126_s_at	7.5	5.85	3.13	1.99e-07	8.89e-06	CDC45	cell division cycle 45
223805_at	6.05	8.35	-4.93	2e-07	8.94e-06	OSBPL6	oxysterol binding protein-like 6
226246_at	7.97	9.2	-2.35	2.01e-07	8.97e-06	KCTD1	potassium channel tetramerization domain containing 1
235692_at	5.21	6.42	-2.31	2.06e-07	9.18e-06	SH3KBP1	SH3-domain kinase binding protein 1
221605_s_at	5.48	7.42	-3.83	2.08e-07	9.27e-06	PIPOX	pipecolic acid oxidase
225443_at	9.56	8.44	2.18	2.15e-07	9.51e-06	DCP1A	decapping mRNA 1A
222274_at	5.43	6.81	-2.62	2.17e-07	9.6e-06	ZDHHC8P1	zinc finger, DHHC-type containing 8 pseudogene 1
210971_s_at	3.93	5.74	-3.51	2.2e-07	9.69e-06	ARNTL	aryl hydrocarbon receptor nuclear translocator-like
213134_x_at	10.46	9.32	2.19	2.25e-07	9.9e-06	BTG3	BTG family, member 3
205948_at	4.95	7	-4.16	2.25e-07	9.9e-06	PTPRT	protein tyrosine phosphatase, receptor type, T
213752_at	6	8.07	-4.19	2.27e-07	9.97e-06	KAZN	kazrin, periplakin interacting protein
211616_s_at	3.92	5.4	-2.8	2.27e-07	9.97e-06	HTR2A	5-hydroxytryptamine (serotonin) receptor 2A, G protein-coupled
238983_at	3.58	4.89	-2.47	2.28e-07	1e-05	NSUN7	NOP2/Sun domain family, member 7
205667_at	7.5	5.87	3.11	2.28e-07	1e-05	WRN	Werner syndrome, RecQ helicase-like
230692_at	5.99	9.79	-13.91	2.3e-07	1.01e-05	LOC157503; XKR4	uncharacterized LOC157503; X-linked Kx blood group related 4
226497_s_at	5.19	6.51	-2.5	2.36e-07	1.03e-05	FLT1	fms-related tyrosine kinase 1
211423_s_at	8.68	9.83	-2.21	2.39e-07	1.04e-05	SC5D	sterol-C5-desaturase
224851_at	11.35	9.61	3.34	2.39e-07	1.04e-05	CDK6	cyclin-dependent kinase 6
201770_at	9.69	8.2	2.81	2.4e-07	1.04e-05	SNRPA	small nuclear ribonucleoprotein polypeptide A
227566_at	7.9	11.43	-11.53	2.41e-07	1.04e-05	NTM	neurotrimin
227196_at	4.8	7.32	-5.72	2.45e-07	1.06e-05	RHPN2	rhophilin, Rho GTPase binding protein 2
205399_at	9.67	11.28	-3.06	2.45e-07	1.06e-05	DCLK1	doublecortin-like kinase 1
221750_at	8.32	9.61	-2.45	2.46e-07	1.06e-05	HMGCS1	3-hydroxy-3-methylglutaryl-CoA synthase 1 (soluble)
226295_at	7.56	6.3	2.4	2.47e-07	1.06e-05	ITFG2; LOC100507424	integrin alpha FG-GAP repeat containing 2; uncharacterized LOC100507424
231867_at	6.26	10.01	-13.5	2.47e-07	1.06e-05	TENM2	teneurin transmembrane protein 2
210305_at	4.54	6.88	-5.08	2.56e-07	1.1e-05	PDE4DIP	phosphodiesterase 4D interacting protein
227959_at	5.7	6.78	-2.11	2.62e-07	1.11e-05	ANKRD9	ankyrin repeat domain 9
203520_s_at	6.67	5.63	2.06	2.63e-07	1.12e-05	ZNF318	zinc finger protein 318
222958_s_at	7.34	5.15	4.57	2.63e-07	1.12e-05	DEPDC1	DEP domain containing 1
201976_s_at	7.62	9.82	-4.6	2.69e-07	1.14e-05	MYO10	myosin X
206204_at	3.78	6.57	-6.92	2.71e-07	1.15e-05	GRB14	growth factor receptor bound protein 14
204835_at	7.54	6.35	2.29	2.72e-07	1.15e-05	POLA1	polymerase (DNA directed), alpha 1, catalytic subunit
222193_at	7.4	6.28	2.17	2.77e-07	1.17e-05	LDAH	lipid droplet associated hydrolase
225019_at	9.61	11.02	-2.65	2.77e-07	1.17e-05	CAMK2D	calcium/calmodulin-dependent protein kinase II delta
221704_s_at	9.12	7.39	3.31	2.8e-07	1.18e-05	VPS37B	vacuolar protein sorting 37 homolog B (S. cerevisiae)
226187_at	5.2	6.3	-2.15	2.82e-07	1.19e-05	CDS1	CDP-diacylglycerol synthase 1
219028_at	6.59	8.3	-3.26	2.83e-07	1.19e-05	HIPK2	homeodomain interacting protein kinase 2
218191_s_at	9.5	10.5	-2	2.85e-07	1.2e-05	LMBRD1	LMBR1 domain containing 1
202341_s_at	9.29	11.34	-4.13	2.87e-07	1.21e-05	TRIM2	tripartite motif containing 2
204466_s_at	7.56	10.09	-5.77	2.91e-07	1.22e-05	SNCA	synuclein alpha
223474_at	9.74	11.3	-2.95	2.92e-07	1.23e-05	IRF2BPL	interferon regulatory factor 2 binding protein-like
226245_at	7.91	9.03	-2.18	2.93e-07	1.23e-05	KCTD1	potassium channel tetramerization domain containing 1
230744_at	6.8	4.62	4.54	2.93e-07	1.23e-05	FSTL1	follistatin like 1
219230_at	5.36	7.87	-5.68	2.97e-07	1.24e-05	TMEM100	transmembrane protein 100
238154_at	7.59	6.01	3	2.98e-07	1.25e-05	CEP70	centrosomal protein 70kDa
211555_s_at	4.88	6.92	-4.12	2.99e-07	1.25e-05	GUCY1B3	guanylate cyclase 1, soluble, beta 3
225589_at	6.18	8.7	-5.72	2.99e-07	1.25e-05	SH3RF1	SH3 domain containing ring finger 1
212174_at	6.65	5.42	2.34	3e-07	1.25e-05	AK2	adenylate kinase 2
44790_s_at	4.04	7	-7.77	3.02e-07	1.26e-05	KIAA0226L	KIAA0226-like
236081_at	5.97	9.06	-8.49	3.03e-07	1.26e-05	SNCA	synuclein alpha
232636_at	3.45	8.39	-30.54	3.03e-07	1.26e-05	SLITRK4	SLIT and NTRK-like family, member 4
212563_at	7.39	5.89	2.82	3.08e-07	1.28e-05	BOP1	block of proliferation 1
213815_x_at	6.38	5.33	2.08	3.08e-07	1.28e-05	CACTIN	cactin, spliceosome C complex subunit
205193_at	7.5	5.59	3.76	3.09e-07	1.28e-05	MAFF	v-maf avian musculoaponeurotic fibrosarcoma oncogene homolog F
226510_at	7.15	8.75	-3.03	3.12e-07	1.29e-05	HEATR5A	HEAT repeat containing 5A
240757_at	4.75	6.16	-2.65	3.22e-07	1.33e-05	CLASP1	cytoplasmic linker associated protein 1
205200_at	6.95	9.17	-4.65	3.23e-07	1.33e-05	CLEC3B; EXOSC7	C-type lectin domain family 3, member B; exosome component 7
209312_x_at	9.1	6.52	6	3.24e-07	1.33e-05	HLA-DRB1; HLA-DRB4; HLA-DRB5; LOC105369230	major histocompatibility complex, class II, DR beta 1; major histocompatibility complex, class II, DR beta 4; major histocompatibility complex, class II, DR beta 5; HLA class II histocompatibility antigen, DRB1-7 beta chain
224320_s_at	6.56	5.02	2.9	3.26e-07	1.34e-05	MCM8	minichromosome maintenance 8 homologous recombination repair factor
226107_at	6.53	8.23	-3.25	3.28e-07	1.35e-05	C1GALT1	core 1 synthase, glycoprotein-N-acetylgalactosamine 3-beta-galactosyltransferase 1
221513_s_at	7.65	6.48	2.26	3.39e-07	1.39e-05	UTP14A; UTP14C	UTP14A small subunit (SSU) processome component; UTP14, U3 small nucleolar ribonucleoprotein, homolog C (yeast)
238815_at	4.89	7.18	-4.91	3.4e-07	1.39e-05	LRRTM1	leucine rich repeat transmembrane neuronal 1
211275_s_at	8.6	10.85	-4.78	3.42e-07	1.4e-05	GYG1	glycogenin 1
225798_at	6.79	9.09	-4.9	3.46e-07	1.41e-05	JAZF1	JAZF zinc finger 1
226858_at	8.18	6.61	2.97	3.48e-07	1.42e-05	CSNK1E; LOC400927-CSNK1E	casein kinase 1, epsilon; LOC400927-CSNK1E readthrough
209291_at	9.33	12.12	-6.91	3.48e-07	1.42e-05	ID4	inhibitor of DNA binding 4, dominant negative helix-loop-helix protein
227644_at	5.41	6.71	-2.46	3.53e-07	1.43e-05	RIMS4	regulating synaptic membrane exocytosis 4
238178_at	3.07	4.12	-2.08	3.54e-07	1.44e-05
207981_s_at	7.94	11.36	-10.71	3.55e-07	1.44e-05	ESRRG	estrogen-related receptor gamma
226811_at	4.62	6.7	-4.24	3.6e-07	1.46e-05	FAM46C	family with sequence similarity 46, member C
202459_s_at	7.24	8.56	-2.5	3.61e-07	1.46e-05	LPIN2	lipin 2
223003_at	10.37	9.23	2.21	3.61e-07	1.46e-05	C19orf43	chromosome 19 open reading frame 43
204396_s_at	6.59	8.72	-4.36	3.63e-07	1.47e-05	GRK5	G protein-coupled receptor kinase 5
229442_at	8.22	7.1	2.17	3.64e-07	1.47e-05	C18orf54	chromosome 18 open reading frame 54
205613_at	5.69	7.48	-3.48	3.67e-07	1.48e-05	SYT17	synaptotagmin XVII
236756_at	4.64	6.31	-3.18	3.7e-07	1.49e-05	CENPVP1; CENPVP2	centromere protein V pseudogene 1; centromere protein V pseudogene 2
211783_s_at	9.54	8.29	2.37	3.71e-07	1.49e-05	MTA1	metastasis associated 1
206731_at	5.32	8.04	-6.61	3.74e-07	1.5e-05	CNKSR2	connector enhancer of kinase suppressor of Ras 2
205256_at	6.65	5.63	2.03	3.78e-07	1.51e-05	ZBTB39	zinc finger and BTB domain containing 39
226161_at	7.98	6.94	2.07	3.82e-07	1.53e-05	SLC30A6	solute carrier family 30 (zinc transporter), member 6
1555889_a_at	9.68	8.09	3.02	3.85e-07	1.54e-05	CRTAP	cartilage associated protein
226913_s_at	5.53	9.69	-17.91	3.86e-07	1.54e-05	SOX8	SRY box 8
224901_at	9.92	12.01	-4.25	3.87e-07	1.54e-05	SCD5	stearoyl-CoA desaturase 5
239650_at	3.26	6	-6.65	3.87e-07	1.54e-05	NCKAP5	NCK-associated protein 5
210078_s_at	6.29	9.18	-7.44	3.87e-07	1.54e-05	KCNAB1	potassium channel, voltage gated subfamily A regulatory beta subunit 1
227497_at	5.08	7.37	-4.88	4.03e-07	1.6e-05	SOX6	SRY box 6
219167_at	5.91	7.37	-2.76	4.03e-07	1.6e-05	RASL12	RAS-like, family 12
225728_at	6.84	9.25	-5.32	4.04e-07	1.6e-05	SORBS2	sorbin and SH3 domain containing 2
218670_at	7.22	6.13	2.13	4.06e-07	1.61e-05	PUS1	pseudouridylate synthase 1
203775_at	8.42	6.99	2.69	4.15e-07	1.64e-05	SLC25A13	solute carrier family 25 (aspartate/glutamate carrier), member 13
217478_s_at	7.09	4.51	5.97	4.15e-07	1.64e-05	HLA-DMA	major histocompatibility complex, class II, DM alpha
204153_s_at	8.91	6.13	6.85	4.15e-07	1.64e-05	MFNG	MFNG O-fucosylpeptide 3-beta-N-acetylglucosaminyltransferase
221539_at	8.14	6.57	2.97	4.16e-07	1.64e-05	EIF4EBP1	eukaryotic translation initiation factor 4E binding protein 1
227226_at	10.16	8.03	4.35	4.17e-07	1.64e-05	MRAP2	melanocortin 2 receptor accessory protein 2
240799_at	3.54	5.68	-4.4	4.21e-07	1.66e-05	SLC35F4	solute carrier family 35, member F4
224754_at	8.86	7.62	2.35	4.24e-07	1.67e-05	SP1	Sp1 transcription factor
201600_at	11.64	10.62	2.03	4.24e-07	1.67e-05	PHB2	prohibitin 2
229951_x_at	6.1	9.48	-10.42	4.24e-07	1.67e-05
227124_at	9.56	11.2	-3.1	4.24e-07	1.67e-05	SMIM13	small integral membrane protein 13
242173_at	3.76	5.27	-2.85	4.28e-07	1.68e-05	PLD5	phospholipase D family, member 5
212630_at	7.6	6.58	2.04	4.33e-07	1.7e-05	EXOC3	exocyst complex component 3
203782_s_at	7.22	5.95	2.42	4.34e-07	1.7e-05	POLRMT	polymerase (RNA) mitochondrial (DNA directed)
235658_at	4.62	6.88	-4.81	4.35e-07	1.7e-05
209350_s_at	8.05	6.8	2.38	4.37e-07	1.71e-05	GPS2	G protein pathway suppressor 2
203498_at	6.71	9.99	-9.69	4.37e-07	1.71e-05	RCAN2	regulator of calcineurin 2
229824_at	6.45	9.52	-8.34	4.38e-07	1.71e-05	SHC3	SHC (Src homology 2 domain containing) transforming protein 3
228868_x_at	7.25	5.45	3.49	4.4e-07	1.72e-05	CDT1	chromatin licensing and DNA replication factor 1
206172_at	3.57	4.92	-2.55	4.45e-07	1.73e-05	IL13RA2	interleukin 13 receptor, alpha 2
221795_at	5.41	9.18	-13.64	4.47e-07	1.74e-05	NTRK2	neurotrophic tyrosine kinase, receptor, type 2
222900_at	5.68	7.54	-3.63	4.48e-07	1.74e-05	NRIP3	nuclear receptor interacting protein 3
200947_s_at	9.11	11.29	-4.54	4.49e-07	1.74e-05	GLUD1	glutamate dehydrogenase 1
205135_s_at	7.44	5.86	2.99	4.54e-07	1.76e-05	NUFIP1	nuclear fragile X mental retardation protein interacting protein 1
227088_at	10.18	7.35	7.09	4.57e-07	1.77e-05	PDE5A	phosphodiesterase 5A, cGMP-specific
236029_at	6.89	10.54	-12.6	4.57e-07	1.77e-05	FAT3	FAT atypical cadherin 3
217986_s_at	9.22	7.75	2.77	4.62e-07	1.78e-05	BAZ1A	bromodomain adjacent to zinc finger domain 1A
219961_s_at	8.68	7.1	2.99	4.63e-07	1.79e-05	KIZ	kizuna centrosomal protein
221999_at	6.3	5.15	2.23	4.63e-07	1.79e-05	VRK3	vaccinia related kinase 3
227515_at	5.98	4.92	2.08	4.66e-07	1.8e-05	STAMBP	STAM binding protein
204271_s_at	7.1	10.79	-12.89	4.67e-07	1.8e-05	EDNRB	endothelin receptor type B
212015_x_at	9.83	8.65	2.27	4.78e-07	1.83e-05	PTBP1	polypyrimidine tract binding protein 1
234311_s_at	7.14	6.08	2.08	4.82e-07	1.85e-05	GTPBP10; LOC101927446	GTP-binding protein 10 (putative); uncharacterized LOC101927446
205344_at	5.45	7.73	-4.88	4.84e-07	1.85e-05	CSPG5	chondroitin sulfate proteoglycan 5 (neuroglycan C)
202656_s_at	9.28	7.88	2.63	4.84e-07	1.85e-05	SERTAD2	SERTA domain containing 2
226550_at	7.03	9.02	-3.99	4.85e-07	1.85e-05	SLC9A7	solute carrier family 9, subfamily A (NHE7, cation proton antiporter 7), member 7
233499_at	3.9	6.1	-4.61	4.88e-07	1.86e-05	LRRC7	leucine rich repeat containing 7
215025_at	8.15	5.69	5.48	4.94e-07	1.88e-05	NTRK3	neurotrophic tyrosine kinase, receptor, type 3
227982_at	7.21	6.02	2.29	4.96e-07	1.89e-05	SEPSECS	Sep (O-phosphoserine) tRNA:Sec (selenocysteine) tRNA synthase
218847_at	6.54	9.65	-8.68	5.02e-07	1.9e-05	IGF2BP2	insulin-like growth factor 2 mRNA binding protein 2
229199_at	3.23	4.24	-2	5.06e-07	1.92e-05	SCN9A	sodium channel, voltage gated, type IX alpha subunit
211430_s_at	7.53	4.41	8.69	5.07e-07	1.92e-05	IGHG1; IGHG3; IGHM; IGHV4-31	immunoglobulin heavy constant gamma 1 (G1m marker); immunoglobulin heavy constant gamma 3 (G3m marker); immunoglobulin heavy constant mu; immunoglobulin heavy variable 4-31
237393_at	7.42	5.48	3.83	5.09e-07	1.92e-05	TPBGL	trophoblast glycoprotein-like
238044_at	5.97	7.16	-2.29	5.09e-07	1.92e-05	TRIM8	tripartite motif containing 8
227584_at	8.09	9.63	-2.91	5.15e-07	1.94e-05	NAV1	neuron navigator 1
208121_s_at	6.89	9.44	-5.86	5.15e-07	1.94e-05	PTPRO	protein tyrosine phosphatase, receptor type, O
221004_s_at	7.55	9.17	-3.07	5.16e-07	1.94e-05	ITM2C	integral membrane protein 2C
219734_at	4.05	5.96	-3.76	5.34e-07	2.01e-05	SIDT1	SID1 transmembrane family, member 1
207873_x_at	8.56	6.67	3.68	5.37e-07	2.02e-05	SEZ6L	seizure related 6 homolog (mouse)-like
209028_s_at	8.33	9.43	-2.15	5.4e-07	2.03e-05	ABI1	abl-interactor 1
227123_at	4.68	7.75	-8.39	5.4e-07	2.03e-05	RAB3B	RAB3B, member RAS oncogene family
215297_at	6.67	5.08	3.02	5.49e-07	2.05e-05	LOC441204	uncharacterized LOC441204
218607_s_at	7.43	6.18	2.38	5.52e-07	2.06e-05	SDAD1	SDA1 domain containing 1
211751_at	3.82	6.53	-6.53	5.53e-07	2.07e-05	LOC100996724; LOC653513; PDE4DIP	phosphodiesterase 4D interacting protein-like; phosphodiesterase 4D interacting protein
219988_s_at	9.02	7.55	2.76	5.57e-07	2.08e-05	RNF220	ring finger protein 220
225436_at	7.04	8.75	-3.28	5.6e-07	2.09e-05	ABHD17C	abhydrolase domain containing 17C
229553_at	8.26	10.32	-4.16	5.66e-07	2.11e-05	PGM2L1	phosphoglucomutase 2-like 1
206109_at	5.07	6.32	-2.38	5.69e-07	2.12e-05	FUT1	fucosyltransferase 1 (galactoside 2-alpha-L-fucosyltransferase, H blood group)
213688_at	5.9	8.52	-6.16	5.7e-07	2.12e-05	CALM1; CALM2	calmodulin 1 (phosphorylase kinase, delta); calmodulin 2 (phosphorylase kinase, delta)
1557729_at	5.19	6.34	-2.23	5.71e-07	2.12e-05	GRK5	G protein-coupled receptor kinase 5
226086_at	7.97	11.21	-9.46	5.73e-07	2.13e-05	SYT13	synaptotagmin XIII
212850_s_at	6.49	9.16	-6.39	5.83e-07	2.16e-05	LRP4	LDL receptor related protein 4
212390_at	6.81	9.25	-5.44	5.84e-07	2.16e-05	LOC100996724; PDE4DIP	phosphodiesterase 4D interacting protein-like; phosphodiesterase 4D interacting protein
218770_s_at	7.58	6.43	2.21	5.84e-07	2.16e-05	TMEM39B	transmembrane protein 39B
226228_at	6.75	12.69	-61.34	5.92e-07	2.19e-05	AQP4	aquaporin 4
210715_s_at	6.77	9.19	-5.34	5.93e-07	2.19e-05	SPINT2	serine peptidase inhibitor, Kunitz type, 2
209561_at	7.54	6.13	2.66	5.94e-07	2.19e-05	THBS3	thrombospondin 3
227613_at	6.98	5.98	2	5.96e-07	2.19e-05	ZNF331	zinc finger protein 331
209839_at	6.18	9.68	-11.27	5.97e-07	2.2e-05	DNM3	dynamin 3
205139_s_at	5.15	7.83	-6.39	5.99e-07	2.2e-05	UST	uronyl-2-sulfotransferase
219641_at	7.71	6.66	2.07	5.99e-07	2.2e-05	DET1	de-etiolated homolog 1 (Arabidopsis)
204591_at	6.01	11.25	-37.58	6.03e-07	2.21e-05	CHL1	cell adhesion molecule L1-like
231042_s_at	5.33	8.03	-6.5	6.06e-07	2.22e-05
202421_at	8.24	10.39	-4.45	6.08e-07	2.23e-05	IGSF3	immunoglobulin superfamily, member 3
236705_at	3.1	6.48	-10.41	6.08e-07	2.23e-05	TMEM196	transmembrane protein 196
208804_s_at	10.91	9.83	2.11	6.1e-07	2.23e-05	SRSF6	serine/arginine-rich splicing factor 6
238029_s_at	7.69	10.73	-8.23	6.14e-07	2.25e-05	SLC16A14	solute carrier family 16, member 14
204469_at	6.86	12.28	-42.79	6.16e-07	2.25e-05	PTPRZ1	protein tyrosine phosphatase, receptor-type, Z polypeptide 1
202690_s_at	10.45	9.42	2.05	6.18e-07	2.26e-05	SNRPD1	small nuclear ribonucleoprotein D1 polypeptide
228050_at	5.77	4.63	2.21	6.2e-07	2.26e-05	UTP15	UTP15, U3 small nucleolar ribonucleoprotein, homolog (S. cerevisiae)
235545_at	7.32	5.37	3.85	6.21e-07	2.26e-05	DEPDC1	DEP domain containing 1
226053_at	6.49	5.44	2.07	6.23e-07	2.27e-05	MAP2K7	mitogen-activated protein kinase kinase 7
221667_s_at	5.66	7.43	-3.42	6.3e-07	2.29e-05	HSPB8	heat shock 22kDa protein 8
227236_at	4.03	6.7	-6.33	6.31e-07	2.29e-05	TSPAN2	tetraspanin 2
219760_at	6.85	8.16	-2.49	6.4e-07	2.32e-05	LIN7B	lin-7 homolog B (C. elegans)
244043_at	8.25	6.1	4.42	6.41e-07	2.32e-05	TFDP2	transcription factor Dp-2 (E2F dimerization partner 2)
219976_at	4.36	6.14	-3.44	6.56e-07	2.37e-05	HOOK1	hook microtubule-tethering protein 1
203845_at	7.47	9.04	-2.98	6.57e-07	2.37e-05	KAT2B	K(lysine) acetyltransferase 2B
225337_at	7.75	8.89	-2.21	6.61e-07	2.39e-05	ABHD2	abhydrolase domain containing 2
212611_at	5.71	8.17	-5.51	6.63e-07	2.39e-05	DTX4	deltex 4, E3 ubiquitin ligase
226702_at	5.46	7.44	-3.95	6.64e-07	2.39e-05	CMPK2	cytidine monophosphate (UMP-CMP) kinase 2, mitochondrial
236312_at	6.56	4.67	3.69	6.67e-07	2.4e-05	MAD2L1	MAD2 mitotic arrest deficient-like 1 (yeast)
225561_at	8.46	9.55	-2.13	6.76e-07	2.43e-05	SELT	selenoprotein T
241358_at	4.48	6.22	-3.34	6.8e-07	2.44e-05	WFIKKN2	WAP, follistatin/kazal, immunoglobulin, kunitz and netrin domain containing 2
203909_at	8.61	10.38	-3.41	6.84e-07	2.45e-05	SLC9A6	solute carrier family 9, subfamily A (NHE6, cation proton antiporter 6), member 6
202464_s_at	8.22	9.42	-2.3	6.86e-07	2.46e-05	PFKFB3	6-phosphofructo-2-kinase/fructose-2,6-biphosphatase 3
201190_s_at	8.69	9.8	-2.16	6.87e-07	2.46e-05	PITPNA	phosphatidylinositol transfer protein, alpha
220750_s_at	7.33	6.3	2.04	6.88e-07	2.46e-05	P3H1	prolyl 3-hydroxylase 1
216047_x_at	8.5	6.87	3.1	7e-07	2.5e-05	SEZ6L	seizure related 6 homolog (mouse)-like
224702_at	9.66	10.8	-2.2	7.02e-07	2.5e-05	TMEM167A	transmembrane protein 167A
240331_at	3.32	4.91	-3	7.1e-07	2.53e-05
231798_at	4.24	6.38	-4.41	7.18e-07	2.55e-05	NOG	noggin
201380_at	7.41	5.89	2.87	7.22e-07	2.57e-05	CRTAP	cartilage associated protein
209020_at	8.05	6.86	2.28	7.34e-07	2.6e-05	OSER1	oxidative stress responsive serine-rich 1
207034_s_at	8.09	5.81	4.84	7.38e-07	2.62e-05	GLI2	GLI family zinc finger 2
236750_at	4.16	6.65	-5.61	7.39e-07	2.62e-05
213245_at	8.63	10.92	-4.9	7.48e-07	2.65e-05	ADCY1	adenylate cyclase 1 (brain)
204649_at	7.4	5.9	2.83	7.6e-07	2.68e-05	TROAP	trophinin associated protein
205608_s_at	5.46	7.86	-5.3	7.6e-07	2.68e-05	ANGPT1	angiopoietin 1
204670_x_at	8.81	6.43	5.22	7.61e-07	2.68e-05	HLA-DRB1; HLA-DRB4; LOC105369230	major histocompatibility complex, class II, DR beta 1; major histocompatibility complex, class II, DR beta 4; HLA class II histocompatibility antigen, DRB1-7 beta chain
242112_at	4.73	6.3	-2.97	7.61e-07	2.68e-05	LSM11	LSM11, U7 small nuclear RNA associated
241957_x_at	5.41	6.88	-2.78	7.65e-07	2.69e-05	LIN7B	lin-7 homolog B (C. elegans)
227396_at	6.79	8.61	-3.54	7.69e-07	2.7e-05	PTPRJ	protein tyrosine phosphatase, receptor type, J
224882_at	6.42	7.68	-2.41	7.69e-07	2.7e-05	ACSS1	acyl-CoA synthetase short-chain family member 1
214822_at	4.45	5.56	-2.16	7.72e-07	2.71e-05	BRINP2	bone morphogenetic protein/retinoic acid inducible neural-specific 2
225097_at	8.38	9.54	-2.23	7.79e-07	2.73e-05	HIPK2	homeodomain interacting protein kinase 2
219798_s_at	8.64	7.43	2.32	7.83e-07	2.74e-05	MEPCE	methylphosphate capping enzyme
1562701_at	4.2	5.32	-2.17	7.87e-07	2.75e-05	CTD-2297D10.2	uncharacterized LOC101929176
229305_at	6.95	4.58	5.16	7.97e-07	2.78e-05	CENPU	centromere protein U
223225_s_at	6	4.37	3.08	8.15e-07	2.83e-05	SEH1L	SEH1-like nucleoporin
216338_s_at	7.51	6.41	2.14	8.17e-07	2.84e-05	YIPF3	Yip1 domain family member 3
235048_at	7.7	9.89	-4.55	8.17e-07	2.84e-05	FAM169A	family with sequence similarity 169, member A
226408_at	8.61	7.51	2.14	8.17e-07	2.84e-05	TEAD2	TEA domain family member 2
209655_s_at	6.94	9.69	-6.71	8.24e-07	2.85e-05	TMEM47	transmembrane protein 47
229304_s_at	7.15	5.74	2.65	8.26e-07	2.86e-05	CENPU	centromere protein U
201335_s_at	5.64	6.74	-2.15	8.3e-07	2.87e-05	ARHGEF12	Rho guanine nucleotide exchange factor (GEF) 12
210208_x_at	10.35	9.12	2.35	8.38e-07	2.89e-05	BAG6	BCL2 associated athanogene 6
204011_at	7.68	9.69	-4	8.38e-07	2.89e-05	SPRY2	sprouty RTK signaling antagonist 2
213683_at	4.44	6.68	-4.72	8.47e-07	2.92e-05	ACSL6	acyl-CoA synthetase long-chain family member 6
219308_s_at	5.56	8.42	-7.3	8.47e-07	2.92e-05	AK5	adenylate kinase 5
214650_x_at	3.58	4.82	-2.35	8.48e-07	2.92e-05	MOG	myelin oligodendrocyte glycoprotein
239357_at	4.96	8.31	-10.18	8.55e-07	2.94e-05	ATP2B2	ATPase, Ca++ transporting, plasma membrane 2
236290_at	5.75	8.5	-6.73	8.56e-07	2.94e-05	DOK6	docking protein 6
213598_at	8.53	9.62	-2.12	8.56e-07	2.94e-05
243432_at	5.7	6.99	-2.45	8.57e-07	2.94e-05
205394_at	7.3	5.53	3.41	8.59e-07	2.94e-05	CHEK1	checkpoint kinase 1
228653_at	5.46	7.65	-4.54	8.74e-07	2.99e-05	SAMD5	sterile alpha motif domain containing 5
205872_x_at	6.03	8.79	-6.76	8.75e-07	2.99e-05	PDE4DIP	phosphodiesterase 4D interacting protein
203719_at	8.63	7.44	2.28	8.83e-07	3.02e-05	ERCC1	excision repair cross-complementation group 1
228790_at	7.5	9.09	-3.01	8.85e-07	3.02e-05	FAM110B	family with sequence similarity 110, member B
223589_at	6.79	5.52	2.4	8.85e-07	3.02e-05	ZNF416	zinc finger protein 416
216305_s_at	7.16	5.58	2.99	8.92e-07	3.04e-05	GCFC2	GC-rich sequence DNA-binding factor 2
224428_s_at	9.24	8.21	2.04	8.94e-07	3.05e-05	CDCA7	cell division cycle associated 7
215731_s_at	7.96	6.62	2.53	9.09e-07	3.09e-05	MPHOSPH9	M-phase phosphoprotein 9
242762_s_at	5.09	7.9	-7.01	9.13e-07	3.1e-05	FAM171B	family with sequence similarity 171, member B
205481_at	4.66	5.98	-2.5	9.24e-07	3.13e-05	ADORA1	adenosine A1 receptor
224521_s_at	6.88	5.54	2.52	9.24e-07	3.13e-05	CCDC77	coiled-coil domain containing 77
227383_at	5.96	8.62	-6.33	9.28e-07	3.14e-05	LOC727820	uncharacterized LOC727820
232388_at	6.28	8.17	-3.73	9.29e-07	3.14e-05	CNTNAP4	contactin associated protein-like 4
233220_at	4.36	5.46	-2.13	9.38e-07	3.17e-05	GRIN3A	glutamate receptor, ionotropic, N-methyl-D-aspartate 3A
242380_at	5.68	4.66	2.03	9.39e-07	3.17e-05
224753_at	7.68	6.29	2.61	9.53e-07	3.21e-05	CDCA5	cell division cycle associated 5
214369_s_at	5.58	6.9	-2.51	9.75e-07	3.28e-05	RASGRP2	RAS guanyl releasing protein 2 (calcium and DAG-regulated)
39966_at	7.76	10.88	-8.7	9.76e-07	3.28e-05	CSPG5	chondroitin sulfate proteoglycan 5 (neuroglycan C)
209239_at	7.38	6.37	2.01	9.79e-07	3.28e-05	NFKB1	nuclear factor of kappa light polypeptide gene enhancer in B-cells 1
218823_s_at	7.69	6.54	2.22	9.81e-07	3.29e-05	KCTD9	potassium channel tetramerization domain containing 9
225328_at	7.01	5.11	3.74	9.82e-07	3.29e-05	FBXO32	F-box protein 32
209448_at	6.72	4.69	4.09	9.88e-07	3.3e-05	HTATIP2	HIV-1 Tat interactive protein 2
220663_at	4.48	6.79	-4.97	1.01e-06	3.36e-05	IL1RAPL1	interleukin 1 receptor accessory protein-like 1
1562529_s_at	5.85	7.62	-3.39	1.02e-06	3.4e-05
229759_s_at	4.76	6.28	-2.87	1.02e-06	3.4e-05	VEPH1	ventricular zone expressed PH domain containing 1
221965_at	8.3	7.1	2.29	1.03e-06	3.42e-05	MPHOSPH9	M-phase phosphoprotein 9
204983_s_at	5.45	6.86	-2.65	1.03e-06	3.42e-05	GPC4	glypican 4
239291_at	5.16	8.89	-13.27	1.04e-06	3.44e-05	TRPM3	transient receptor potential cation channel, subfamily M, member 3
226521_s_at	7.96	6.25	3.28	1.05e-06	3.46e-05	FAM175A	family with sequence similarity 175, member A
202187_s_at	7.54	8.61	-2.09	1.05e-06	3.48e-05	PPP2R5A	protein phosphatase 2, regulatory subunit B', alpha
229286_at	7.2	8.3	-2.16	1.05e-06	3.48e-05	MAGEE1	MAGE family member E1
222513_s_at	7.52	8.99	-2.78	1.06e-06	3.49e-05	SORBS1	sorbin and SH3 domain containing 1
206743_s_at	5.93	7.57	-3.11	1.07e-06	3.52e-05	ASGR1	asialoglycoprotein receptor 1
202439_s_at	6.25	8.02	-3.41	1.11e-06	3.64e-05	IDS	iduronate 2-sulfatase
218856_at	7.98	9.22	-2.37	1.11e-06	3.66e-05	TNFRSF21	tumor necrosis factor receptor superfamily, member 21
208158_s_at	8.86	9.92	-2.08	1.12e-06	3.66e-05	OSBPL1A	oxysterol binding protein-like 1A
204680_s_at	5.16	6.69	-2.88	1.12e-06	3.68e-05	RAPGEF5	Rap guanine nucleotide exchange factor 5
222192_s_at	7.76	6.56	2.3	1.16e-06	3.78e-05	LDAH	lipid droplet associated hydrolase
227594_at	6.36	5.18	2.26	1.18e-06	3.83e-05	ZMYM6	zinc finger, MYM-type 6
239765_at	4.58	8.7	-17.37	1.18e-06	3.84e-05	CPEB3	cytoplasmic polyadenylation element binding protein 3
206440_at	4.4	5.48	-2.11	1.19e-06	3.86e-05	LIN7A	lin-7 homolog A (C. elegans)
207547_s_at	7.06	9.12	-4.17	1.19e-06	3.86e-05	FAM107A	family with sequence similarity 107, member A
230238_at	3.52	5.5	-3.94	1.19e-06	3.86e-05	SOWAHA	sosondowah ankyrin repeat domain family member A
201681_s_at	9.14	10.35	-2.32	1.2e-06	3.87e-05	DLG5	discs, large homolog 5 (Drosophila)
228462_at	6.99	9.73	-6.7	1.21e-06	3.91e-05	IRX2	iroquois homeobox 2
210315_at	4.54	5.62	-2.11	1.23e-06	3.95e-05	SYN2	synapsin II
1566638_at	4.53	6.14	-3.06	1.23e-06	3.96e-05
225800_at	4.53	6.2	-3.18	1.24e-06	4e-05	JAZF1	JAZF zinc finger 1
212553_at	8.76	7.73	2.05	1.25e-06	4.01e-05	RPRD2	regulation of nuclear pre-mRNA domain containing 2
204311_at	6.2	7.87	-3.17	1.25e-06	4.02e-05	ATP1B2	ATPase, Na+/K+ transporting, beta 2 polypeptide
217077_s_at	5.66	8.47	-7.04	1.26e-06	4.03e-05	GABBR2	gamma-aminobutyric acid (GABA) B receptor, 2
204444_at	8.59	7.32	2.41	1.27e-06	4.06e-05	KIF11	kinesin family member 11
218399_s_at	8.03	6.8	2.34	1.28e-06	4.1e-05	CDCA4	cell division cycle associated 4
216733_s_at	7.74	10.48	-6.69	1.28e-06	4.11e-05	GATM	glycine amidinotransferase (L-arginine:glycine amidinotransferase)
221916_at	4.9	12.35	-175.12	1.29e-06	4.12e-05	NEFL	neurofilament, light polypeptide
223672_at	5.94	8.26	-5	1.29e-06	4.12e-05	SGIP1	SH3-domain GRB2-like (endophilin) interacting protein 1
242086_at	6.6	8.45	-3.61	1.31e-06	4.18e-05	SPATA6	spermatogenesis associated 6
1557954_at	7.38	6.28	2.15	1.31e-06	4.18e-05	TXLNG	taxilin gamma
229725_at	4.73	8.24	-11.34	1.31e-06	4.18e-05	ACSL6	acyl-CoA synthetase long-chain family member 6
229649_at	4.65	10.46	-56.09	1.33e-06	4.24e-05	NRXN3	neurexin 3
237105_at	5.89	4.45	2.73	1.37e-06	4.33e-05	LOC101927027	uncharacterized LOC101927027
206984_s_at	3.99	7.78	-13.81	1.37e-06	4.35e-05	RIT2	Ras-like without CAAX 2
229851_s_at	8.91	7.85	2.09	1.38e-06	4.36e-05	C11orf54	chromosome 11 open reading frame 54
211955_at	9.59	8.5	2.13	1.38e-06	4.36e-05	IPO5	importin 5
212750_at	5.91	7.29	-2.6	1.39e-06	4.37e-05	PPP1R16B	protein phosphatase 1, regulatory subunit 16B
227920_at	7.64	6.64	2.01	1.4e-06	4.41e-05	BEND3	BEN domain containing 3
205143_at	7.61	10.95	-10.15	1.43e-06	4.5e-05	NCAN	neurocan
207501_s_at	4.26	5.46	-2.31	1.44e-06	4.52e-05	FGF12	fibroblast growth factor 12
222238_s_at	6.33	5.26	2.09	1.47e-06	4.59e-05	POLM	polymerase (DNA directed), mu
205548_s_at	9.69	8.54	2.21	1.47e-06	4.59e-05	BTG3	BTG family, member 3
225491_at	8.99	11.62	-6.21	1.47e-06	4.59e-05	SLC1A2	solute carrier family 1 (glial high affinity glutamate transporter), member 2
231925_at	6.8	9.17	-5.2	1.47e-06	4.59e-05	P2RY1	purinergic receptor P2Y, G-protein coupled, 1
212765_at	10.31	11.33	-2.03	1.48e-06	4.62e-05	CAMSAP2	calmodulin regulated spectrin-associated protein family, member 2
228281_at	6.99	5.58	2.65	1.48e-06	4.62e-05	DDIAS	DNA damage-induced apoptosis suppressor
224994_at	7.86	9.68	-3.52	1.49e-06	4.62e-05	CAMK2D	calcium/calmodulin-dependent protein kinase II delta
227148_at	4.1	5.92	-3.53	1.49e-06	4.63e-05	PLEKHH2	pleckstrin homology domain containing, family H (with MyTH4 domain) member 2
240922_at	3.87	5.71	-3.59	1.56e-06	4.81e-05
206349_at	3.9	7.78	-14.78	1.56e-06	4.81e-05	LGI1	leucine-rich, glioma inactivated 1
212192_at	10.13	12.54	-5.31	1.56e-06	4.81e-05	KCTD12	potassium channel tetramerization domain containing 12
208306_x_at	9.28	7.35	3.79	1.58e-06	4.86e-05	HLA-DRB1	major histocompatibility complex, class II, DR beta 1
228977_at	7.4	9.59	-4.56	1.58e-06	4.87e-05	LOC729680	uncharacterized LOC729680
1557143_at	5.72	8.07	-5.08	1.59e-06	4.88e-05	CSMD2	CUB and Sushi multiple domains 2
235773_at	6	4.89	2.15	1.61e-06	4.94e-05	ZIK1	zinc finger protein interacting with K protein 1
202095_s_at	8.66	6.88	3.42	1.62e-06	4.95e-05	BIRC5	baculoviral IAP repeat containing 5
231325_at	5.71	8.71	-7.99	1.62e-06	4.95e-05	UNC5D	unc-5 netrin receptor D
201075_s_at	8.93	7	3.83	1.64e-06	5.01e-05	SMARCC1	SWI/SNF related, matrix associated, actin dependent regulator of chromatin, subfamily c, member 1
212157_at	8.25	6.69	2.95	1.68e-06	5.11e-05	SDC2	syndecan 2
212392_s_at	4.17	5.37	-2.3	1.68e-06	5.12e-05	LOC100996724; PDE4DIP	phosphodiesterase 4D interacting protein-like; phosphodiesterase 4D interacting protein
1554464_a_at	7.23	5.07	4.46	1.7e-06	5.17e-05	CRTAP	cartilage associated protein
225615_at	5.76	6.85	-2.13	1.71e-06	5.19e-05	IFFO2	intermediate filament family orphan 2
227370_at	9.61	11.42	-3.5	1.71e-06	5.19e-05	FAM171B	family with sequence similarity 171, member B
203194_s_at	6.55	5.43	2.18	1.72e-06	5.21e-05	NUP98	nucleoporin 98kDa
237833_s_at	5.93	7.54	-3.04	1.72e-06	5.21e-05	SNCAIP	synuclein alpha interacting protein
207819_s_at	7.4	4.78	6.11	1.75e-06	5.28e-05	ABCB4	ATP binding cassette subfamily B member 4
209785_s_at	5.36	6.66	-2.45	1.76e-06	5.32e-05	PLA2G4C	phospholipase A2, group IVC (cytosolic, calcium-independent)
201034_at	9.93	11.19	-2.39	1.76e-06	5.32e-05	ADD3	adducin 3 (gamma)
205393_s_at	6.73	5.08	3.12	1.78e-06	5.35e-05	CHEK1	checkpoint kinase 1
238476_at	6.41	5.18	2.35	1.78e-06	5.37e-05	CREBRF	CREB3 regulatory factor
213113_s_at	7.88	6.62	2.41	1.79e-06	5.38e-05	SLC43A3	solute carrier family 43, member 3
1556037_s_at	7.98	5.34	6.26	1.8e-06	5.41e-05	HHIP	hedgehog interacting protein
212973_at	9.02	8.01	2.02	1.8e-06	5.41e-05	RPIA	ribose 5-phosphate isomerase A
232291_at	6.08	3.96	4.34	1.82e-06	5.45e-05	MIR17HG; MIR18A; MIR19A; MIR19B1; MIR20A; MIR92A1	miR-17-92 cluster host gene; microRNA 18a; microRNA 19a; microRNA 19b-1; microRNA 20a; microRNA 92a-1
228812_at	7.45	6.43	2.03	1.82e-06	5.45e-05	REL	v-rel avian reticuloendotheliosis viral oncogene homolog
1559072_a_at	4.9	6.54	-3.12	1.82e-06	5.46e-05	ELFN2	extracellular leucine-rich repeat and fibronectin type III domain containing 2
219715_s_at	7	5.92	2.11	1.83e-06	5.47e-05	TDP1	tyrosyl-DNA phosphodiesterase 1
229256_at	8.19	10.35	-4.46	1.84e-06	5.49e-05	PGM2L1	phosphoglucomutase 2-like 1
202666_s_at	9.79	8.17	3.08	1.84e-06	5.49e-05	ACTL6A	actin-like 6A
201599_at	10.01	11.18	-2.25	1.85e-06	5.51e-05	OAT	ornithine aminotransferase
230418_s_at	6.5	8.58	-4.21	1.86e-06	5.55e-05	GALNT16	polypeptide N-acetylgalactosaminyltransferase 16
212221_x_at	10.08	11.58	-2.82	1.88e-06	5.59e-05	IDS	iduronate 2-sulfatase
218532_s_at	6.33	8.89	-5.88	1.89e-06	5.62e-05	FAM134B	family with sequence similarity 134, member B
202780_at	8.63	10.18	-2.93	1.9e-06	5.63e-05	OXCT1	3-oxoacid CoA-transferase 1
242560_at	7.99	6.53	2.76	1.9e-06	5.65e-05	FANCD2	Fanconi anemia complementation group D2
209765_at	6.28	5.2	2.12	1.92e-06	5.68e-05	ADAM19	ADAM metallopeptidase domain 19
227862_at	6.36	8.95	-6.04	1.96e-06	5.78e-05	TRNP1	TMF1-regulated nuclear protein 1
219162_s_at	8.46	7.33	2.18	1.96e-06	5.79e-05	MRPL11	mitochondrial ribosomal protein L11
227476_at	8.17	9.23	-2.09	1.97e-06	5.81e-05	LPGAT1	lysophosphatidylglycerol acyltransferase 1
210142_x_at	9.32	8.29	2.04	1.98e-06	5.83e-05	FLOT1	flotillin 1
201908_at	8.92	7.73	2.28	2e-06	5.88e-05	DVL3	dishevelled segment polarity protein 3
214710_s_at	9.34	7.56	3.42	2e-06	5.89e-05	CCNB1	cyclin B1
229530_at	5.83	8.23	-5.29	2.03e-06	5.97e-05	GUCY1A3	guanylate cyclase 1, soluble, alpha 3
235149_at	5.95	7.03	-2.11	2.04e-06	6e-05	PGM2L1	phosphoglucomutase 2-like 1
220091_at	5.72	6.86	-2.19	2.06e-06	6.03e-05	SLC2A6	solute carrier family 2 (facilitated glucose transporter), member 6
220018_at	5.89	4.45	2.73	2.06e-06	6.04e-05	CBLL1	Cbl proto-oncogene-like 1, E3 ubiquitin protein ligase
218897_at	7.22	6.14	2.12	2.06e-06	6.04e-05	TMEM177	transmembrane protein 177
242524_at	3.19	4.43	-2.38	2.06e-06	6.04e-05	CBLN4	cerebellin 4 precursor
232709_at	6.43	5.08	2.55	2.07e-06	6.06e-05
217721_at	6.75	8.14	-2.62	2.08e-06	6.08e-05	43715	septin 7
222047_s_at	10.55	9.53	2.03	2.1e-06	6.12e-05	SRRT	serrate, RNA effector molecule
213906_at	7.89	6.29	3.02	2.1e-06	6.13e-05	MYBL1	v-myb avian myeloblastosis viral oncogene homolog-like 1
212898_at	8.2	7.05	2.21	2.11e-06	6.15e-05	TTI1	TELO2 interacting protein 1
229113_s_at	7.43	6.27	2.23	2.11e-06	6.16e-05	FAAP20	Fanconi anemia core complex associated protein 20
219514_at	6.78	4.52	4.8	2.12e-06	6.17e-05	ANGPTL2	angiopoietin like 2
236641_at	6.75	4.81	3.82	2.14e-06	6.23e-05	KIF14	kinesin family member 14
226936_at	8.72	7.42	2.46	2.17e-06	6.29e-05	CENPW	centromere protein W
204216_s_at	8.39	7.36	2.04	2.17e-06	6.29e-05	ZC3H14	zinc finger CCCH-type containing 14
212540_at	9.27	8.13	2.19	2.17e-06	6.29e-05	CDC34	cell division cycle 34
230302_at	7.96	6.58	2.6	2.18e-06	6.3e-05
224918_x_at	8	10.46	-5.48	2.18e-06	6.31e-05	MGST1	microsomal glutathione S-transferase 1
229264_at	5.36	6.57	-2.32	2.19e-06	6.32e-05	LOC642441	uncharacterized LOC642441
218404_at	7.41	9.41	-4.01	2.22e-06	6.39e-05	SNX10	sorting nexin 10
201202_at	10.83	9.8	2.05	2.22e-06	6.39e-05	PCNA	proliferating cell nuclear antigen
204023_at	9.62	8.43	2.28	2.23e-06	6.41e-05	RFC4	replication factor C subunit 4
207165_at	7.91	6.28	3.11	2.25e-06	6.46e-05	HMMR	hyaluronan-mediated motility receptor (RHAMM)
241585_at	3.46	5.49	-4.09	2.26e-06	6.47e-05	LRRC4C	leucine rich repeat containing 4C
213008_at	7.97	6.76	2.31	2.31e-06	6.59e-05	FANCI	Fanconi anemia complementation group I
212892_at	7.21	6.1	2.17	2.32e-06	6.64e-05	ZNF282	zinc finger protein 282
234300_s_at	6.39	4.93	2.75	2.33e-06	6.64e-05	ZFP28	ZFP28 zinc finger protein
233563_s_at	8.1	6.88	2.33	2.34e-06	6.66e-05	CPSF3L	cleavage and polyadenylation specific factor 3-like
220116_at	5.33	9.02	-12.91	2.35e-06	6.7e-05	KCNN2	potassium channel, calcium activated intermediate/small conductance subfamily N alpha, member 2
213664_at	6	8.72	-6.57	2.36e-06	6.7e-05	SLC1A1	solute carrier family 1 (neuronal/epithelial high affinity glutamate transporter, system Xag), member 1
226773_at	7.71	9.57	-3.65	2.37e-06	6.73e-05	PPM1K	protein phosphatase, Mg2+/Mn2+ dependent, 1K
223898_at	5.75	4.29	2.74	2.38e-06	6.76e-05	ZNF670	zinc finger protein 670
208920_at	8.57	9.57	-2.01	2.38e-06	6.76e-05	SRI	sorcin
213730_x_at	7.92	6.78	2.21	2.4e-06	6.8e-05	TCF3	transcription factor 3
204603_at	6.91	5.29	3.07	2.42e-06	6.82e-05	EXO1	exonuclease 1
209708_at	4.82	6.05	-2.34	2.42e-06	6.84e-05	MOXD1	monooxygenase, DBH-like 1
212320_at	12	10.89	2.15	2.43e-06	6.87e-05	TUBB	tubulin, beta class I
203506_s_at	6.98	5.55	2.7	2.44e-06	6.89e-05	MED12	mediator complex subunit 12
221535_at	7.89	6.86	2.04	2.45e-06	6.9e-05	LSG1	large 60S subunit nuclear export GTPase 1
218935_at	7.07	8.31	-2.37	2.45e-06	6.9e-05	EHD3	EH domain containing 3
213307_at	7.39	9.46	-4.19	2.5e-06	7.01e-05	SHANK2	SH3 and multiple ankyrin repeat domains 2
224650_at	4.17	8.54	-20.69	2.51e-06	7.03e-05	MAL2	mal, T-cell differentiation protein 2 (gene/pseudogene)
240458_at	5.05	6.45	-2.64	2.53e-06	7.08e-05
235794_at	4.04	5.75	-3.26	2.53e-06	7.08e-05	MOBP	myelin-associated oligodendrocyte basic protein
209832_s_at	6.69	5.27	2.69	2.54e-06	7.1e-05	CDT1	chromatin licensing and DNA replication factor 1
226416_at	7.67	6.62	2.07	2.57e-06	7.16e-05	ERI1	exoribonuclease 1
204467_s_at	7.45	10.07	-6.13	2.6e-06	7.23e-05	SNCA	synuclein alpha
211894_x_at	8.59	6.79	3.48	2.6e-06	7.23e-05	SEZ6L	seizure related 6 homolog (mouse)-like
205167_s_at	6.74	5.29	2.75	2.6e-06	7.23e-05	CDC25C	cell division cycle 25C
205051_s_at	7.37	10.13	-6.78	2.63e-06	7.3e-05	KIT	v-kit Hardy-Zuckerman 4 feline sarcoma viral oncogene homolog
1554706_at	2.98	4.07	-2.14	2.64e-06	7.32e-05	OR2L13	olfactory receptor, family 2, subfamily L, member 13
200986_at	8.76	7.45	2.48	2.66e-06	7.37e-05	SERPING1	serpin peptidase inhibitor, clade G (C1 inhibitor), member 1
48659_at	7.8	6.61	2.27	2.68e-06	7.4e-05	MIIP	migration and invasion inhibitory protein
229874_x_at	7.61	9.39	-3.43	2.68e-06	7.41e-05	LOC105376793; LOC105376805	uncharacterized LOC105376793; uncharacterized LOC105376805
218984_at	8.57	7.33	2.37	2.69e-06	7.42e-05	PUS7	pseudouridylate synthase 7 (putative)
203022_at	9.06	7.88	2.27	2.7e-06	7.43e-05	RNASEH2A	ribonuclease H2, subunit A
203571_s_at	5.52	6.6	-2.12	2.71e-06	7.46e-05	ADIRF	adipogenesis regulatory factor
203708_at	6.71	9.42	-6.55	2.72e-06	7.48e-05	PDE4B	phosphodiesterase 4B, cAMP-specific
238045_at	5.25	6.46	-2.31	2.72e-06	7.48e-05	TMEM65	transmembrane protein 65
214426_x_at	7.76	6.6	2.22	2.73e-06	7.49e-05	CHAF1A	chromatin assembly factor 1, subunit A (p150)
202740_at	7	5.88	2.17	2.73e-06	7.49e-05	ABHD14A-ACY1; ACY1	ABHD14A-ACY1 readthrough; aminoacylase 1
201680_x_at	9.96	8.93	2.04	2.74e-06	7.51e-05	SRRT	serrate, RNA effector molecule
238389_s_at	7.83	6.41	2.67	2.74e-06	7.51e-05
237466_s_at	8	4.75	9.54	2.75e-06	7.53e-05	HHIP	hedgehog interacting protein
210753_s_at	6.04	8.47	-5.37	2.75e-06	7.53e-05	EPHB1	EPH receptor B1
225446_at	7.66	9.12	-2.76	2.82e-06	7.68e-05	BRWD1	bromodomain and WD repeat domain containing 1
237262_at	5.84	7.43	-3.01	2.84e-06	7.73e-05	GAREM1	GRB2 associated regulator of MAPK1 1
213263_s_at	7.52	6.07	2.73	2.85e-06	7.77e-05	PCBP2	poly(rC) binding protein 2
209435_s_at	9.83	8.77	2.08	2.86e-06	7.77e-05	ARHGEF2	Rho/Rac guanine nucleotide exchange factor 2
208894_at	8.5	5.29	9.28	2.87e-06	7.8e-05	HLA-DRA	major histocompatibility complex, class II, DR alpha
200848_at	9.05	10.19	-2.21	2.92e-06	7.91e-05	AHCYL1	adenosylhomocysteinase like 1
59697_at	7.38	9.43	-4.15	2.93e-06	7.93e-05	RAB15	RAB15, member RAS oncogene family
202657_s_at	9.03	7.78	2.38	2.94e-06	7.96e-05	SERTAD2	SERTA domain containing 2
239611_at	4.09	6.34	-4.77	2.94e-06	7.97e-05
228731_at	7.02	9.73	-6.54	2.96e-06	8e-05	GUCY1A2	guanylate cyclase 1, soluble, alpha 2
227415_at	7.62	9.8	-4.55	2.99e-06	8.08e-05	DGKH	diacylglycerol kinase, eta
206381_at	4.76	7.99	-9.35	2.99e-06	8.08e-05	SCN2A	sodium channel, voltage gated, type II alpha subunit
200826_at	12.39	11.37	2.03	2.99e-06	8.08e-05	SNRPD2	small nuclear ribonucleoprotein D2 polypeptide
212730_at	6.86	8.36	-2.84	3e-06	8.08e-05	SYNM	synemin, intermediate filament protein
201691_s_at	5.77	3.84	3.79	3.01e-06	8.1e-05	TPD52	tumor protein D52
220334_at	7.53	9.34	-3.51	3.05e-06	8.2e-05	RGS17	regulator of G-protein signaling 17
205069_s_at	3.62	4.66	-2.05	3.05e-06	8.2e-05	ARHGAP26	Rho GTPase activating protein 26
206191_at	4.05	5.39	-2.54	3.08e-06	8.27e-05	ENTPD3	ectonucleoside triphosphate diphosphohydrolase 3
209529_at	4.45	5.73	-2.43	3.09e-06	8.29e-05	PLPP2	phospholipid phosphatase 2
232424_at	3.51	5.19	-3.22	3.11e-06	8.34e-05	PRDM16	PR domain containing 16
217764_s_at	8.05	9.84	-3.46	3.13e-06	8.37e-05	RAB31	RAB31, member RAS oncogene family
38037_at	6.45	7.5	-2.06	3.14e-06	8.41e-05	HBEGF	heparin-binding EGF-like growth factor
244447_at	5.71	4.38	2.52	3.15e-06	8.42e-05
223062_s_at	8.76	11.47	-6.55	3.21e-06	8.58e-05	PSAT1	phosphoserine aminotransferase 1
238617_at	6.21	9.17	-7.79	3.29e-06	8.75e-05	KIF26B	kinesin family member 26B
218936_s_at	8.53	7.47	2.09	3.32e-06	8.82e-05	CCDC59	coiled-coil domain containing 59
224966_s_at	7.06	6.01	2.06	3.33e-06	8.84e-05	DUS3L	dihydrouridine synthase 3-like
220460_at	5.09	7.72	-6.16	3.38e-06	8.98e-05	SLCO1C1	solute carrier organic anion transporter family, member 1C1
236915_at	5.35	6.61	-2.38	3.41e-06	9.03e-05	C4orf47	chromosome 4 open reading frame 47
230834_at	5.19	6.5	-2.48	3.41e-06	9.03e-05
202291_s_at	12.57	10.07	5.67	3.42e-06	9.06e-05	MGP	matrix Gla protein
1555831_s_at	7.13	6.03	2.14	3.47e-06	9.17e-05	LRRC41	leucine rich repeat containing 41
224980_at	6.39	4.94	2.74	3.47e-06	9.17e-05	LEMD2	LEM domain containing 2
216470_x_at	4.79	5.8	-2.01	3.47e-06	9.17e-05	PRSS3P1	protease, serine, 3 pseudogene 1
218087_s_at	8.54	10.4	-3.62	3.48e-06	9.18e-05	SORBS1	sorbin and SH3 domain containing 1
228069_at	6.12	4.34	3.42	3.53e-06	9.28e-05	MTFR2	mitochondrial fission regulator 2
217846_at	10.74	9.57	2.24	3.54e-06	9.29e-05	QARS	glutaminyl-tRNA synthetase
244859_at	5.11	7.22	-4.32	3.55e-06	9.32e-05
1557180_at	3.61	6.52	-7.51	3.57e-06	9.36e-05	C11orf87	chromosome 11 open reading frame 87
228009_x_at	9.27	8.1	2.24	3.59e-06	9.4e-05	ZNRD1	zinc ribbon domain containing 1
218168_s_at	9.96	8.14	3.53	3.6e-06	9.43e-05	ADCK3	aarF domain containing kinase 3
202660_at	4.89	6.88	-3.98	3.62e-06	9.44e-05	ITPR2	inositol 1,4,5-trisphosphate receptor, type 2
244492_at	3.93	5	-2.09	3.65e-06	9.51e-05
1558815_at	4.4	5.45	-2.08	3.66e-06	9.51e-05	SORBS2	sorbin and SH3 domain containing 2
205053_at	8.46	7.36	2.14	3.68e-06	9.55e-05	PRIM1	primase, DNA, polypeptide 1 (49kDa)
214725_at	6.25	3.23	8.13	3.69e-06	9.58e-05	SBSPON	somatomedin B and thrombospondin type 1 domain containing
209464_at	6.78	5.21	2.97	3.71e-06	9.62e-05	AURKB	aurora kinase B
220651_s_at	6.66	4.73	3.79	3.73e-06	9.64e-05	MCM10	minichromosome maintenance 10 replication initiation factor
233434_at	3.23	4.37	-2.22	3.74e-06	9.68e-05
1557688_at	4.38	5.54	-2.24	3.77e-06	9.74e-05
201255_x_at	10.09	8.85	2.36	3.83e-06	9.88e-05	BAG6	BCL2 associated athanogene 6
210052_s_at	8.69	7.04	3.15	3.84e-06	9.9e-05	TPX2	TPX2, microtubule-associated
223604_at	6.99	8.94	-3.87	3.85e-06	9.91e-05	GARNL3	GTPase activating Rap/RanGAP domain-like 3
204749_at	9.77	11.76	-3.96	3.93e-06	0.0001	NAP1L3	nucleosome assembly protein 1-like 3
220095_at	6.48	4.96	2.87	3.93e-06	0.0001	CNTLN	centlein, centrosomal protein
220011_at	5.98	4.83	2.23	3.97e-06	0.0001	AUNIP	aurora kinase A and ninein interacting protein
213197_at	6.18	8.18	-4.01	3.97e-06	0.0001	ASTN1	astrotactin 1
202904_s_at	8.13	6.76	2.6	3.98e-06	0.0001	LSM5	LSM5 homolog, U6 small nuclear RNA and mRNA degradation associated
228559_at	7.27	5.8	2.77	3.99e-06	0.0001	CENPN	centromere protein N
223639_s_at	8.64	7.48	2.24	4e-06	0.0001	ZNRD1	zinc ribbon domain containing 1
213921_at	4.92	8.18	-9.6	4.02e-06	0.0001	SST	somatostatin
213318_s_at	10.18	9	2.26	4.03e-06	0.0001	BAG6	BCL2 associated athanogene 6
242007_at	7.8	9.57	-3.42	4.05e-06	0.0001	FBXO30	F-box protein 30
205113_at	6.22	11.7	-44.55	4.06e-06	0.0001	NEFM	neurofilament, medium polypeptide
213533_at	7.48	10.46	-7.86	4.07e-06	0.0001	NSG1	neuron specific gene family member 1
223336_s_at	9.93	11.02	-2.12	4.11e-06	0.0001	RAB18	RAB18, member RAS oncogene family
227144_at	7.1	8.45	-2.54	4.11e-06	0.0001	KIAA0930	KIAA0930
218002_s_at	4.4	6.11	-3.27	4.12e-06	0.0001	CXCL14	chemokine (C-X-C motif) ligand 14
244751_at	5.48	6.64	-2.24	4.16e-06	0.0001	PCP2	Purkinje cell protein 2
226180_at	8.17	7.02	2.21	4.17e-06	0.0001	WDR36	WD repeat domain 36
210463_x_at	7.59	6.33	2.39	4.19e-06	0.0001	TRMT1	tRNA methyltransferase 1
225293_at	6.48	9.02	-5.83	4.21e-06	0.0001	COL27A1	collagen, type XXVII, alpha 1
232615_at	6.56	9.26	-6.5	4.22e-06	0.0001	LOC100996741	uncharacterized LOC100996741
228252_at	6.74	5.14	3.02	4.23e-06	0.0001	PIF1	PIF1 5'-to-3' DNA helicase
209700_x_at	5.32	8.99	-12.68	4.24e-06	0.0001	PDE4DIP	phosphodiesterase 4D interacting protein
36711_at	10.22	7.97	4.74	4.29e-06	0.0001	MAFF	v-maf avian musculoaponeurotic fibrosarcoma oncogene homolog F
228908_s_at	7.43	9.03	-3.03	4.3e-06	0.0001	LOC642852	uncharacterized LOC642852
212085_at	12.56	11.48	2.12	4.31e-06	0.0001	SLC25A6	solute carrier family 25 (mitochondrial carrier; adenine nucleotide translocator), member 6
228291_s_at	9.64	8.13	2.84	4.31e-06	0.0001	KIZ	kizuna centrosomal protein
229947_at	3.87	5.67	-3.48	4.32e-06	0.0001	PI15	peptidase inhibitor 15
238481_at	7.88	4.21	12.69	4.37e-06	0.0001	MGP	matrix Gla protein
244640_at	7.15	5.18	3.93	4.4e-06	0.0001	ZNF850	zinc finger protein 850
222998_at	8.09	6.69	2.65	4.41e-06	0.0001	MAF1	MAF1 homolog, negative regulator of RNA polymerase III
214686_at	9.34	8.2	2.2	4.45e-06	0.0001	ZNF266	zinc finger protein 266
200832_s_at	9.39	10.78	-2.63	4.49e-06	0.0001	SCD	stearoyl-CoA desaturase (delta-9-desaturase)
203155_at	8.27	7.18	2.14	4.49e-06	0.0001	SETDB1	SET domain, bifurcated 1
213351_s_at	8.22	9.32	-2.15	4.5e-06	0.0001	TMCC1	transmembrane and coiled-coil domain family 1
1562497_at	5.79	7.92	-4.37	4.51e-06	0.0001
203805_s_at	6.47	5.35	2.18	4.53e-06	0.0001	FANCA	Fanconi anemia complementation group A
235562_at	6.15	8.58	-5.39	4.56e-06	0.0001	C3orf70	chromosome 3 open reading frame 70
219000_s_at	7.75	6.72	2.04	4.58e-06	0.0001	DSCC1	DNA replication and sister chromatid cohesion 1
214945_at	4.52	7.17	-6.28	4.67e-06	0.0001	FAM153A; FAM153B; FAM153C; LOC100507387; LOC105377751	family with sequence similarity 153, member A; family with sequence similarity 153, member B; family with sequence similarity 153, member C, pseudogene; uncharacterized LOC100507387; uncharacterized LOC105377751
1555967_at	6.88	8.38	-2.84	4.69e-06	0.0001
207038_at	5.27	6.55	-2.42	4.83e-06	0.0001	SLC16A6	solute carrier family 16, member 6
226681_at	4.35	5.4	-2.07	4.83e-06	0.0001	UBE2H	ubiquitin conjugating enzyme E2H
236655_at	7.33	5.96	2.58	4.85e-06	0.0001	TPD52	tumor protein D52
241618_at	5.97	7.27	-2.46	4.85e-06	0.0001
204352_at	9.09	7.54	2.94	4.85e-06	0.0001	TRAF5	TNF receptor-associated factor 5
244130_at	3.33	4.63	-2.48	4.92e-06	0.0001	HTR2A	5-hydroxytryptamine (serotonin) receptor 2A, G protein-coupled
209053_s_at	7.95	6.84	2.15	4.97e-06	0.0001	WHSC1	Wolf-Hirschhorn syndrome candidate 1
204728_s_at	6.1	4.95	2.22	4.99e-06	0.0001	WDHD1	WD repeat and HMG-box DNA binding protein 1
209870_s_at	9.67	8.49	2.26	5.03e-06	0.0001	APBA2	amyloid beta (A4) precursor protein-binding, family A, member 2
213526_s_at	7.87	6.77	2.14	5.05e-06	0.0001	LIN37	lin-37 DREAM MuvB core complex component
208796_s_at	11.04	9.94	2.14	5.06e-06	0.0001	CCNG1	cyclin G1
244395_at	3.73	5.46	-3.33	5.06e-06	0.0001	FLJ41455	uncharacterized LOC441441
219196_at	9.37	10.54	-2.25	5.08e-06	0.0001	SCG3	secretogranin III
215303_at	7.9	9.64	-3.33	5.09e-06	0.0001	DCLK1	doublecortin-like kinase 1
240292_x_at	4.54	7.19	-6.28	5.1e-06	0.0001	ANKS1B	ankyrin repeat and sterile alpha motif domain containing 1B
214720_x_at	7.93	5.94	3.97	5.14e-06	0.0001	43718	septin 10
220591_s_at	4.7	6.49	-3.47	5.15e-06	0.0001	EFHC2	EF-hand domain (C-terminal) containing 2
223381_at	8.6	7	3.03	5.16e-06	0.0001	NUF2	NUF2, NDC80 kinetochore complex component
209094_at	10.92	12.31	-2.62	5.16e-06	0.0001	DDAH1	dimethylarginine dimethylaminohydrolase 1
227141_at	7.76	6.53	2.34	5.18e-06	0.0001	TYW3	tRNA-yW synthesizing protein 3 homolog (S. cerevisiae)
221942_s_at	6.35	8.6	-4.74	5.22e-06	0.0001	GUCY1A3	guanylate cyclase 1, soluble, alpha 3
231736_x_at	7.69	10.11	-5.34	5.25e-06	0.0001	MGST1	microsomal glutathione S-transferase 1
208070_s_at	8.99	10.15	-2.23	5.27e-06	0.0001	REV3L	REV3 like, DNA directed polymerase zeta catalytic subunit
238936_at	6.37	7.89	-2.86	5.28e-06	0.0001	TMEM178B	transmembrane protein 178B
228518_at	8.74	5.25	11.26	5.29e-06	0.0001	IGHG1; IGHM	immunoglobulin heavy constant gamma 1 (G1m marker); immunoglobulin heavy constant mu
222507_s_at	6.66	8.22	-2.96	5.3e-06	0.0001	TMEM9B	TMEM9 domain family, member B
238753_at	7.26	8.28	-2.04	5.3e-06	0.0001	NCS1	neuronal calcium sensor 1
203817_at	7.43	9.97	-5.82	5.31e-06	0.0001	GUCY1B3	guanylate cyclase 1, soluble, beta 3
215664_s_at	3.83	5.52	-3.24	5.32e-06	0.0001	EPHA5	EPH receptor A5
210512_s_at	7.05	9.54	-5.59	5.35e-06	0.0001	VEGFA	vascular endothelial growth factor A
226448_at	6.77	8.6	-3.56	5.36e-06	0.0001	FAM89A	family with sequence similarity 89, member A
201661_s_at	9.65	11.15	-2.82	5.38e-06	0.0001	ACSL3	acyl-CoA synthetase long-chain family member 3
221901_at	5.76	7.46	-3.24	5.39e-06	0.0001	KIAA1644	KIAA1644
90265_at	6.56	7.63	-2.1	5.42e-06	0.0001	ADAP1	ArfGAP with dual PH domains 1
823_at	5.97	7.12	-2.22	5.43e-06	0.0001	CX3CL1	chemokine (C-X3-C motif) ligand 1
209686_at	6.29	9.79	-11.3	5.43e-06	0.0001	S100B	S100 calcium binding protein B
204541_at	5.76	6.86	-2.15	5.43e-06	0.0001	SEC14L2	SEC14-like lipid binding 2
212201_at	7.24	5.84	2.64	5.45e-06	0.0001	ANKLE2	ankyrin repeat and LEM domain containing 2
209485_s_at	8.49	10.01	-2.87	5.47e-06	0.0001	OSBPL1A	oxysterol binding protein-like 1A
222008_at	5.84	7.06	-2.33	5.49e-06	0.0001	COL9A1	collagen, type IX, alpha 1
231715_s_at	7.09	5.76	2.51	5.61e-06	0.0001	PYCR2	pyrroline-5-carboxylate reductase family, member 2
229427_at	5.51	6.92	-2.67	5.63e-06	0.0001	SEMA5A	sema domain, seven thrombospondin repeats (type 1 and type 1-like), transmembrane domain (TM) and short cytoplasmic domain, (semaphorin) 5A
203178_at	8.47	10.85	-5.2	5.63e-06	0.0001	GATM	glycine amidinotransferase (L-arginine:glycine amidinotransferase)
227530_at	8.05	9.78	-3.32	5.68e-06	0.0001	AKAP12	A kinase (PRKA) anchor protein 12
219511_s_at	7.57	9.49	-3.78	5.78e-06	0.0001	SNCAIP	synuclein alpha interacting protein
228944_at	6.85	5.73	2.17	5.8e-06	0.0001
226022_at	8.51	10.13	-3.07	5.82e-06	0.0001	SASH1	SAM and SH3 domain containing 1
219740_at	6.45	9.23	-6.86	5.86e-06	0.0001	VASH2	vasohibin 2
224900_at	9.01	10.01	-2.01	5.88e-06	0.0001	ANKFY1	ankyrin repeat and FYVE domain containing 1
226157_at	10.36	8.96	2.64	5.98e-06	0.0001	TFDP2	transcription factor Dp-2 (E2F dimerization partner 2)
226623_at	7.97	9.58	-3.05	6e-06	0.0001	PHYHIPL	phytanoyl-CoA 2-hydroxylase interacting protein-like
203928_x_at	8.71	10.75	-4.11	6.04e-06	0.0001	MAPT	microtubule associated protein tau
209570_s_at	7.83	11.55	-13.18	6.14e-06	0.0001	NSG1	neuron specific gene family member 1
228170_at	6.45	10.43	-15.86	6.15e-06	0.0001	OLIG1	oligodendrocyte transcription factor 1
204135_at	7.57	6.21	2.56	6.16e-06	0.0001	FILIP1L	filamin A interacting protein 1-like
225622_at	5.77	7.05	-2.42	6.16e-06	0.0001	PAG1	phosphoprotein membrane anchor with glycosphingolipid microdomains 1
235759_at	8.06	6.05	4.02	6.17e-06	0.0001
227629_at	9.53	6.66	7.33	6.17e-06	0.0001	PRLR	prolactin receptor
204252_at	8.37	7.29	2.11	6.17e-06	0.0001	CDK2	cyclin-dependent kinase 2
213172_at	5.6	8.84	-9.41	6.2e-06	0.0001	TTC9	tetratricopeptide repeat domain 9
1557154_at	7.01	5.26	3.37	6.27e-06	0.0001
213549_at	7.59	8.89	-2.45	6.35e-06	0.0001	PDZD8	PDZ domain containing 8
227653_at	6.89	5.53	2.57	6.38e-06	0.0001	TRMT5	tRNA methyltransferase 5
226661_at	7.43	5.71	3.3	6.4e-06	0.0001	CDCA2	cell division cycle associated 2
238600_at	5.59	7.44	-3.6	6.42e-06	0.0001	JAKMIP1	janus kinase and microtubule interacting protein 1
225793_at	9.24	10.35	-2.16	6.49e-06	0.0002	LIX1L	limb and CNS expressed 1 like
242626_at	4.42	5.63	-2.3	6.57e-06	0.0002	SAMD5	sterile alpha motif domain containing 5
203570_at	7.39	5	5.24	6.57e-06	0.0002	LOXL1	lysyl oxidase-like 1
225061_at	7.33	8.74	-2.66	6.58e-06	0.0002	DNAJA4	DnaJ (Hsp40) homolog, subfamily A, member 4
220450_at	5.7	4.21	2.82	6.59e-06	0.0002
243681_at	6.43	8.87	-5.42	6.59e-06	0.0002	SHANK2	SH3 and multiple ankyrin repeat domains 2
209825_s_at	7.67	6.59	2.11	6.59e-06	0.0002	UCK2	uridine-cytidine kinase 2
217985_s_at	9.12	7.72	2.64	6.6e-06	0.0002	BAZ1A	bromodomain adjacent to zinc finger domain 1A
203296_s_at	9.76	12.14	-5.2	6.6e-06	0.0002	ATP1A2	ATPase, Na+/K+ transporting, alpha 2 polypeptide
235635_at	7.63	8.96	-2.51	6.64e-06	0.0002	ARHGAP5	Rho GTPase activating protein 5
205710_at	3.78	5.26	-2.79	6.71e-06	0.0002	LRP2	LDL receptor related protein 2
219178_at	6.65	5.13	2.86	6.81e-06	0.0002	QTRTD1	queuine tRNA-ribosyltransferase domain containing 1
242723_at	6.1	4.64	2.76	6.84e-06	0.0002
213325_at	6.55	8.23	-3.21	6.87e-06	0.0002	PVRL3	poliovirus receptor-related 3
205722_s_at	4.67	6.33	-3.16	6.9e-06	0.0002	GFRA2	GDNF family receptor alpha 2
219463_at	5.6	7.51	-3.76	7.02e-06	0.0002	LAMP5	lysosomal-associated membrane protein family, member 5
218726_at	7.98	6.47	2.85	7.03e-06	0.0002	HJURP	Holliday junction recognition protein
205909_at	7.49	6.34	2.21	7.05e-06	0.0002	POLE2	polymerase (DNA directed), epsilon 2, accessory subunit
224312_x_at	8.17	7.14	2.04	7.05e-06	0.0002	CPSF3L	cleavage and polyadenylation specific factor 3-like
229608_at	6.46	5.43	2.05	7.08e-06	0.0002	FAM212B; LOC101928718	family with sequence similarity 212, member B; uncharacterized LOC101928718
209878_s_at	6.25	5.24	2.01	7.08e-06	0.0002	RELA	v-rel avian reticuloendotheliosis viral oncogene homolog A
209152_s_at	7.09	5.79	2.47	7.15e-06	0.0002	TCF3	transcription factor 3
225575_at	9.02	10.58	-2.96	7.23e-06	0.0002	LIFR	leukemia inhibitory factor receptor alpha
235111_at	5.63	8.19	-5.91	7.29e-06	0.0002	LSAMP	limbic system-associated membrane protein
209618_at	8.29	9.65	-2.57	7.36e-06	0.0002	CTNND2	catenin (cadherin-associated protein), delta 2
57715_at	7.04	5.67	2.59	7.39e-06	0.0002	CALHM2	calcium homeostasis modulator 2
216073_at	3.67	6.95	-9.73	7.4e-06	0.0002	ANKRD34C	ankyrin repeat domain 34C
217752_s_at	8.68	9.68	-2	7.42e-06	0.0002	CNDP2	CNDP dipeptidase 2 (metallopeptidase M20 family)
1565162_s_at	5.91	8.66	-6.73	7.44e-06	0.0002	MGST1	microsomal glutathione S-transferase 1
206343_s_at	5.17	8.33	-8.94	7.5e-06	0.0002	NRG1	neuregulin 1
209991_x_at	5.05	6.86	-3.51	7.5e-06	0.0002	GABBR2	gamma-aminobutyric acid (GABA) B receptor, 2
235609_at	7.99	6.38	3.05	7.53e-06	0.0002	BRIP1	BRCA1 interacting protein C-terminal helicase 1
239202_at	4.22	5.8	-2.99	7.57e-06	0.0002	RAB3B	RAB3B, member RAS oncogene family
218361_at	8.32	7.27	2.07	7.59e-06	0.0002	GOLPH3L	golgi phosphoprotein 3-like
205405_at	6.93	8.27	-2.53	7.61e-06	0.0002	SEMA5A	sema domain, seven thrombospondin repeats (type 1 and type 1-like), transmembrane domain (TM) and short cytoplasmic domain, (semaphorin) 5A
208868_s_at	6.78	8.15	-2.59	7.63e-06	0.0002	GABARAPL1	GABA(A) receptor-associated protein like 1
209842_at	5.35	6.42	-2.1	7.75e-06	0.0002	SOX10	SRY box 10
235520_at	7.39	5.92	2.76	7.75e-06	0.0002	ZNF280C	zinc finger protein 280C
203201_at	6.62	5.61	2.01	7.8e-06	0.0002	PMM2	phosphomannomutase 2
204439_at	6.08	8.57	-5.62	7.83e-06	0.0002	IFI44L	interferon-induced protein 44-like
206678_at	5.04	8.6	-11.76	7.89e-06	0.0002	GABRA1	gamma-aminobutyric acid (GABA) A receptor, alpha 1
223550_s_at	4.91	8.99	-16.92	7.94e-06	0.0002	CA10	carbonic anhydrase X
203362_s_at	9.98	8.57	2.66	7.96e-06	0.0002	MAD2L1	MAD2 mitotic arrest deficient-like 1 (yeast)
229521_at	6.35	5.29	2.08	8.03e-06	0.0002	CCDC71L	coiled-coil domain containing 71-like
230194_at	7.44	8.48	-2.06	8.16e-06	0.0002	LRPPRC	leucine-rich pentatricopeptide repeat containing
227230_s_at	9.31	8.21	2.15	8.17e-06	0.0002	KIAA1211	KIAA1211
203903_s_at	5.82	8.18	-5.14	8.17e-06	0.0002	HEPH	hephaestin
208831_x_at	7.21	6.06	2.22	8.25e-06	0.0002	SUPT6H	SPT6 homolog, histone chaperone
231973_s_at	7.24	6.08	2.23	8.28e-06	0.0002	ANAPC1	anaphase promoting complex subunit 1
229244_at	5.93	8.14	-4.61	8.36e-06	0.0002	LSAMP	limbic system-associated membrane protein
225362_at	5.75	4.31	2.72	8.38e-06	0.0002	FAM122B	family with sequence similarity 122B
202022_at	7.9	10.56	-6.32	8.39e-06	0.0002	ALDOC	aldolase C, fructose-bisphosphate
207069_s_at	5.34	6.68	-2.53	8.43e-06	0.0002	SMAD6	SMAD family member 6
213226_at	8.72	7.39	2.51	8.5e-06	0.0002	CCNA2	cyclin A2
242960_at	5.08	3.78	2.47	8.51e-06	0.0002
229144_at	6.31	7.87	-2.94	8.57e-06	0.0002	KAZN	kazrin, periplakin interacting protein
227209_at	8.18	11.28	-8.61	8.65e-06	0.0002	CNTN1	contactin 1
236037_at	4.62	6.11	-2.82	8.68e-06	0.0002	ARFGEF3	ARFGEF family member 3
234083_at	3.59	4.82	-2.35	8.7e-06	0.0002
227295_at	6.28	4.55	3.31	8.79e-06	0.0002	IKBIP	IKBKB interacting protein
227498_at	5.71	8.69	-7.85	8.82e-06	0.0002	SOX6	SRY box 6
201849_at	9.73	10.88	-2.23	8.85e-06	0.0002	BNIP3	BCL2/adenovirus E1B 19kDa interacting protein 3
217799_x_at	7.54	8.7	-2.23	8.88e-06	0.0002	UBE2H	ubiquitin conjugating enzyme E2H
215532_x_at	6.6	4.73	3.66	9.01e-06	0.0002	ZNF492	zinc finger protein 492
230287_at	4.81	6.6	-3.45	9.1e-06	0.0002	SGSM1	small G protein signaling modulator 1
203358_s_at	9.21	8.11	2.15	9.12e-06	0.0002	EZH2	enhancer of zeste 2 polycomb repressive complex 2 subunit
212554_at	6.82	9.03	-4.63	9.12e-06	0.0002	CAP2	CAP, adenylate cyclase-associated protein, 2 (yeast)
213107_at	7.43	9.44	-4.05	9.16e-06	0.0002	TNIK	TRAF2 and NCK interacting kinase
211519_s_at	7.18	5.67	2.86	9.19e-06	0.0002	KIF2C	kinesin family member 2C
233944_at	5.72	8.49	-6.86	9.21e-06	0.0002
226348_at	7.28	8.43	-2.23	9.27e-06	0.0002	FUT11	fucosyltransferase 11 (alpha (1,3) fucosyltransferase)
223018_at	8.56	7.29	2.4	9.32e-06	0.0002	NOB1	NIN1/RPN12 binding protein 1 homolog
233445_at	6.06	4.79	2.42	9.38e-06	0.0002
219773_at	5.93	4.08	3.61	9.4e-06	0.0002	NOX4	NADPH oxidase 4
219844_at	3.87	4.93	-2.08	9.49e-06	0.0002	CCDC186	coiled-coil domain containing 186
224184_s_at	9.75	8.12	3.1	9.52e-06	0.0002	BOC	BOC cell adhesion associated, oncogene regulated
204762_s_at	6.08	8.61	-5.76	9.52e-06	0.0002	GNAO1	guanine nucleotide binding protein (G protein), alpha activating activity polypeptide O
223082_at	8.04	9.39	-2.55	9.55e-06	0.0002	SH3KBP1	SH3-domain kinase binding protein 1
214431_at	9.3	8.23	2.11	9.56e-06	0.0002	GMPS	guanine monophosphate synthase
203712_at	8.46	7.43	2.04	9.61e-06	0.0002	PUM3	pumilio RNA binding family member 3
227759_at	5.39	7.54	-4.46	9.64e-06	0.0002	PCSK9	proprotein convertase subtilisin/kexin type 9
236172_at	6.3	4.76	2.91	9.65e-06	0.0002	LTB4R	leukotriene B4 receptor
209146_at	9.57	10.89	-2.5	9.68e-06	0.0002	MSMO1	methylsterol monooxygenase 1
213256_at	6.19	8.09	-3.72	9.75e-06	0.0002	43527	membrane associated ring finger 3
241729_at	4.35	6.45	-4.27	9.81e-06	0.0002	DOK6	docking protein 6
221767_x_at	9.63	8.49	2.21	9.99e-06	0.0002	HDLBP	high density lipoprotein binding protein
222834_s_at	6.07	7.86	-3.45	1e-05	0.0002	GNG12	guanine nucleotide binding protein (G protein), gamma 12
205882_x_at	8.54	10.01	-2.77	1.01e-05	0.0002	ADD3	adducin 3 (gamma)
213413_at	6.21	7.88	-3.18	1.01e-05	0.0002	STON1	stonin 1
230644_at	6.1	9.01	-7.52	1.01e-05	0.0002	LRFN5	leucine rich repeat and fibronectin type III domain containing 5
206401_s_at	8.58	10.71	-4.38	1.01e-05	0.0002	MAPT	microtubule associated protein tau
205933_at	9.87	8.53	2.54	1.01e-05	0.0002	SETBP1	SET binding protein 1
224560_at	8.85	10.42	-2.96	1.02e-05	0.0002	TIMP2	TIMP metallopeptidase inhibitor 2
215695_s_at	6.19	7.55	-2.57	1.02e-05	0.0002	GYG2	glycogenin 2
238182_at	4.31	5.53	-2.33	1.03e-05	0.0002
216228_s_at	5.09	3.89	2.29	1.03e-05	0.0002	WDHD1	WD repeat and HMG-box DNA binding protein 1
231016_s_at	5.77	4.67	2.14	1.04e-05	0.0002	ARNT	aryl hydrocarbon receptor nuclear translocator
219439_at	6.78	7.78	-2.01	1.04e-05	0.0002	C1GALT1	core 1 synthase, glycoprotein-N-acetylgalactosamine 3-beta-galactosyltransferase 1
213155_at	7.18	9.14	-3.89	1.05e-05	0.0002	LOC339166; WSCD1	uncharacterized LOC339166; WSC domain containing 1
243945_at	3.42	4.77	-2.55	1.07e-05	0.0002	TRIM2	tripartite motif containing 2
217763_s_at	7.63	9.44	-3.5	1.07e-05	0.0002	RAB31	RAB31, member RAS oncogene family
218585_s_at	8.97	7.42	2.93	1.08e-05	0.0002	DTL	denticleless E3 ubiquitin protein ligase homolog (Drosophila)
205523_at	3.37	6.52	-8.84	1.09e-05	0.0002	HAPLN1	hyaluronan and proteoglycan link protein 1
204318_s_at	7.67	6.21	2.76	1.1e-05	0.0002	GTSE1	G-2 and S-phase expressed 1
238768_at	8.55	7.32	2.34	1.1e-05	0.0002	C2orf68	chromosome 2 open reading frame 68
212895_s_at	8.18	9.21	-2.04	1.11e-05	0.0002	ABR	active BCR-related
209113_s_at	7.09	5.46	3.11	1.12e-05	0.0002	HMG20B	high mobility group 20B
204647_at	7.89	8.94	-2.08	1.13e-05	0.0002	HOMER3	homer scaffolding protein 3
203549_s_at	7	9.49	-5.64	1.13e-05	0.0002	LPL	lipoprotein lipase
206084_at	3.57	6.42	-7.19	1.14e-05	0.0002	PTPRR	protein tyrosine phosphatase, receptor type, R
222663_at	6.87	5.62	2.38	1.14e-05	0.0002	RIOK2	RIO kinase 2
231084_at	4.58	5.89	-2.48	1.14e-05	0.0002	CFAP43	cilia and flagella associated protein 43
210445_at	4.07	5.26	-2.29	1.15e-05	0.0002	FABP6	fatty acid binding protein 6, ileal
220435_at	3.82	4.87	-2.06	1.15e-05	0.0002	SLC30A10	solute carrier family 30, member 10
237058_x_at	5.21	7.71	-5.68	1.15e-05	0.0002	SLC6A13	solute carrier family 6 (neurotransmitter transporter), member 13
227425_at	5.42	7.27	-3.61	1.16e-05	0.0002	REPS2	RALBP1 associated Eps domain containing 2
204146_at	8.92	7.51	2.66	1.16e-05	0.0002	RAD51AP1	RAD51 associated protein 1
228715_at	7.38	9.41	-4.07	1.16e-05	0.0002	ZCCHC12	zinc finger, CCHC domain containing 12
229146_at	7.57	6.06	2.86	1.16e-05	0.0002	C7orf31	chromosome 7 open reading frame 31
201733_at	7.11	8.44	-2.51	1.17e-05	0.0002	CLCN3	chloride channel, voltage-sensitive 3
223280_x_at	7.55	5.39	4.45	1.18e-05	0.0002	MS4A6A	membrane-spanning 4-domains, subfamily A, member 6A
238533_at	5.08	7.71	-6.22	1.18e-05	0.0002	EPHA7	EPH receptor A7
205567_at	6.32	7.33	-2.01	1.18e-05	0.0002	CHST1	carbohydrate (keratan sulfate Gal-6) sulfotransferase 1
210776_x_at	10.09	8.94	2.23	1.19e-05	0.0002	TCF3	transcription factor 3
208931_s_at	9.46	8.23	2.35	1.19e-05	0.0002	ILF3	interleukin enhancer binding factor 3
206159_at	4.79	7.26	-5.55	1.2e-05	0.0002	GDF10	growth differentiation factor 10
204417_at	8.04	9.4	-2.56	1.2e-05	0.0002	GALC	galactosylceramidase
223839_s_at	6.74	8.15	-2.66	1.21e-05	0.0002
1562309_s_at	9.35	8.22	2.19	1.21e-05	0.0002	PHF21B	PHD finger protein 21B
226102_at	8.05	6.97	2.11	1.21e-05	0.0002	ZKSCAN8	zinc finger with KRAB and SCAN domains 8
215629_s_at	7.68	6.54	2.19	1.23e-05	0.0003	DLEU2; DLEU2L	deleted in lymphocytic leukemia 2 (non-protein coding); deleted in lymphocytic leukemia 2-like
228742_at	5.22	6.64	-2.68	1.23e-05	0.0003	LOC101927008; LOC101928092	uncharacterized LOC101927008; uncharacterized LOC101928092
1561324_at	3.63	5.62	-3.97	1.24e-05	0.0003
1555846_a_at	8.05	6.91	2.2	1.24e-05	0.0003
227805_at	7.44	6.22	2.33	1.24e-05	0.0003	METAP1D	methionyl aminopeptidase type 1D (mitochondrial)
225111_s_at	8.88	10.33	-2.73	1.27e-05	0.0003	NAPB	N-ethylmaleimide-sensitive factor attachment protein, beta
230923_at	3.89	7.26	-10.36	1.27e-05	0.0003	FAM19A1	family with sequence similarity 19 (chemokine (C-C motif)-like), member A1
210644_s_at	5.65	4.54	2.15	1.29e-05	0.0003	LAIR1	leukocyte-associated immunoglobulin-like receptor 1
212020_s_at	6.96	5.25	3.27	1.29e-05	0.0003	MKI67	marker of proliferation Ki-67
208389_s_at	5.65	6.95	-2.47	1.3e-05	0.0003	SLC1A2	solute carrier family 1 (glial high affinity glutamate transporter), member 2
205259_at	5.61	7.62	-4.02	1.34e-05	0.0003	NR3C2	nuclear receptor subfamily 3, group C, member 2
216452_at	5.75	8.82	-8.38	1.34e-05	0.0003	TRPM3	transient receptor potential cation channel, subfamily M, member 3
232399_at	3.19	4.39	-2.3	1.34e-05	0.0003	DCLK3	doublecortin-like kinase 3
203524_s_at	8.37	7.35	2.03	1.34e-05	0.0003	MPST	mercaptopyruvate sulfurtransferase
228028_at	6.46	7.57	-2.16	1.36e-05	0.0003	GAREM2	GRB2 associated regulator of MAPK1 2
230135_at	10.08	7.06	8.11	1.36e-05	0.0003	HHIP	hedgehog interacting protein
219510_at	7.01	5.93	2.11	1.37e-05	0.0003	POLQ	polymerase (DNA directed), theta
209709_s_at	6.91	5.45	2.74	1.37e-05	0.0003	HMMR	hyaluronan-mediated motility receptor (RHAMM)
233064_at	5.89	7.52	-3.1	1.37e-05	0.0003	ZFR2	zinc finger RNA binding protein 2
204974_at	7.18	8.24	-2.08	1.38e-05	0.0003	RAB3A	RAB3A, member RAS oncogene family
227604_at	6.08	5.03	2.08	1.39e-05	0.0003	TMEM185B	transmembrane protein 185B
201410_at	9.49	10.55	-2.09	1.39e-05	0.0003	PLEKHB2	pleckstrin homology domain containing, family B (evectins) member 2
207828_s_at	9.9	8.7	2.31	1.39e-05	0.0003	CENPF	centromere protein F
209990_s_at	6.87	10.86	-15.9	1.41e-05	0.0003	GABBR2	gamma-aminobutyric acid (GABA) B receptor, 2
203123_s_at	7.31	8.63	-2.5	1.43e-05	0.0003	SLC11A2	solute carrier family 11 (proton-coupled divalent metal ion transporter), member 2
240903_at	6.41	4.13	4.85	1.44e-05	0.0003
221823_at	7.77	9.07	-2.46	1.44e-05	0.0003	C5orf30	chromosome 5 open reading frame 30
223775_at	6.48	3.31	9	1.45e-05	0.0003	HHIP	hedgehog interacting protein
226281_at	9.22	11.88	-6.3	1.45e-05	0.0003	DNER	delta/notch like EGF repeat containing
232219_x_at	7.57	6.46	2.15	1.46e-05	0.0003	USP21	ubiquitin specific peptidase 21
221336_at	6.76	4.7	4.18	1.47e-05	0.0003	ATOH1	atonal bHLH transcription factor 1
203701_s_at	7.79	6.73	2.08	1.47e-05	0.0003	TRMT1	tRNA methyltransferase 1
229266_at	6.38	10.27	-14.8	1.5e-05	0.0003	SHISA6	shisa family member 6
218613_at	9.03	10.23	-2.3	1.5e-05	0.0003	PSD3	pleckstrin and Sec7 domain containing 3
224771_at	7.15	9.16	-4.04	1.51e-05	0.0003	NAV1	neuron navigator 1
202337_at	7.54	6.42	2.18	1.51e-05	0.0003	PMF1	polyamine-modulated factor 1
236044_at	5.84	8.57	-6.62	1.51e-05	0.0003	PLPP4	phospholipid phosphatase 4
204687_at	6.43	9.28	-7.22	1.52e-05	0.0003	PARM1	prostate androgen-regulated mucin-like protein 1
229057_at	3.76	9.73	-62.77	1.52e-05	0.0003	SCN2A	sodium channel, voltage gated, type II alpha subunit
225135_at	7.97	6.9	2.1	1.53e-05	0.0003	SIN3A	SIN3 transcription regulator family member A
228468_at	7.02	5.66	2.56	1.53e-05	0.0003	MASTL	microtubule associated serine/threonine kinase-like
203414_at	9.22	10.56	-2.54	1.53e-05	0.0003	MMD	monocyte to macrophage differentiation-associated
218308_at	7.51	6.18	2.52	1.54e-05	0.0003	TACC3	transforming, acidic coiled-coil containing protein 3
201020_at	8.89	10.55	-3.16	1.55e-05	0.0003	YWHAH	tyrosine 3-monooxygenase/tryptophan 5-monooxygenase activation protein, eta
203588_s_at	8.86	7.22	3.12	1.55e-05	0.0003	TFDP2	transcription factor Dp-2 (E2F dimerization partner 2)
206001_at	4.74	6.95	-4.64	1.55e-05	0.0003	NPY	neuropeptide Y
221949_at	7.2	6.03	2.24	1.55e-05	0.0003	UBE2D4	ubiquitin-conjugating enzyme E2D 4 (putative)
202589_at	11.07	9.86	2.31	1.56e-05	0.0003	TYMS	thymidylate synthetase
218533_s_at	8.59	7.48	2.17	1.56e-05	0.0003	UCKL1	uridine-cytidine kinase 1-like 1
65585_at	6.02	4.33	3.21	1.58e-05	0.0003	FAM86B1; FAM86B2; FAM86C1; FAM86DP; FAM86FP; FAM86KP	family with sequence similarity 86, member B1; family with sequence similarity 86, member B2; family with sequence similarity 86, member C1; family with sequence similarity 86, member D, pseudogene; family with sequence similarity 86, member A pseudogene; family with sequence similarity 86, member K, pseudogene
223649_s_at	7.6	6.5	2.15	1.58e-05	0.0003	SLC25A39	solute carrier family 25, member 39
1559399_s_at	5.97	4.7	2.42	1.58e-05	0.0003	ZCCHC10	zinc finger, CCHC domain containing 10
218251_at	7.71	5.81	3.73	1.59e-05	0.0003	MID1IP1	MID1 interacting protein 1
219377_at	6.7	7.94	-2.36	1.6e-05	0.0003	GAREM1	GRB2 associated regulator of MAPK1 1
227922_x_at	6.4	5.3	2.15	1.63e-05	0.0003	GTF2IP20	general transcription factor IIi pseudogene 20
226482_s_at	4.77	8.02	-9.5	1.66e-05	0.0003	TSTD1	thiosulfate sulfurtransferase (rhodanese)-like domain containing 1
226651_at	7.86	9.14	-2.44	1.67e-05	0.0003	HOMER1	homer scaffolding protein 1
206465_at	4.45	6.43	-3.95	1.67e-05	0.0003	ACSBG1	acyl-CoA synthetase bubblegum family member 1
218367_x_at	7.44	6.17	2.42	1.67e-05	0.0003	USP21	ubiquitin specific peptidase 21
219588_s_at	8.17	7.11	2.09	1.68e-05	0.0003	NCAPG2	non-SMC condensin II complex subunit G2
220443_s_at	6.37	5	2.58	1.68e-05	0.0003	VAX2	ventral anterior homeobox 2
222557_at	10.12	11.31	-2.28	1.68e-05	0.0003	STMN3	stathmin-like 3
204531_s_at	8.19	6.96	2.34	1.68e-05	0.0003	BRCA1	breast cancer 1, early onset
225379_at	8.47	9.99	-2.86	1.69e-05	0.0003	MAPT	microtubule associated protein tau
221258_s_at	6.89	5.24	3.15	1.69e-05	0.0003	KIF18A	kinesin family member 18A
1559603_at	4.22	6.13	-3.78	1.7e-05	0.0003	GPR12	G protein-coupled receptor 12
201645_at	7.4	10.74	-10.15	1.7e-05	0.0003	TNC	tenascin C
230204_at	3.7	6.15	-5.48	1.7e-05	0.0003	HAPLN1	hyaluronan and proteoglycan link protein 1
222001_x_at	7.67	9.13	-2.74	1.72e-05	0.0003	LINC00623; LINC00869	long intergenic non-protein coding RNA 623; long intergenic non-protein coding RNA 869
209071_s_at	9.72	7.76	3.9	1.73e-05	0.0003	RGS5	regulator of G-protein signaling 5
203623_at	7.31	5.89	2.67	1.75e-05	0.0003	PLXNA3	plexin A3
227235_at	5.72	8.06	-5.05	1.75e-05	0.0003	GUCY1A3	guanylate cyclase 1, soluble, alpha 3
204763_s_at	8.24	10.06	-3.54	1.75e-05	0.0003	GNAO1	guanine nucleotide binding protein (G protein), alpha activating activity polypeptide O
234735_s_at	7.31	6.08	2.35	1.75e-05	0.0003	USP21	ubiquitin specific peptidase 21
206316_s_at	7.5	6.25	2.38	1.76e-05	0.0003	KNTC1	kinetochore associated 1
210982_s_at	8.1	5.52	6.01	1.76e-05	0.0003	HLA-DRA	major histocompatibility complex, class II, DR alpha
1556598_at	3.34	5.3	-3.88	1.76e-05	0.0003	ARPP21	cAMP-regulated phosphoprotein 21kDa
204953_at	9.27	10.68	-2.65	1.76e-05	0.0003	SNAP91	synaptosome associated protein 91kDa
228909_at	7.82	9.37	-2.93	1.77e-05	0.0003	LOC642852	uncharacterized LOC642852
207299_s_at	5.03	9.47	-21.77	1.78e-05	0.0003	GRM1	glutamate receptor, metabotropic 1
209740_s_at	3.99	5.36	-2.59	1.78e-05	0.0003	PNPLA4	patatin-like phospholipase domain containing 4
203207_s_at	7.37	6.13	2.36	1.78e-05	0.0003	MTFR1	mitochondrial fission regulator 1
203355_s_at	9.59	11.05	-2.76	1.79e-05	0.0003	PSD3	pleckstrin and Sec7 domain containing 3
227384_s_at	6.48	8.79	-4.96	1.8e-05	0.0003	LOC102725188; LOC727820	uncharacterized LOC102725188; uncharacterized LOC727820
207323_s_at	5.58	6.77	-2.27	1.81e-05	0.0003	MBP	myelin basic protein
203548_s_at	6.57	9.22	-6.25	1.83e-05	0.0003	LPL	lipoprotein lipase
219918_s_at	9.19	7.8	2.62	1.83e-05	0.0003	ASPM	abnormal spindle microtubule assembly
210675_s_at	4.01	6.84	-7.11	1.86e-05	0.0004	PTPRR	protein tyrosine phosphatase, receptor type, R
223057_s_at	7.62	6.57	2.07	1.86e-05	0.0004	XPO5	exportin 5
225792_at	4.41	6.95	-5.82	1.87e-05	0.0004	HOOK1	hook microtubule-tethering protein 1
205119_s_at	6.01	7.03	-2.03	1.87e-05	0.0004	FPR1	formyl peptide receptor 1
234937_x_at	6.67	5.41	2.39	1.89e-05	0.0004	ZFP28	ZFP28 zinc finger protein
232095_at	8.37	9.62	-2.38	1.91e-05	0.0004	SRGAP2B	SLIT-ROBO Rho GTPase activating protein 2B
206105_at	7.13	9.1	-3.92	1.93e-05	0.0004	AFF2	AF4/FMR2 family, member 2
205016_at	4.22	6.53	-4.93	1.93e-05	0.0004	TGFA	transforming growth factor alpha
201360_at	8.96	11.31	-5.09	1.95e-05	0.0004	CST3	cystatin C
223922_x_at	7.5	5.7	3.49	1.95e-05	0.0004	MS4A6A	membrane-spanning 4-domains, subfamily A, member 6A
204058_at	4.15	6.06	-3.75	1.95e-05	0.0004	ME1	malic enzyme 1, NADP(+)-dependent, cytosolic
213866_at	6.83	7.95	-2.19	1.96e-05	0.0004	SAMD14	sterile alpha motif domain containing 14
210793_s_at	6.61	5.2	2.67	1.97e-05	0.0004	NUP98	nucleoporin 98kDa
223623_at	6.52	10.69	-17.92	1.97e-05	0.0004	C2orf40	chromosome 2 open reading frame 40
211568_at	4.65	6.97	-4.98	1.97e-05	0.0004	ADGRB3	adhesion G protein-coupled receptor B3
1560112_at	5.28	3.61	3.18	1.98e-05	0.0004	WDFY2	WD repeat and FYVE domain containing 2
239230_at	4.66	6.82	-4.49	1.98e-05	0.0004	HES5	hes family bHLH transcription factor 5
221565_s_at	6.96	5.56	2.63	2e-05	0.0004	CALHM2	calcium homeostasis modulator 2
223268_at	9.55	8.53	2.02	2.01e-05	0.0004	C11orf54	chromosome 11 open reading frame 54
218663_at	8.66	7.19	2.76	2.01e-05	0.0004	NCAPG	non-SMC condensin I complex subunit G
205126_at	6.99	5.73	2.39	2.02e-05	0.0004	VRK2	vaccinia related kinase 2
205395_s_at	6.97	5.76	2.31	2.02e-05	0.0004	MRE11A	MRE11 homolog A, double strand break repair nuclease
223132_s_at	7.87	9.08	-2.32	2.03e-05	0.0004	TRIM8	tripartite motif containing 8
243672_at	3.59	6.77	-9.02	2.03e-05	0.0004	SALL3	spalt-like transcription factor 3
216005_at	4.1	6.43	-5.02	2.03e-05	0.0004	TNC	tenascin C
204162_at	8.39	6.8	3.03	2.04e-05	0.0004	NDC80	NDC80 kinetochore complex component
230048_at	5.78	4.51	2.41	2.04e-05	0.0004	IFRD1	interferon-related developmental regulator 1
204365_s_at	8.13	10.72	-6.01	2.04e-05	0.0004	REEP1	receptor accessory protein 1
224391_s_at	6.26	7.91	-3.15	2.04e-05	0.0004	SIAE	sialic acid acetylesterase
207541_s_at	9.22	8.13	2.13	2.04e-05	0.0004	EXOSC10	exosome component 10
230538_at	5.03	6.52	-2.79	2.05e-05	0.0004	SHC4	SHC (Src homology 2 domain containing) family, member 4
209292_at	7.32	10.34	-8.14	2.05e-05	0.0004	ID4	inhibitor of DNA binding 4, dominant negative helix-loop-helix protein
215104_at	8.73	6.19	5.82	2.07e-05	0.0004	NRIP2	nuclear receptor interacting protein 2
205637_s_at	7.77	9.31	-2.91	2.08e-05	0.0004	SH3GL3	SH3-domain GRB2-like 3
210650_s_at	5.78	8.42	-6.22	2.08e-05	0.0004	PCLO	piccolo presynaptic cytomatrix protein
201732_s_at	7.44	8.53	-2.13	2.08e-05	0.0004	CLCN3	chloride channel, voltage-sensitive 3
227290_at	6.04	8.34	-4.92	2.09e-05	0.0004	CDYL2	chromodomain protein, Y-like 2
227585_at	6.93	8.32	-2.62	2.09e-05	0.0004	ATAD1	ATPase family, AAA domain containing 1
33132_at	8.66	7.28	2.59	2.12e-05	0.0004	CPSF1	cleavage and polyadenylation specific factor 1
203764_at	8.12	6.75	2.59	2.12e-05	0.0004	DLGAP5	discs, large (Drosophila) homolog-associated protein 5
240088_at	5.87	4.22	3.15	2.13e-05	0.0004	PDE5A	phosphodiesterase 5A, cGMP-specific
38158_at	7.78	6.73	2.08	2.13e-05	0.0004	ESPL1	extra spindle pole bodies like 1, separase
235113_at	7.83	6.83	2.01	2.14e-05	0.0004	LRR1	leucine rich repeat protein 1
207348_s_at	6.13	4.85	2.44	2.14e-05	0.0004	LIG3	ligase III, DNA, ATP-dependent
237031_at	5.66	4.61	2.06	2.18e-05	0.0004
218019_s_at	7.21	8.42	-2.32	2.18e-05	0.0004	LOC105372824; PDXK	uncharacterized protein C21orf124; pyridoxal (pyridoxine, vitamin B6) kinase
204853_at	7.03	6.01	2.04	2.18e-05	0.0004	ORC2	origin recognition complex subunit 2
218420_s_at	6.47	5.26	2.31	2.19e-05	0.0004	PROSER1	proline and serine rich 1
239904_at	3.75	5.17	-2.66	2.2e-05	0.0004
204612_at	10.28	11.77	-2.81	2.2e-05	0.0004	PKIA	protein kinase (cAMP-dependent, catalytic) inhibitor alpha
205174_s_at	5.09	8.58	-11.22	2.21e-05	0.0004	QPCT	glutaminyl-peptide cyclotransferase
228396_at	6.19	8.03	-3.57	2.23e-05	0.0004	PRKG1	protein kinase, cGMP-dependent, type I
237168_at	3.64	4.66	-2.02	2.26e-05	0.0004	NEK5	NIMA-related kinase 5
228033_at	7.81	6.36	2.73	2.26e-05	0.0004	E2F7	E2F transcription factor 7
227195_at	8.37	6.65	3.28	2.26e-05	0.0004	ZNF503	zinc finger protein 503
218397_at	10.05	8.78	2.41	2.27e-05	0.0004	FANCL	Fanconi anemia complementation group L
237472_at	6.22	9.74	-11.44	2.28e-05	0.0004	SOX1	SRY box 1
203908_at	8.18	10.69	-5.68	2.28e-05	0.0004	SLC4A4	solute carrier family 4 (sodium bicarbonate cotransporter), member 4
235004_at	3.91	6.84	-7.61	2.28e-05	0.0004	RBM24	RNA binding motif protein 24
203333_at	9.32	10.41	-2.13	2.29e-05	0.0004	KIFAP3	kinesin-associated protein 3
229855_at	4.96	3.86	2.14	2.33e-05	0.0004	RNF34	ring finger protein 34, E3 ubiquitin protein ligase
218051_s_at	9.08	7.25	3.56	2.34e-05	0.0004	NT5DC2	5'-nucleotidase domain containing 2
227761_at	8.77	10.3	-2.9	2.37e-05	0.0004	MYO5A	myosin VA
204273_at	7.26	10.59	-10.03	2.37e-05	0.0004	EDNRB	endothelin receptor type B
203976_s_at	7.04	5.95	2.13	2.38e-05	0.0004	CHAF1A	chromatin assembly factor 1, subunit A (p150)
209642_at	7.57	6.1	2.78	2.39e-05	0.0004	BUB1	BUB1 mitotic checkpoint serine/threonine kinase
218376_s_at	10.15	8.34	3.51	2.39e-05	0.0004	MICAL1	microtubule associated monooxygenase, calponin and LIM domain containing 1
215571_at	3.59	6.7	-8.64	2.4e-05	0.0004
226957_x_at	6.66	5.62	2.06	2.4e-05	0.0004	RALBP1	ralA binding protein 1
203344_s_at	9.02	7.81	2.31	2.41e-05	0.0004	RBBP8	retinoblastoma binding protein 8
226995_at	7.54	8.9	-2.55	2.42e-05	0.0004	LOC642852	uncharacterized LOC642852
227354_at	7.54	9.49	-3.85	2.44e-05	0.0004	PAG1	phosphoprotein membrane anchor with glycosphingolipid microdomains 1
202580_x_at	8.12	6.65	2.76	2.45e-05	0.0004	FOXM1	forkhead box M1
202548_s_at	10.41	8.99	2.69	2.47e-05	0.0004	ARHGEF7	Rho guanine nucleotide exchange factor 7
216938_x_at	7.19	5.92	2.43	2.47e-05	0.0004	DRD2	dopamine receptor D2
209656_s_at	8.71	11.18	-5.53	2.47e-05	0.0004	TMEM47	transmembrane protein 47
231980_at	5.63	8.65	-8.07	2.47e-05	0.0004	DOK6	docking protein 6
1564841_at	6	9.54	-11.6	2.47e-05	0.0004	GABRA2	gamma-aminobutyric acid (GABA) A receptor, alpha 2
210573_s_at	6.26	5.23	2.04	2.48e-05	0.0004	POLR3C	polymerase (RNA) III (DNA directed) polypeptide C (62kD)
213714_at	5.29	6.99	-3.25	2.49e-05	0.0004	CACNB2	calcium channel, voltage-dependent, beta 2 subunit
233304_at	7.41	4.61	7	2.49e-05	0.0004	NFIB	nuclear factor I/B
214204_at	4.72	6.02	-2.45	2.5e-05	0.0004	PACRG	PARK2 co-regulated
223182_s_at	7.57	8.73	-2.24	2.51e-05	0.0004	AGPAT3	1-acylglycerol-3-phosphate O-acyltransferase 3
244246_at	6.14	4.52	3.09	2.51e-05	0.0004	MIPOL1	mirror-image polydactyly 1
224828_at	6.95	9.58	-6.17	2.51e-05	0.0004	CPEB4	cytoplasmic polyadenylation element binding protein 4
202897_at	6.87	8.24	-2.58	2.51e-05	0.0004	SIRPA	signal-regulatory protein alpha
209072_at	5.65	9.6	-15.43	2.51e-05	0.0004	MBP	myelin basic protein
240067_at	4.58	6.39	-3.5	2.52e-05	0.0005
224831_at	7.89	9.76	-3.65	2.54e-05	0.0005	CPEB4	cytoplasmic polyadenylation element binding protein 4
235211_at	5.8	4.66	2.21	2.56e-05	0.0005
241804_at	6.47	5.12	2.54	2.57e-05	0.0005	LOC102724275; LOC102724356; LOC102725134; LOC105369228	uncharacterized LOC102724275; uncharacterized LOC102724356; uncharacterized LOC102725134; uncharacterized LOC105369228
210880_s_at	8.11	6.94	2.24	2.58e-05	0.0005	EFS	embryonal Fyn-associated substrate
225205_at	8.87	10	-2.19	2.58e-05	0.0005	KIF3B	kinesin family member 3B
238747_at	5.85	8.29	-5.44	2.58e-05	0.0005	CACNA1E	calcium channel, voltage-dependent, R type, alpha 1E subunit
224356_x_at	7.58	5.31	4.81	2.59e-05	0.0005	MS4A6A	membrane-spanning 4-domains, subfamily A, member 6A
242447_at	8.47	10.36	-3.71	2.6e-05	0.0005	C3orf70	chromosome 3 open reading frame 70
238977_at	5.01	3.76	2.38	2.61e-05	0.0005	MCM6	minichromosome maintenance complex component 6
1555372_at	7.24	5.65	3.01	2.63e-05	0.0005	BCL2L11	BCL2-like 11 (apoptosis facilitator)
228307_at	8.32	6.56	3.38	2.63e-05	0.0005	EMILIN3	elastin microfibril interfacer 3
203095_at	8.99	7.92	2.09	2.66e-05	0.0005	MTIF2	mitochondrial translational initiation factor 2
211909_x_at	4.29	5.3	-2.02	2.67e-05	0.0005	PTGER3	prostaglandin E receptor 3 (subtype EP3)
238933_at	6.33	4.69	3.13	2.67e-05	0.0005	IRS1	insulin receptor substrate 1
225288_at	4.43	7.1	-6.37	2.67e-05	0.0005	COL27A1	collagen, type XXVII, alpha 1
230352_at	6.85	5.55	2.45	2.68e-05	0.0005	PRPS2	phosphoribosyl pyrophosphate synthetase 2
204214_s_at	7.88	6.63	2.37	2.69e-05	0.0005	RAB32	RAB32, member RAS oncogene family
238075_at	7.29	5.85	2.73	2.7e-05	0.0005	CHEK1	checkpoint kinase 1
220117_at	5.15	7.59	-5.44	2.7e-05	0.0005	ZNF385D	zinc finger protein 385D
212098_at	8.92	10.3	-2.6	2.7e-05	0.0005	MGAT5	mannosyl (alpha-1,6-)-glycoprotein beta-1,6-N-acetyl-glucosaminyltransferase
204042_at	9.82	10.84	-2.02	2.7e-05	0.0005	WASF3	WAS protein family, member 3
203554_x_at	10.53	9.52	2.02	2.73e-05	0.0005	PTTG1	pituitary tumor-transforming 1
218355_at	8.21	6.74	2.78	2.74e-05	0.0005	KIF4A	kinesin family member 4A
239761_at	5.36	6.38	-2.02	2.75e-05	0.0005	GCNT1	glucosaminyl (N-acetyl) transferase 1, core 2
202342_s_at	9.66	11.05	-2.63	2.77e-05	0.0005	TRIM2	tripartite motif containing 2
212959_s_at	8.46	9.68	-2.34	2.78e-05	0.0005	GNPTAB	N-acetylglucosamine-1-phosphate transferase, alpha and beta subunits
221858_at	7.53	8.77	-2.37	2.78e-05	0.0005	TBC1D12	TBC1 domain family, member 12
205025_at	6.79	5.75	2.05	2.78e-05	0.0005	ZBTB48	zinc finger and BTB domain containing 48
226776_at	7.49	6.3	2.27	2.8e-05	0.0005	ENY2	enhancer of yellow 2 homolog (Drosophila)
201005_at	8.87	11.07	-4.58	2.8e-05	0.0005	CD9	CD9 molecule
220243_at	5.74	4.7	2.06	2.8e-05	0.0005	ZBTB44	zinc finger and BTB domain containing 44
1555310_a_at	5.82	7.04	-2.33	2.82e-05	0.0005	PAK6	p21 protein (Cdc42/Rac)-activated kinase 6
201664_at	10.68	9.61	2.1	2.82e-05	0.0005	SMC4	structural maintenance of chromosomes 4
212949_at	7.15	5.75	2.63	2.83e-05	0.0005	NCAPH	non-SMC condensin I complex subunit H
230224_at	7.82	8.96	-2.2	2.85e-05	0.0005	ZCCHC18	zinc finger, CCHC domain containing 18
205110_s_at	6.48	10.31	-14.22	2.85e-05	0.0005	FGF13	fibroblast growth factor 13
224150_s_at	7.5	6.38	2.17	2.87e-05	0.0005	CEP70	centrosomal protein 70kDa
200643_at	8.57	7.08	2.81	2.87e-05	0.0005	HDLBP	high density lipoprotein binding protein
211342_x_at	7.51	6.37	2.21	2.87e-05	0.0005	MED12	mediator complex subunit 12
200990_at	9.79	8.02	3.41	2.89e-05	0.0005	TRIM28	tripartite motif containing 28
230773_at	6.05	8.08	-4.06	2.9e-05	0.0005	ZNF385D	zinc finger protein 385D
234295_at	8.2	6.74	2.75	2.92e-05	0.0005	DBR1	debranching RNA lariats 1
213054_at	6.48	5.13	2.54	2.95e-05	0.0005	HAUS5	HAUS augmin like complex subunit 5
202432_at	10.23	11.32	-2.13	2.95e-05	0.0005	PPP3CB	protein phosphatase 3, catalytic subunit, beta isozyme
205571_at	7.7	6.44	2.4	2.96e-05	0.0005	LIPT1	lipoyltransferase 1
204223_at	7.51	4.91	6.03	2.97e-05	0.0005	PRELP	proline/arginine-rich end leucine-rich repeat protein
235471_at	6.99	5.13	3.63	2.97e-05	0.0005	VSTM4	V-set and transmembrane domain containing 4
218728_s_at	8.32	7.17	2.22	2.98e-05	0.0005	CNIH4	cornichon family AMPA receptor auxiliary protein 4
228857_at	7.05	8.15	-2.14	2.98e-05	0.0005	GNL1	guanine nucleotide binding protein-like 1
203921_at	7.11	8.63	-2.87	3.02e-05	0.0005	CHST2	carbohydrate (N-acetylglucosamine-6-O) sulfotransferase 2
231110_at	6.8	7.89	-2.12	3.03e-05	0.0005
208751_at	7.22	4.69	5.8	3.03e-05	0.0005	NAPA	N-ethylmaleimide-sensitive factor attachment protein, alpha
217955_at	8.21	6.95	2.4	3.04e-05	0.0005	BCL2L13	BCL2-like 13 (apoptosis facilitator)
204980_at	7.83	6.53	2.46	3.05e-05	0.0005	CLOCK	clock circadian regulator
202870_s_at	8.89	7.37	2.87	3.08e-05	0.0005	CDC20	cell division cycle 20
235392_at	6.17	4.75	2.68	3.08e-05	0.0005
223743_s_at	6.81	5.6	2.31	3.08e-05	0.0005	MRPL4	mitochondrial ribosomal protein L4
230280_at	4.63	7.33	-6.49	3.1e-05	0.0005	TRIM9	tripartite motif containing 9
202708_s_at	7.06	9.32	-4.8	3.12e-05	0.0005	HIST2H2BE	histone cluster 2, H2be
204072_s_at	8.1	10.03	-3.84	3.16e-05	0.0005	FRY	FRY microtubule binding protein
225990_at	11.46	10.1	2.57	3.16e-05	0.0005	BOC	BOC cell adhesion associated, oncogene regulated
219257_s_at	7.39	5.17	4.65	3.17e-05	0.0005	SPHK1	sphingosine kinase 1
1557122_s_at	7.45	10.44	-7.96	3.2e-05	0.0005	GABRB2	gamma-aminobutyric acid (GABA) A receptor, beta 2
201736_s_at	8.69	7.67	2.02	3.21e-05	0.0005	43530	membrane associated ring finger 6
210674_s_at	8.53	10.23	-3.24	3.21e-05	0.0005	PCDHA1; PCDHA10; PCDHA11; PCDHA12; PCDHA13; PCDHA2; PCDHA3; PCDHA4; PCDHA5; PCDHA6; PCDHA7; PCDHA8; PCDHA9; PCDHAC1; PCDHAC2	protocadherin alpha 1; protocadherin alpha 10; protocadherin alpha 11; protocadherin alpha 12; protocadherin alpha 13; protocadherin alpha 2; protocadherin alpha 3; protocadherin alpha 4; protocadherin alpha 5; protocadherin alpha 6; protocadherin alpha 7; protocadherin alpha 8; protocadherin alpha 9; protocadherin alpha subfamily C, 1; protocadherin alpha subfamily C, 2
203510_at	8.36	5.56	6.95	3.23e-05	0.0005	MET	MET proto-oncogene, receptor tyrosine kinase
218888_s_at	8.82	11.18	-5.12	3.27e-05	0.0006	NETO2	neuropilin (NRP) and tolloid (TLL)-like 2
201897_s_at	9.78	8.64	2.19	3.29e-05	0.0006	CKS1B	CDC28 protein kinase regulatory subunit 1B
203871_at	7.72	6.61	2.16	3.3e-05	0.0006	SENP3	SUMO1/sentrin/SMT3 specific peptidase 3
213378_s_at	6.39	4.6	3.47	3.31e-05	0.0006	DDX11; DDX12P; LOC642846	DEAD/H (Asp-Glu-Ala-Asp/His) box helicase 11; DEAD/H (Asp-Glu-Ala-Asp/His) box polypeptide 12, pseudogene; DEAD/H (Asp-Glu-Ala-Asp/His) box polypeptide 11-like
209651_at	8.47	6.79	3.2	3.33e-05	0.0006	TGFB1I1	transforming growth factor beta 1 induced transcript 1
235074_at	7.31	8.35	-2.05	3.33e-05	0.0006	SPRED1	sprouty-related, EVH1 domain containing 1
229288_at	7.52	9.91	-5.26	3.35e-05	0.0006	EPHA7	EPH receptor A7
218875_s_at	8.69	7.37	2.49	3.36e-05	0.0006	FBXO5	F-box protein 5
232547_at	7.01	8.81	-3.49	3.37e-05	0.0006	SRCIN1	SRC kinase signaling inhibitor 1
243444_at	6.03	4.61	2.67	3.4e-05	0.0006	SRD5A3	steroid 5 alpha-reductase 3
1556583_a_at	4.15	7.3	-8.88	3.4e-05	0.0006	SLC8A1	solute carrier family 8 (sodium/calcium exchanger), member 1
213713_s_at	6.98	5.95	2.05	3.4e-05	0.0006	GLB1L2	galactosidase beta 1 like 2
239107_at	6.33	4.9	2.69	3.43e-05	0.0006	LOC145783; ZNF280D	uncharacterized LOC145783; zinc finger protein 280D
213954_at	6.53	8.65	-4.36	3.44e-05	0.0006	FAM169A	family with sequence similarity 169, member A
208420_x_at	7.19	6.05	2.2	3.45e-05	0.0006	SUPT6H	SPT6 homolog, histone chaperone
205638_at	8.71	10.44	-3.31	3.45e-05	0.0006	ADGRB3	adhesion G protein-coupled receptor B3
236875_at	5.07	6.7	-3.11	3.45e-05	0.0006	LOC100130705	uncharacterized LOC100130705
201115_at	8.61	7.49	2.17	3.47e-05	0.0006	POLD2	polymerase (DNA directed), delta 2, accessory subunit
227792_at	8.18	7.1	2.12	3.48e-05	0.0006	ITPRIPL2	inositol 1,4,5-trisphosphate receptor interacting protein-like 2
229101_at	6	4.86	2.2	3.48e-05	0.0006	IL17RA	interleukin 17 receptor A
202094_at	7.33	5.54	3.46	3.48e-05	0.0006	BIRC5	baculoviral IAP repeat containing 5
203662_s_at	5.86	8.23	-5.17	3.49e-05	0.0006	TMOD1	tropomodulin 1
201061_s_at	8.06	9.46	-2.65	3.49e-05	0.0006	STOM	stomatin
204805_s_at	10.23	8.91	2.5	3.54e-05	0.0006	H1FX	H1 histone family, member X
206780_at	5.01	8.03	-8.1	3.54e-05	0.0006	GAD2	glutamate decarboxylase 2
212538_at	8.07	9.26	-2.28	3.57e-05	0.0006	DOCK9	dedicator of cytokinesis 9
229513_at	8.28	9.66	-2.61	3.59e-05	0.0006	STRBP	spermatid perinuclear RNA binding protein
201663_s_at	9.04	7.73	2.48	3.59e-05	0.0006	SMC4	structural maintenance of chromosomes 4
227084_at	8.42	9.99	-2.97	3.64e-05	0.0006	DTNA	dystrobrevin, alpha
210062_s_at	5.51	4.42	2.13	3.65e-05	0.0006	ZNF589	zinc finger protein 589
203069_at	8.54	9.92	-2.6	3.65e-05	0.0006	SV2A	synaptic vesicle glycoprotein 2A
227533_at	6.71	8.78	-4.19	3.65e-05	0.0006	RALGPS2	Ral GEF with PH domain and SH3 binding motif 2
244427_at	6.2	4.45	3.35	3.66e-05	0.0006	KIF23	kinesin family member 23
244632_at	3.3	5.99	-6.47	3.73e-05	0.0006	CNTN5	contactin 5
1563209_a_at	5.74	7.58	-3.58	3.73e-05	0.0006	MACROD2	MACRO domain containing 2
212223_at	7.97	9.41	-2.71	3.75e-05	0.0006	IDS	iduronate 2-sulfatase
212998_x_at	6.23	4.09	4.4	3.75e-05	0.0006	HLA-DQB1	major histocompatibility complex, class II, DQ beta 1
225562_at	7.16	8.29	-2.19	3.75e-05	0.0006	RASA3	RAS p21 protein activator 3
227202_at	7.28	10.85	-11.87	3.77e-05	0.0006	CNTN1	contactin 1
229889_at	6.2	7.89	-3.23	3.83e-05	0.0006	LRRC75A	leucine rich repeat containing 75A
211160_x_at	7.57	6.46	2.15	3.83e-05	0.0006	ACTN1	actinin, alpha 1
202886_s_at	6.14	5.12	2.04	3.85e-05	0.0006	PPP2R1B	protein phosphatase 2, regulatory subunit A, beta
209144_s_at	7.9	6.43	2.78	3.85e-05	0.0006	CBFA2T2	core-binding factor, runt domain, alpha subunit 2; translocated to, 2
220170_at	3.76	6.08	-5.02	3.87e-05	0.0006	FHL5	four and a half LIM domains 5
220167_s_at	7.69	5.44	4.76	3.88e-05	0.0006	LOC102723655; LOC102723713; TP53TG3; TP53TG3B; TP53TG3C; TP53TG3D; TP53TG3E; TP53TG3F	TP53-target gene 3 protein; TP53 target 3; TP53 target 3B; TP53 target 3C; TP53 target 3D; TP53 target 3 family member E; TP53 target 3 family member F
239130_at	5.64	4.27	2.59	3.89e-05	0.0006	MIR101-1; MIR3671	microRNA 101-1; microRNA 3671
203527_s_at	7.21	9.26	-4.16	3.9e-05	0.0006	APC	adenomatous polyposis coli
206415_at	3.15	4.45	-2.46	3.9e-05	0.0006	TLL1	tolloid like 1
230486_at	7.72	6.29	2.69	3.9e-05	0.0006
58916_at	6.64	5.28	2.57	3.9e-05	0.0006	KCTD14; NDUFC2-KCTD14	potassium channel tetramerization domain containing 14; NDUFC2-KCTD14 readthrough
200985_s_at	9.28	10.51	-2.35	3.91e-05	0.0006	CD59	CD59 molecule, complement regulatory protein
211679_x_at	6.53	8.42	-3.72	3.91e-05	0.0006	GABBR2	gamma-aminobutyric acid (GABA) B receptor, 2
204714_s_at	4.89	5.98	-2.14	3.94e-05	0.0006	F5	coagulation factor V (proaccelerin, labile factor)
212328_at	8.41	10.1	-3.24	3.94e-05	0.0006	LIMCH1	LIM and calponin homology domains 1
236024_at	9.27	10.64	-2.58	3.96e-05	0.0006	GPM6A	glycoprotein M6A
235603_at	7.75	6.42	2.51	3.97e-05	0.0006	HNRNPU	heterogeneous nuclear ribonucleoprotein U (scaffold attachment factor A)
219666_at	7.26	5.16	4.31	3.97e-05	0.0006	MS4A6A	membrane-spanning 4-domains, subfamily A, member 6A
209569_x_at	6.59	9.99	-10.58	3.99e-05	0.0006	NSG1	neuron specific gene family member 1
235890_at	7.7	6.43	2.41	4.01e-05	0.0006	TBL1XR1	transducin (beta)-like 1 X-linked receptor 1
233910_at	4.08	6.39	-4.96	4.03e-05	0.0007	TMEFF2	transmembrane protein with EGF-like and two follistatin-like domains 2
228766_at	3.43	5.78	-5.1	4.06e-05	0.0007	CD36	CD36 molecule (thrombospondin receptor)
223690_at	7.33	5.09	4.73	4.08e-05	0.0007	LTBP2	latent transforming growth factor beta binding protein 2
1554966_a_at	7.26	5.81	2.72	4.1e-05	0.0007	FILIP1L	filamin A interacting protein 1-like
243163_at	4.93	7.73	-6.99	4.12e-05	0.0007	HECW1	HECT, C2 and WW domain containing E3 ubiquitin protein ligase 1
205339_at	7.7	6.31	2.62	4.13e-05	0.0007	STIL	SCL/TAL1 interrupting locus
203217_s_at	7.55	9.71	-4.49	4.14e-05	0.0007	ST3GAL5	ST3 beta-galactoside alpha-2,3-sialyltransferase 5
203723_at	5.42	6.66	-2.37	4.17e-05	0.0007	ITPKB	inositol-trisphosphate 3-kinase B
242826_at	6.12	7.63	-2.85	4.18e-05	0.0007
204092_s_at	8.03	6.58	2.74	4.21e-05	0.0007	AURKA	aurora kinase A
231579_s_at	9.69	11.17	-2.79	4.22e-05	0.0007	TIMP2	TIMP metallopeptidase inhibitor 2
222925_at	3.75	4.86	-2.15	4.23e-05	0.0007	DCDC2	doublecortin domain containing 2
222953_at	4.67	7.79	-8.7	4.23e-05	0.0007	GPR83	G protein-coupled receptor 83
200704_at	8.11	9.69	-2.98	4.25e-05	0.0007	LITAF	lipopolysaccharide-induced TNF factor
219825_at	6.91	10.46	-11.76	4.26e-05	0.0007	CYP26B1	cytochrome P450, family 26, subfamily B, polypeptide 1
1556599_s_at	4.5	7.44	-7.69	4.27e-05	0.0007	ARPP21	cAMP-regulated phosphoprotein 21kDa
236456_at	6.28	8.23	-3.86	4.27e-05	0.0007	PTPN5	protein tyrosine phosphatase, non-receptor type 5 (striatum-enriched)
230100_x_at	7.47	8.64	-2.25	4.28e-05	0.0007	PAK1	p21 protein (Cdc42/Rac)-activated kinase 1
218950_at	7.68	6.08	3.01	4.28e-05	0.0007	ARAP3	ArfGAP with RhoGAP domain, ankyrin repeat and PH domain 3
218903_s_at	7.15	5.69	2.74	4.29e-05	0.0007	NABP2	nucleic acid binding protein 2
214930_at	7.08	9.81	-6.63	4.32e-05	0.0007	SLITRK5	SLIT and NTRK-like family, member 5
1553718_at	7.95	6.9	2.06	4.32e-05	0.0007	ZNF548	zinc finger protein 548
227318_at	8.13	9.9	-3.39	4.39e-05	0.0007	TMEM178B	transmembrane protein 178B
235977_at	6.47	8.78	-4.95	4.41e-05	0.0007	LONRF2	LON peptidase N-terminal domain and ring finger 2
232278_s_at	6.42	4.63	3.47	4.41e-05	0.0007	DEPDC1	DEP domain containing 1
238606_at	6.29	5.14	2.22	4.41e-05	0.0007	ZNF747	zinc finger protein 747
227439_at	8.37	10.55	-4.54	4.42e-05	0.0007	ANKS1B	ankyrin repeat and sterile alpha motif domain containing 1B
211421_s_at	4.02	5.7	-3.2	4.42e-05	0.0007	RET	ret proto-oncogene
229653_at	6.69	7.89	-2.3	4.43e-05	0.0007	VPS53	vacuolar protein sorting 53 homolog (S. cerevisiae)
212375_at	9.79	8.67	2.17	4.45e-05	0.0007	EP400	E1A binding protein p400
1558105_a_at	5.97	7.82	-3.6	4.46e-05	0.0007	SLC9A7	solute carrier family 9, subfamily A (NHE7, cation proton antiporter 7), member 7
223423_at	4.36	5.65	-2.45	4.47e-05	0.0007	GPR160	G protein-coupled receptor 160
212776_s_at	7.27	5.68	3.02	4.54e-05	0.0007	OBSL1	obscurin-like 1
201137_s_at	8.71	7.16	2.93	4.59e-05	0.0007	HLA-DPB1	major histocompatibility complex, class II, DP beta 1
213811_x_at	8.94	7.82	2.18	4.6e-05	0.0007	TCF3	transcription factor 3
213558_at	7.74	9.96	-4.66	4.63e-05	0.0007	PCLO	piccolo presynaptic cytomatrix protein
212605_s_at	8.99	9.99	-2	4.66e-05	0.0007	NUDT3	nudix hydrolase 3
225756_at	9.54	8.35	2.27	4.67e-05	0.0007	CSNK1E; LOC400927-CSNK1E	casein kinase 1, epsilon; LOC400927-CSNK1E readthrough
202052_s_at	9.41	8.32	2.13	4.71e-05	0.0007	RAI14	retinoic acid induced 14
213861_s_at	6.38	5.09	2.44	4.74e-05	0.0007	METTL21B	methyltransferase like 21B
244033_at	6.8	5.31	2.81	4.76e-05	0.0007	CEP128	centrosomal protein 128kDa
240289_at	6.08	4.87	2.32	4.79e-05	0.0007	PDLIM3	PDZ and LIM domain 3
[truncated: 2,326 more rows]

## Sheet: Grp3
ID	Grp3 Avg (log2)	Control Avg (log2)	Fold Change	P-val	FDR P-val	Gene Symbol	Description		Original	Gene Symbol	Fold Change	P-val	FDR P-val		Gene Symbol	Fold Change	P-val	FDR P-val		Gene Symbol	Fold Change	P-val	FDR P-val			Gene Symbol	Fold Change	P-val	FDR P-val			Gene Symbol	Fold Change	P-val	FDR P-val
1561319_at	10.2	3.83	82.7	7.53e-20	6.63e-17	OTX2-AS1	OTX2 antisense RNA 1 (head to head)		Common in original datsets	LINC00622	-2.58	0.0119	0.0421	Common in original and validated datsets	XIST	-379.64	0.0008	0.0063	Common in validated datsets	OTX2-AS1	82.7	7.53e-20	6.63e-17		Top10-Up-Original	OTX2-AS1	80.96	1.03e-14	1.38e-11		Top10-Up-Validated	OTX2-AS1	82.7	7.53e-20	6.63e-17
230495_at	3.08	4.99	-3.75	2.39e-18	1.5e-15	LINC01102	long intergenic non-protein coding RNA 1102			DIO3OS	-2.04	2.52e-06	5.77e-05		XIST	-219.85	0.0003	0.0032		BLACAT1	19.87	2.84e-08	1.33e-06			BLACAT1	24.59	6.32e-08	3.32e-06			BLACAT1	19.87	2.84e-08	1.33e-06
237322_at	4.26	7.21	-7.75	1.5e-16	6.5e-14	MIAT	myocardial infarction associated transcript (non-protein coding)			PRRT3-AS1	3.26	7.51e-07	2.24e-05		XIST	-191.21	0.0003	0.0028		DLEU2	8.18	0.0006	0.0048			LINC00348	19.06	0.0013	0.0077			DLEU2	8.18	0.0006	0.0048
236855_at	4.02	6.17	-4.43	5.16e-16	2.03e-13	LINC01561	long intergenic non-protein coding RNA 1561			LINC00537	3.39	9.74e-05	0.001		XIST	-156.65	0.0001	0.0016		LINC00348	7.89	0.0192	0.0687			LINC01355	9.91	1.54e-08	1.09e-06			LINC00348	7.89	0.0192	0.0687
236575_at	3.15	5.97	-7.09	1.76e-14	4.63e-12	ARHGEF26-AS1	ARHGEF26 antisense RNA 1			PHEX-AS1	3.53	0.0073	0.029		XIST	-95.73	4.85e-05	0.0007		LINC00648	7.08	0.0014	0.0095			DLEU2	8.97	2.31e-09	2.49e-07			LINC00648	7.08	0.0014	0.0095
231898_x_at	3.5	9.17	-50.68	5.2e-14	1.2e-11	SOX2-OT	SOX2 overlapping transcript			LINC00348	19.06	0.0013	0.0077		SOX2-OT	-50.68	5.2e-14	1.2e-11		LINC01355	6.79	0.0002	0.002			PGM5-AS1	7.73	4.32e-05	0.0005			LINC01355	6.79	0.0002	0.002
230577_at	3.46	8.78	-39.97	5.49e-14	1.26e-11	LINC00844	long intergenic non-protein coding RNA 844			XIST	-315.1	0.0066	0.0267		MEG3	-49.15	6.75e-07	1.93e-05		DLEU2	6.22	0.0008	0.0062			NEAT1	7.27	0.0082	0.0315			PGM5-AS1	5.47	0.0011	0.0078
238360_s_at	4.43	6.01	-3	2.56e-12	3.92e-10	LINC00672	long intergenic non-protein coding RNA 672			XIST	-231.82	0.0055	0.0231		MEG3	-45.79	1.02e-06	2.74e-05		PGM5-AS1	5.47	0.0011	0.0078			DSCR8	6.73	0.0104	0.0378			MIR99AHG	5.39	2.74e-06	6.25e-05
230539_at	3.65	4.93	-2.42	1.37e-11	1.81e-09	FAM182A	family with sequence similarity 182, member A			XIST	-189.87	0.0058	0.024		LINC00844	-39.97	5.49e-14	1.26e-11		MIR99AHG	5.39	2.74e-06	6.25e-05			PRR34-AS1	6.63	1.37e-06	3.58e-05			DSCR8	5.26	0.0124	0.0497
1556695_a_at	3.4	5.83	-5.39	1.96e-10	1.86e-08	NR2F1-AS1	NR2F1 antisense RNA 1			XIST	-160.38	0.0048	0.0207		MIAT	-20.03	2.84e-07	9.38e-06		DSCR8	5.26	0.0124	0.0497			MIRLET7BHG	6.32	0.0004	0.003			PRR34-AS1	5.18	1.11e-08	6e-07
227168_at	6.89	9.98	-8.55	2.29e-10	2.11e-08	MIAT	myocardial infarction associated transcript (non-protein coding)			XIST	-91.35	0.0026	0.013		MIR100HG	-12.52	0.0001	0.0012		PRR34-AS1	5.18	1.11e-08	6e-07
239792_at	6.18	4.31	3.65	1.05e-09	7.89e-08	UBL7-AS1	UBL7 antisense RNA 1 (head to head)			MEG3	-58.01	0.0001	0.0011		HCG11	-11.52	1.24e-05	0.0002		LOXL1-AS1	4.86	1.14e-05	0.0002
1556696_s_at	3.58	5.9	-4.98	1.52e-09	1.09e-07	NR2F1-AS1	NR2F1 antisense RNA 1			SOX2-OT	-50.3	1.15e-14	1.44e-11		XIST	-10.67	1.61e-05	0.0003		LINC01000	4.17	0.0002	0.0024			Gene Symbol	Fold Change	P-val	FDR P-val			Gene Symbol	Fold Change	P-val	FDR P-val
223757_at	4.45	5.5	-2.07	6.11e-09	3.58e-07	DIO3OS	DIO3 opposite strand/antisense RNA (head to head)			MEG3	-42.24	0.0002	0.0019		LINC00643	-10.21	1.76e-05	0.0003		ANP32A-IT1	4	0.0127	0.0505		Top10-down-Original	XIST	-315.1	0.0066	0.0267			XIST	-379.64	0.0008	0.0063
238058_at	8.9	6.52	5.18	1.11e-08	6e-07	PRR34-AS1	PRR34 antisense RNA 1			LINC00844	-37.6	6.71e-08	3.47e-06		HCG11	-9.04	1.39e-05	0.0002		LINC00467	3.67	2.93e-06	6.61e-05			MEG3	-58.01	0.0001	0.0011			SOX2-OT	-50.68	5.2e-14	1.2e-11
244824_at	6.53	4.9	3.09	1.64e-08	8.29e-07	LINC01563	long intergenic non-protein coding RNA 1563			MIR100HG	-16.61	1.16e-06	3.15e-05		MIAT	-8.55	2.29e-10	2.11e-08		GAS5	3.66	0.0065	0.0307			SOX2-OT	-50.3	1.15e-14	1.44e-11		Top10-down-Validated	MEG3	-49.15	6.75e-07	1.93e-05
232111_at	4.65	6.92	-4.82	1.83e-08	9.16e-07	TUNAR	TCL1 upstream neural differentiation-associated RNA			HCG11	-12.99	1.93e-05	0.0003		LINC00461	-8.55	0.0083	0.0368		PSMD6-AS2	3.66	0.002	0.0124			LINC00844	-37.6	6.71e-08	3.47e-06			LINC00844	-39.97	5.49e-14	1.26e-11
232105_at	8.75	4.44	19.87	2.84e-08	1.33e-06	BLACAT1	bladder cancer associated transcript 1 (non-protein coding)			XIST	-10.92	0.0036	0.0167		MIAT	-7.75	1.5e-16	6.5e-14		UBL7-AS1	3.65	1.05e-09	7.89e-08			MIR100HG	-16.61	1.16e-06	3.15e-05			MIAT	-20.03	2.84e-07	9.38e-06
1560698_a_at	4.08	6.53	-5.47	2.99e-08	1.4e-06	TRHDE-AS1	TRHDE antisense RNA 1			MIAT	-10.36	0.0002	0.0016		MALAT1	-7.3	9.79e-05	0.0012		MIR99AHG	3.63	0.0343	0.1043			HCG11	-12.99	1.93e-05	0.0003			MIR100HG	-12.52	0.0001	0.0012
1560697_at	3.65	5.22	-2.97	1.03e-07	4.02e-06	TRHDE-AS1	TRHDE antisense RNA 1			LINC00461	-9.38	0.002	0.0105		ARHGEF26-AS1	-7.09	1.76e-14	4.63e-12		MIR99AHG	3.57	5.31e-05	0.0007			MIAT	-10.36	0.0002	0.0016			HCG11	-11.52	1.24e-05	0.0002
225577_at	6.55	4.99	2.94	1.14e-07	4.39e-06	HCG18	HLA complex group 18 (non-protein coding)			LINC00643	-9.34	0.0005	0.0036		MEG3	-6.24	8.25e-06	0.0002		MIR124-2HG	3.43	1.08e-05	0.0002			LINC00461	-9.38	0.002	0.0105			LINC00643	-10.21	1.76e-05	0.0003
207963_at	4.19	5.51	-2.5	2.07e-07	7.25e-06	KIF25-AS1	KIF25 antisense RNA 1			HCG11	-8.84	2.93e-05	0.0004		MEG3	-6.24	0.0006	0.0051		AGAP2-AS1	3.41	1.18e-05	0.0002			LINC00643	-9.34	0.0005	0.0036			LINC00461	-8.55	0.0083	0.0368
1557098_s_at	3.81	5.42	-3.05	2.36e-07	8.07e-06	HAR1A	highly accelerated region 1A (non-protein coding)			MIAT	-8.42	8.24e-09	6.75e-07		KLF3-AS1	-6.22	2.36e-06	5.51e-05		CKMT2-AS1	3.15	0.0004	0.0038			TRHDE-AS1	-7.59	7.27e-09	6.14e-07			MALAT1	-7.3	9.79e-05	0.0012
228658_at	4.93	9.25	-20.03	2.84e-07	9.38e-06	MIAT	myocardial infarction associated transcript (non-protein coding)			TRHDE-AS1	-7.59	7.27e-09	6.14e-07		LINC01105	-6.07	0.0218	0.0754		LINC01563	3.09	1.64e-08	8.29e-07
1555874_x_at	8.23	7.05	2.26	3.07e-07	1.01e-05	GLIDR	glioblastoma down-regulated RNA			MALAT1	-6.92	1.74e-05	0.0003		LINC01105	-5.96	0.0137	0.0536		PRRT3-AS1	3.07	4.22e-06	8.97e-05
231592_at	3.41	4.76	-2.55	3.27e-07	1.06e-05	TSIX	TSIX transcript, XIST antisense RNA			ARHGEF26-AS1	-6.86	1.08e-13	8.61e-11		TRHDE-AS1	-5.47	2.99e-08	1.4e-06		SH3BP5-AS1	3	0.0003	0.0029		Upregulated Signature-Common in Top 10	OTX2-AS1
235829_at	4.33	5.65	-2.51	4.16e-07	1.29e-05	CAHM	colon adenocarcinoma hypermethylated (non-protein coding)			MIAT	-6.73	4.67e-07	1.54e-05		NR2F1-AS1	-5.39	1.96e-10	1.86e-08		MIRLET7BHG	2.97	0.0159	0.0596			BLACAT1				In original data set only (not in validated dataset)	NEAT1
235077_at	4.74	10.36	-49.15	6.75e-07	1.93e-05	MEG3	maternally expressed 3 (non-protein coding)			PRKAG2-AS1	-6.58	2.18e-05	0.0003		LINC00461	-5.08	0.0224	0.0769		HCG18	2.94	1.14e-07	4.39e-06			LINC00348
227969_at	6.59	5.53	2.09	7.67e-07	2.15e-05	PCBP1-AS1	PCBP1 antisense RNA 1			MEG3	-5.94	0.0002	0.0018		NR2F1-AS1	-4.98	1.52e-09	1.09e-07		DLEU2	2.75	0.0034	0.0189			LINC01355
212732_at	5.16	10.67	-45.79	1.02e-06	2.74e-05	MEG3	maternally expressed 3 (non-protein coding)			KLF3-AS1	-5.65	2.17e-05	0.0003		LINC01088	-4.91	6.01e-06	0.0001		MAGI2-AS3	2.74	2.7e-06	6.16e-05			DLEU2
225332_at	8.92	10.53	-3.06	1.38e-06	3.53e-05	OIP5-AS1	OIP5 antisense RNA 1			PRKAG2-AS1	-5.54	0.0011	0.0067		TUNAR	-4.82	1.83e-08	9.16e-07		IPW	2.69	0.0047	0.0241			PGM5-AS1
219871_at	5.27	7.9	-6.22	2.36e-06	5.51e-05	KLF3-AS1	KLF3 antisense RNA 1			TUNAR	-5.33	7.34e-05	0.0008		LINC01561	-4.43	5.16e-16	2.03e-13		PHEX-AS1	2.68	0.0157	0.0591			DSCR8
235267_at	4.91	3.46	2.74	2.7e-06	6.16e-05	MAGI2-AS3	MAGI2 antisense RNA 3			LINC00461	-5.1	0.0101	0.037		MALAT1	-4.33	0.0146	0.056		DLEU2	2.66	0.0002	0.0019			PRR34-AS1
1559901_s_at	7.95	5.52	5.39	2.74e-06	6.25e-05	MIR99AHG	mir-99a-let-7c cluster host gene			LINC01561	-5.08	1.63e-13	1.07e-10		LINC01105	-4.2	0.0091	0.0395		LINC00537	2.46	0.0012	0.0082
224443_at	6.04	4.17	3.67	2.93e-06	6.61e-05	LINC00467	long intergenic non-protein coding RNA 467			NR2F1-AS1	-5	2.48e-10	4.35e-08		MEG3	-4.11	0.002	0.0127		ASAP1-IT2	2.45	0.0195	0.0696		Downregulated Signature-Common in Top 10	XIST
239466_at	4.28	5.73	-2.74	3.07e-06	6.85e-05	DUBR	DPPA2 upstream binding RNA			MEG3	-4.84	0.0016	0.009		PTPRD-AS1	-3.97	6.8e-05	0.0009		LINC01000	2.35	0.0179	0.0651			MEG3
242888_at	7.08	5.46	3.07	4.22e-06	8.97e-05	PRRT3-AS1	PRRT3 antisense RNA 1			NR2F1-AS1	-4.65	1.46e-09	1.75e-07		CCEPR	-3.92	9.15e-05	0.0011		SIX3-AS1	2.33	0.0006	0.0047			SOX2-OT
1562681_at	5.28	6.29	-2.02	4.35e-06	9.2e-05	KRTAP5-AS1	KRTAP5-1/KRTAP5-2 antisense RNA 1			LINC01088	-4.46	0.0003	0.0023		LINC01106	-3.91	1.45e-05	0.0002		SLC16A1-AS1	2.33	0.0036	0.0195			LINC00844
230781_at	4.06	6.36	-4.91	6.01e-06	0.0001	LINC01088	long intergenic non-protein coding RNA 1088			MEG3	-4.05	0.001	0.0059		PEG3-AS1	-3.9	0.0002	0.0024		SNHG12	2.32	0.001	0.0071			MIR100HG
1554057_at	7.2	6.04	2.22	6.71e-06	0.0001	ASH1L-AS1	ASH1L antisense RNA 1			LINC01106	-4.03	3.34e-06	7.13e-05		LINC01102	-3.75	2.39e-18	1.5e-15		MORC2-AS1	2.3	4.44e-05	0.0006			HCG11
229557_at	5.13	7.78	-6.24	8.25e-06	0.0002	MEG3	maternally expressed 3 (non-protein coding)			MALAT1	-3.9	0.0308	0.0868		LINC01351	-3.66	0.0013	0.0089		GLIDR	2.26	3.07e-07	1.01e-05			MIAT
236693_at	5.68	3.91	3.43	1.08e-05	0.0002	MIR124-2HG	MIR124-2 host gene			LINC00623	-3.85	0.0003	0.0024		COPG2IT1	-3.59	0.0025	0.0148		EMC3-AS1	2.24	0.0021	0.0131			LINC00461
232752_at	5.28	2.99	4.86	1.14e-05	0.0002	LOXL1-AS1	LOXL1 antisense RNA 1			DPP10-AS1	-3.81	0.014	0.0474		MALAT1	-3.55	0.0015	0.01		NOP14-AS1	2.23	0.0001	0.0014			LINC00643
1555907_at	6.27	4.5	3.41	1.18e-05	0.0002	AGAP2-AS1	AGAP2 antisense RNA 1			LRRC75A-AS1	-3.78	0.0124	0.0435		LINC00173	-3.5	0.0006	0.0051		ASH1L-AS1	2.22	6.71e-06	0.0001
1557167_at	3.27	6.8	-11.52	1.24e-05	0.0002	HCG11	HLA complex group 11 (non-protein coding)			PTPRD-AS1	-3.77	1.05e-06	2.91e-05		DUBR	-3.49	0.0037	0.0201		PSMD6-AS2	2.2	0.0017	0.0109
1557169_x_at	3.56	6.74	-9.04	1.39e-05	0.0002	HCG11	HLA complex group 11 (non-protein coding)			LINC01351	-3.67	1.39e-05	0.0002		PWAR6	-3.42	9.32e-05	0.0011		CKMT2-AS1	2.15	0.0057	0.0277
235083_at	4.88	6.85	-3.91	1.45e-05	0.0002	LINC01106	long intergenic non-protein coding RNA 1106			LINC00865	-3.59	2.23e-11	6.37e-09		LINC00623	-3.41	2.66e-05	0.0004		RAD51-AS1	2.14	0.0023	0.0141
224589_at	3.03	6.45	-10.67	1.61e-05	0.0003	XIST	X inactive specific transcript (non-protein coding)			CCEPR	-3.54	7.75e-05	0.0008		PRKAG2-AS1	-3.35	0.0043	0.0223		SNHG16	2.11	0.0025	0.0149
1566219_at	3.57	5.05	-2.79	1.65e-05	0.0003	KRTAP5-AS1	KRTAP5-1/KRTAP5-2 antisense RNA 1			LINC01102	-3.43	5.9e-12	2.1e-09		MALAT1	-3.22	0.0264	0.0866		PCBP1-AS1	2.09	7.67e-07	2.15e-05
236902_at	3.54	6.89	-10.21	1.76e-05	0.0003	LINC00643	long intergenic non-protein coding RNA 643			TRHDE-AS1	-3.39	1.35e-06	3.53e-05		DPP10-AS1	-3.14	0.0017	0.0113		TPT1-AS1	2.06	0.0289	0.0921
1553449_at	3.7	4.75	-2.07	1.95e-05	0.0003	LINC00304	long intergenic non-protein coding RNA 304			NR2F1-AS1	-3.21	0.0007	0.0047		OIP5-AS1	-3.06	1.38e-06	3.53e-05		KRTAP5-AS1	-2.02	4.35e-06	9.2e-05
232239_at	5.03	6.64	-3.05	2.2e-05	0.0003	LINC00865	long intergenic non-protein coding RNA 865			HAR1A	-3.19	0.0001	0.0012		HAR1A	-3.05	2.36e-07	8.07e-06		DIO3OS	-2.07	6.11e-09	3.58e-07
241671_x_at	5.02	6.3	-2.43	2.31e-05	0.0004	CASC15	cancer susceptibility candidate 15 (non-protein coding)			LINC00173	-3.16	0.0236	0.071		LINC00865	-3.05	2.2e-05	0.0003		LINC00304	-2.07	1.95e-05	0.0003
229429_x_at	7.81	9.58	-3.41	2.66e-05	0.0004	LINC00623	long intergenic non-protein coding RNA 623			OIP5-AS1	-3.14	6.9e-08	3.53e-06		PRKAG2-AS1	-3.03	0.0117	0.0478		WDFY3-AS2	-2.16	0.0003	0.0028
230566_at	7.7	6.5	2.3	4.44e-05	0.0006	MORC2-AS1	MORC2 antisense RNA 1			PEG3-AS1	-3.13	0.0012	0.007		LINC00672	-3	2.56e-12	3.92e-10		WDFY3-AS2	-2.19	0.0041	0.0216
224590_at	2.8	9.38	-95.73	4.85e-05	0.0007	XIST	X inactive specific transcript (non-protein coding)			CASC15	-3.06	1.15e-06	3.13e-05		WDFY3-AS2	-2.99	0.0005	0.0043		FAM182A	-2.42	1.37e-11	1.81e-09
1559412_at	7.21	5.37	3.57	5.31e-05	0.0007	MIR99AHG	mir-99a-let-7c cluster host gene			WDFY3-AS2	-3.05	0.0003	0.0022		NPTN-IT1	-2.99	0.0033	0.0181		CASC15	-2.43	2.31e-05	0.0004
1560425_s_at	3.64	5.63	-3.97	6.8e-05	0.0009	PTPRD-AS1	PTPRD antisense RNA 1			LINC00672	-2.91	1.25e-07	5.59e-06		TRHDE-AS1	-2.97	1.03e-07	4.02e-06		KIF25-AS1	-2.5	2.07e-07	7.25e-06
228679_at	8.18	10.15	-3.92	9.15e-05	0.0011	CCEPR	cervical carcimona expressed PCNA regulatory lncRNA			DUBR	-2.76	2.38e-05	0.0003		LRRC75A-AS1	-2.81	0.0482	0.1333		CAHM	-2.51	4.16e-07	1.29e-05
226591_at	8.7	10.47	-3.42	9.32e-05	0.0011	PWAR6	Prader Willi/Angelman region RNA 6			PWAR6	-2.59	0.0001	0.0011		RFPL1S	-2.8	0.0064	0.0303		TSIX	-2.55	3.27e-07	1.06e-05
226675_s_at	9.67	12.54	-7.3	9.79e-05	0.0012	MALAT1	metastasis associated lung adenocarcinoma transcript 1 (non-protein coding)			MALAT1	-2.59	0.0036	0.0166		KRTAP5-AS1	-2.79	1.65e-05	0.0003		JPX	-2.68	0.0032	0.018
225381_at	5.14	8.79	-12.52	0.0001	0.0012	MIR100HG	mir-100-let-7a-2 cluster host gene			KRTAP5-AS1	-2.54	0.0028	0.0137		NR2F1-AS1	-2.77	0.0001	0.0012		DUBR	-2.74	3.07e-06	6.85e-05
229014_at	6.92	8.39	-2.77	0.0001	0.0012	NR2F1-AS1	NR2F1 antisense RNA 1			CAHM	-2.51	2.24e-05	0.0003		LINC00622	-2.75	0.0002	0.0024		LINC00622	-2.75	0.0002	0.0024
214123_s_at	4.87	3.71	2.23	0.0001	0.0014	NOP14-AS1	NOP14 antisense RNA 1			KIF25-AS1	-2.47	1.05e-09	1.35e-07		DUBR	-2.74	3.07e-06	6.85e-05		NR2F1-AS1	-2.77	0.0001	0.0012
214218_s_at	2.95	10.24	-156.65	0.0001	0.0016	XIST	X inactive specific transcript (non-protein coding)			TSIX	-2.47	0.0004	0.0031		PPP1R26-AS1	-2.72	8.72e-11	9.21e-09		KRTAP5-AS1	-2.79	1.65e-05	0.0003
239936_at	4.52	3.11	2.66	0.0002	0.0019	DLEU2	deleted in lymphocytic leukemia 2 (non-protein coding)			RFPL1S	-2.36	0.0248	0.0737		JPX	-2.68	0.0032	0.018		RFPL1S	-2.8	0.0064	0.0303
244490_at	6.69	3.92	6.79	0.0002	0.002	LINC01355	long intergenic non-protein coding RNA 1355			FAM182A	-2.28	8.5e-07	2.47e-05		PWAR5	-2.65	0.0036	0.0196		LRRC75A-AS1	-2.81	0.0482	0.1333
230068_s_at	6.3	8.26	-3.9	0.0002	0.0024	PEG3-AS1	PEG3 antisense RNA 1			JPX	-2.28	0.0075	0.0294		TSIX	-2.55	3.27e-07	1.06e-05		TRHDE-AS1	-2.97	1.03e-07	4.02e-06
238678_at	7.66	5.6	4.17	0.0002	0.0024	LINC01000	long intergenic non-protein coding RNA 1000			KRTAP5-AS1	-2.23	1.28e-05	0.0002		CAHM	-2.51	4.16e-07	1.29e-05		NPTN-IT1	-2.99	0.0033	0.0181
1558404_at	3.61	5.07	-2.75	0.0002	0.0024	LINC00622	long intergenic non-protein coding RNA 622			NPTN-IT1	-2.2	0.0093	0.0349		KIF25-AS1	-2.5	2.07e-07	7.25e-06		WDFY3-AS2	-2.99	0.0005	0.0043
1562953_s_at	5.88	6.99	-2.16	0.0003	0.0028	WDFY3-AS2	WDFY3 antisense RNA 2			LINC00304	-2.19	1.11e-09	1.39e-07		CASC15	-2.43	2.31e-05	0.0004		LINC00672	-3	2.56e-12	3.92e-10
221728_x_at	3.56	11.14	-191.21	0.0003	0.0028	XIST	X inactive specific transcript (non-protein coding)			WDFY3-AS2	-2.15	0.0006	0.0044		FAM182A	-2.42	1.37e-11	1.81e-09		PRKAG2-AS1	-3.03	0.0117	0.0478
227591_at	6.8	5.22	3	0.0003	0.0029	SH3BP5-AS1	SH3BP5 antisense RNA 1			WDFY3-AS2	-2.06	0.0004	0.003		WDFY3-AS2	-2.19	0.0041	0.0216		HAR1A	-3.05	2.36e-07	8.07e-06
227671_at	3.37	11.15	-219.85	0.0003	0.0032	XIST	X inactive specific transcript (non-protein coding)			COPG2IT1	-2.03	0.0117	0.0415		WDFY3-AS2	-2.16	0.0003	0.0028		LINC00865	-3.05	2.2e-05	0.0003
242585_at	6.46	4.81	3.15	0.0004	0.0038	CKMT2-AS1	CKMT2 antisense RNA 1			PCBP1-AS1	2.01	4.12e-07	1.4e-05		MAPT-AS1	-2.15	5.45e-09	3.23e-07		OIP5-AS1	-3.06	1.38e-06	3.53e-05
238081_at	6.09	7.67	-2.99	0.0005	0.0043	WDFY3-AS2	WDFY3 antisense RNA 2			ASH1L-AS1	2.04	1.66e-05	0.0002		DIO3OS	-2.07	6.11e-09	3.58e-07		DPP10-AS1	-3.14	0.0017	0.0113
243440_at	5.24	4.02	2.33	0.0006	0.0047	SIX3-AS1	SIX3 antisense RNA 1			MAGI2-AS3	2.04	0.0023	0.0117		LINC00304	-2.07	1.95e-05	0.0003		MALAT1	-3.22	0.0264	0.0866
1556821_x_at	9.28	6.25	8.18	0.0006	0.0048	DLEU2	deleted in lymphocytic leukemia 2 (non-protein coding)			DLEU2	2.05	7.66e-05	0.0008		KRTAP5-AS1	-2.02	4.35e-06	9.2e-05		PRKAG2-AS1	-3.35	0.0043	0.0223
237591_at	4.83	6.64	-3.5	0.0006	0.0051	LINC00173	long intergenic non-protein coding RNA 173			MAGI2-AS3	2.18	0.0414	0.1087		PCAT6	2.03	0.0025	0.0146		LINC00623	-3.41	2.66e-05	0.0004
226210_s_at	4.75	7.39	-6.24	0.0006	0.0051	MEG3	maternally expressed 3 (non-protein coding)			SNHG16	2.19	0.0019	0.0103		LINC01089	2.04	0.0002	0.0022		PWAR6	-3.42	9.32e-05	0.0011
1556820_a_at	7.85	5.21	6.22	0.0008	0.0062	DLEU2	deleted in lymphocytic leukemia 2 (non-protein coding)			RAD51-AS1	2.23	3.12e-08	1.9e-06		TPT1-AS1	2.06	0.0289	0.0921		DUBR	-3.49	0.0037	0.0201
224588_at	4.27	12.84	-379.64	0.0008	0.0063	XIST	X inactive specific transcript (non-protein coding)			PCBP1-AS1	2.27	0.0005	0.0034		PCBP1-AS1	2.09	7.67e-07	2.15e-05		LINC00173	-3.5	0.0006	0.0051
228990_at	6.86	5.64	2.32	0.001	0.0071	SNHG12	small nucleolar RNA host gene 12			GAS5	2.29	2.17e-05	0.0003		PXN-AS1	2.09	0.0012	0.0087		MALAT1	-3.55	0.0015	0.01
230595_at	7.27	4.82	5.47	0.0011	0.0078	PGM5-AS1	PGM5 antisense RNA 1			SIX3-AS1	2.31	0.0004	0.0032		SNHG16	2.11	0.0025	0.0149		COPG2IT1	-3.59	0.0025	0.0148
232034_at	8.88	7.58	2.46	0.0012	0.0082	LINC00537	long intergenic non-protein coding RNA 537			GLIDR	2.32	6.45e-06	0.0001		RAD51-AS1	2.14	0.0023	0.0141		LINC01351	-3.66	0.0013	0.0089
237675_at	5.21	7.08	-3.66	0.0013	0.0089	LINC01351	long intergenic non-protein coding RNA 1351			TPT1-AS1	2.34	2.73e-07	1.03e-05		CKMT2-AS1	2.15	0.0057	0.0277		LINC01102	-3.75	2.39e-18	1.5e-15
1557215_at	6.18	3.36	7.08	0.0014	0.0095	LINC00648	long intergenic non-protein coding RNA 648			SNHG12	2.4	2.67e-05	0.0004		PSMD6-AS2	2.2	0.0017	0.0109		PEG3-AS1	-3.9	0.0002	0.0024
224567_x_at	11.33	13.16	-3.55	0.0015	0.01	MALAT1	metastasis associated lung adenocarcinoma transcript 1 (non-protein coding)			LINC01000	2.49	8.98e-05	0.0009		ASH1L-AS1	2.22	6.71e-06	0.0001		LINC01106	-3.91	1.45e-05	0.0002
232284_at	5.15	4.02	2.2	0.0017	0.0109	PSMD6-AS2	PSMD6 antisense RNA 2			MORC2-AS1	2.57	5.31e-07	1.69e-05		NOP14-AS1	2.23	0.0001	0.0014		CCEPR	-3.92	9.15e-05	0.0011
236351_at	5.03	6.68	-3.14	0.0017	0.0113	DPP10-AS1	DPP10 antisense RNA 1			LINC01355	2.61	0.0037	0.0171		EMC3-AS1	2.24	0.0021	0.0131		PTPRD-AS1	-3.97	6.8e-05	0.0009
232527_at	8.95	7.08	3.66	0.002	0.0124	PSMD6-AS2	PSMD6 antisense RNA 2			NOP14-AS1	2.79	2.89e-08	1.79e-06		GLIDR	2.26	3.07e-07	1.01e-05		MEG3	-4.11	0.002	0.0127
210794_s_at	6.52	8.56	-4.11	0.002	0.0127	MEG3	maternally expressed 3 (non-protein coding)			EMC3-AS1	2.87	6.51e-07	2e-05		NBR2	2.27	0.0002	0.0018		MALAT1	-4.33	0.0146	0.056
237005_at	7.16	6	2.24	0.0021	0.0131	EMC3-AS1	EMC3 antisense RNA 1			IPW	2.89	6.05e-06	0.0001		MORC2-AS1	2.3	4.44e-05	0.0006		LINC01561	-4.43	5.16e-16	2.03e-13
242518_at	5.07	3.97	2.14	0.0023	0.0141	RAD51-AS1	RAD51 antisense RNA 1 (head to head)			HCG18	2.94	9e-06	0.0002		ZFHX4-AS1	2.31	0.0331	0.1018		TUNAR	-4.82	1.83e-08	9.16e-07
213486_at	7.23	9.07	-3.59	0.0025	0.0148	COPG2IT1	COPG2 imprinted transcript 1 (non-protein coding)			PGM5-AS1	2.95	3.34e-05	0.0004		SNHG12	2.32	0.001	0.0071		LINC01088	-4.91	6.01e-06	0.0001
224603_at	9.64	8.57	2.11	0.0025	0.0149	SNHG16	small nucleolar RNA host gene 16			MALAT1	3.04	0.0418	0.1095		SIX3-AS1	2.33	0.0006	0.0047		NR2F1-AS1	-4.98	1.52e-09	1.09e-07
1554447_at	6.47	7.89	-2.68	0.0032	0.018	JPX	JPX transcript, XIST activator (non-protein coding)			UBL7-AS1	3.09	8.89e-08	4.31e-06		SLC16A1-AS1	2.33	0.0036	0.0195		LINC00461	-5.08	0.0224	0.0769
228723_at	6.76	8.33	-2.99	0.0033	0.0181	NPTN-IT1	NPTN intronic transcript 1			AGAP2-AS1	3.11	2.29e-05	0.0003		LINC01000	2.35	0.0179	0.0651		NR2F1-AS1	-5.39	1.96e-10	1.86e-08
242854_x_at	5.04	3.58	2.75	0.0034	0.0189	DLEU2	deleted in lymphocytic leukemia 2 (non-protein coding)			LINC01563	3.15	2.16e-07	8.64e-06		ASAP1-IT2	2.45	0.0195	0.0696		TRHDE-AS1	-5.47	2.99e-08	1.4e-06
1568813_at	4.91	3.69	2.33	0.0036	0.0195	SLC16A1-AS1	SLC16A1 antisense RNA 1			RAD51-AS1	3.16	3.1e-05	0.0004		FGF14-AS2	2.45	0.0124	0.0497		KLF3-AS1	-6.22	2.36e-06	5.51e-05
235606_at	4.49	6.29	-3.49	0.0037	0.0201	DUBR	DPPA2 upstream binding RNA			DLEU2	3.17	8.66e-06	0.0001		SNHG5	2.45	0.0224	0.0769		MEG3	-6.24	8.25e-06	0.0002
241401_at	5.3	6.43	-2.19	0.0041	0.0216	WDFY3-AS2	WDFY3 antisense RNA 2			LOXL1-AS1	3.33	0.0005	0.0037		LINC00537	2.46	0.0012	0.0082		MEG3	-6.24	0.0006	0.0051
229156_s_at	5.34	7.09	-3.35	0.0043	0.0223	PRKAG2-AS1	PRKAG2 antisense RNA 1			MIR124-2HG	3.35	9.37e-06	0.0002		DLEU2	2.66	0.0002	0.0019		ARHGEF26-AS1	-7.09	1.76e-14	4.63e-12
221974_at	7.9	6.47	2.69	0.0047	0.0241	IPW	imprinted in Prader-Willi syndrome (non-protein coding)			PSMD6-AS2	3.39	3.58e-05	0.0005		PHEX-AS1	2.68	0.0157	0.0591		MALAT1	-7.3	9.79e-05	0.0012
235443_at	7.47	6.36	2.15	0.0057	0.0277	CKMT2-AS1	CKMT2 antisense RNA 1			MIR124-2HG	3.44	0.0047	0.0205		IPW	2.69	0.0047	0.0241		MIAT	-7.75	1.5e-16	6.5e-14
214120_at	7.65	9.14	-2.8	0.0064	0.0303	RFPL1S	RFPL1 antisense RNA 1			SLC16A1-AS1	3.59	4.39e-06	8.84e-05		MAGI2-AS3	2.74	2.7e-06	6.16e-05		LINC00461	-8.55	0.0083	0.0368
227517_s_at	9.47	7.6	3.66	0.0065	0.0307	GAS5	growth arrest-specific 5 (non-protein coding)			ASAP1-IT2	3.7	9.23e-05	0.0009		DLEU2	2.75	0.0034	0.0189		MIAT	-8.55	2.29e-10	2.11e-08
[truncated: 6,621 more rows]

## Sheet: Grp4
ID	Grp4 Avg (log2)	Control Avg (log2)	Fold Change	P-val	FDR P-val	Gene Symbol	Description				Original	Gene Symbol	Fold Change	P-val	FDR P-val		Gene Symbol	Fold Change	P-val	FDR P-val			Gene Symbol	Fold Change	P-val	FDR P-val
[truncated: 6,521 more rows]

[truncated: 1 more sheets: Unique in MB subgroups]
